# Supplementary material for: Transcriptome Reprogramming of CD11b+ Bone Marrow Cells by Pancreatic Cancer Extracellular Vesicles
Source: Front Cell Dev Biol. 2020 Nov 27;8:592518. doi: 10.3389/fcell.2020.592518 (PMC7729189; doi:10.3389/fcell.2020.592518)
Supplement: Supplementary file 2 [file Table_1.XLSX]

## Sheet: RNQ201709000053 Ex vs. PBS
Supplementary Table 1
Name	Chromosome	Region	Max group mean	Log₂ fold change	Fold change	P-value	FDR p-value	Bonferroni	ENSEMBL
Jchain	5	complement(88519809..88527891)	3.0669	2.44925	5.46131	0	0	0	ENSMUSG00000067149
Igkv4-59	6	complement(69438218..69438757)	22.1405	4.44776	21.8228	0	0	0	ENSMUSG00000094006
Igkc	6	70726435..70726966	70.0306	1.91416	3.76895	0	0	0	ENSMUSG00000076609
Igha	12	complement(113254830..113260236)	3.04755	1.92717	3.80308	0	0	0	ENSMUSG00000095079
Ighv1-26	12	complement(114788372..114788805)	21.7613	4.62373	24.6537	0	0	0	ENSMUSG00000094546
Nr4a1	15	101266846..101274792	46.6787	-1.43587	-2.70545	3.21437e-11	2.19745e-07	1.31847e-06	ENSMUSG00000023034
Lpl	8	68880491..68907448	3.52781	-1.0985	-2.14132	4.69051e-11	2.74851e-07	1.92396e-06	ENSMUSG00000015568
Atf3	1	complement(191170296..191218039)	13.4252	-1.88793	-3.70104	9.38759e-11	4.81325e-07	3.8506e-06	ENSMUSG00000026628
Ighg1	12	complement(113325240..113330523)	0.333559	2.75234	6.73811	2.85535e-10	1.30134e-06	1.17121e-05	ENSMUSG00000076614
mt-Atp8	MT	7766..7969	147.318	-1.55452	-2.93736	2.36821e-09	9.71391e-06	9.71391e-05	ENSMUSG00000064356
CT573016.1	13	complement(67592159..67637769)	1.65331	2.99698	7.98327	8.48855e-09	3.1653e-05	0.000348183	ENSMUSG00000114923
Egr3	14	70077203..70082614	1.31331	-1.56501	-2.9588	1.87118e-08	6.39601e-05	0.000767521	ENSMUSG00000033730
Ppp1r15a	7	complement(45522916..45526268)	13.1991	-0.989211	-1.9851	2.5489e-08	8.04238e-05	0.00104551	ENSMUSG00000040435
Klf4	4	complement(55527143..55532466)	11.742	-1.03643	-2.05114	3.31946e-08	9.72554e-05	0.00136158	ENSMUSG00000003032
Ighv3-8	12	complement(114322327..114322801)	1.41941	4.8081	28.0144	4.74489e-08	0.000129751	0.00194626	ENSMUSG00000076674
Jun	4	complement(95049034..95052222)	47.8775	-0.818179	-1.76318	1.38522e-07	0.00035426	0.00568189	ENSMUSG00000052684
Mafb	2	complement(160363703..160367065)	5.78985	-0.858437	-1.81307	1.46824e-07	0.00035426	0.00602242	ENSMUSG00000074622
Egr1	18	34859823..34864984	60.8606	-1.29302	-2.45041	1.61992e-07	0.000369143	0.00664457	ENSMUSG00000038418
Plxna1	6	complement(89316314..89362620)	1.44236	-0.944202	-1.92412	2.16448e-07	0.000467277	0.00887826	ENSMUSG00000030084
Ptgs2	1	150100031..150108227	25.1706	-1.54844	-2.92501	2.79757e-07	0.000573753	0.0114751	ENSMUSG00000032487
Lars2	9	123366927..123462666	1.7616	-1.42212	-2.67979	3.02271e-07	0.000590408	0.0123986	ENSMUSG00000035202
Maf	8	complement(115682942..115707794)	1.76016	-0.997741	-1.99687	3.82743e-07	0.000713607	0.0156993	ENSMUSG00000055435
Rgs1	1	complement(144242296..144249242)	2.49749	-1.86224	-3.63572	8.43415e-07	0.00150414	0.0345952	ENSMUSG00000026358
Cpt1a	19	3323301..3385732	26.3359	0.715243	1.64176	9.48997e-07	0.00162191	0.038926	ENSMUSG00000024900
Cd14	18	complement(36725074..36726736)	15.6813	-1.04856	-2.06846	1.08702e-06	0.0017835	0.0445874	ENSMUSG00000051439
Klf2	8	72319033..72321656	101.587	-0.739108	-1.66914	1.98858e-06	0.00313721	0.0815674	ENSMUSG00000055148
Ccl3	11	complement(83647844..83649355)	20.2565	-1.21077	-2.31461	2.21711e-06	0.00336821	0.0909416	ENSMUSG00000000982
Igkv1-110	6	68270485..68271267	1.85551	3.11085	8.63892	3.02058e-06	0.00437342	0.123898	ENSMUSG00000093861
Rhob	12	complement(8497661..8500009)	82.3061	-0.644057	-1.56272	3.09204e-06	0.00437342	0.126829	ENSMUSG00000054364
AC120347.2	13	93312041..93314055	0.583603	-2.55495	-5.87648	3.37623e-06	0.0046162	0.138486	ENSMUSG00000114169
Mrc1	2	14229392..14332057	10.1016	-0.739081	-1.66911	3.72886e-06	0.00485365	0.15295	ENSMUSG00000026712
Myo10	15	25622525..25813673	1.34645	-0.811992	-1.75563	3.78655e-06	0.00485365	0.155317	ENSMUSG00000022272
Cdkn1a	17	29090979..29100722	3.13578	-1.01243	-2.0173	4.43521e-06	0.00551283	0.181923	ENSMUSG00000023067
Fos	12	85473890..85477273	435.913	-1.0786	-2.11198	4.94123e-06	0.00596116	0.202679	ENSMUSG00000021250
Junb	8	complement(84974484..84978718)	250.078	-0.782939	-1.72063	7.91134e-06	0.00927164	0.324507	ENSMUSG00000052837
Dse	10	complement(34151393..34207715)	2.50524	-0.700967	-1.62559	8.43327e-06	0.00958844	0.345916	ENSMUSG00000039497
Spic	10	complement(88674772..88685015)	2.65917	-1.02747	-2.03844	8.64919e-06	0.00958844	0.354772	ENSMUSG00000004359
Fosl1	19	5447703..5455945	4.30825	-1.30485	-2.47057	8.96452e-06	0.00967649	0.367707	ENSMUSG00000024912
Ctsc	7	88278085..88310888	13.442	-0.647226	-1.56615	1.02376e-05	0.0107673	0.419924	ENSMUSG00000030560
Fosb	7	complement(19302696..19310051)	32.4075	-0.931672	-1.90749	1.14505e-05	0.0117419	0.469676	ENSMUSG00000003545
Igf1	10	87858265..87937042	0.972312	-0.981231	-1.97415	1.25505e-05	0.012556	0.514795	ENSMUSG00000020053
Gm23262	7	complement(111076060..111076227)	7.30535	-3.50767	-11.374	1.39288e-05	0.0134762	0.571331	ENSMUSG00000088948
Nr4a2	2	complement(57106830..57124003)	0.429541	-1.63692	-3.11	1.41274e-05	0.0134762	0.579478	ENSMUSG00000026826
Gm6377	X	109196756..109200439	0.662691	-1.71652	-3.28643	1.61737e-05	0.0148528	0.663411	ENSMUSG00000048621
Rnu3a_1	10	40258467..40258679	5.57096	2.02752	4.07702	1.62947e-05	0.0148528	0.668377	ENSMUSG00000106147
Hcar2	5	complement(123863570..123865499)	39.7797	-0.665597	-1.58622	2.15792e-05	0.0192421	0.885135	ENSMUSG00000045502
Xlr	X	complement(53777118..53797706)	0.428535	-1.99762	-3.9934	2.3096e-05	0.0200807	0.947352	ENSMUSG00000054626
Cd5l	3	87357881..87371073	13.9088	-0.999627	-1.99948	2.36854e-05	0.0200807	0.971526	ENSMUSG00000015854
Gm19721	9	complement(107630776..107632539)	5.84012	0.732393	1.66139	2.39884e-05	0.0200807	0.983954	ENSMUSG00000102324
Ccl2	11	82035571..82037453	1.6041	-1.88231	-3.68666	2.68816e-05	0.0216545	1	ENSMUSG00000035385
Iglc1	16	complement(19061618..19062071)	3.54507	1.77632	3.42551	2.69243e-05	0.0216545	1	ENSMUSG00000105906
Hmox1	8	75093621..75100589	62.6233	-0.740414	-1.67065	3.05179e-05	0.0240728	1	ENSMUSG00000005413
AC120347.1	13	93317427..93319065	0.444941	-2.72565	-6.61459	3.40058e-05	0.0263179	1	ENSMUSG00000113076
Ets2	16	95702075..95721051	19.7239	-0.767703	-1.70256	3.82049e-05	0.0290202	1	ENSMUSG00000022895
Mndal	1	complement(173849126..173942491)	6.25753	-0.712679	-1.63884	4.33527e-05	0.031965	1	ENSMUSG00000090272
AC153954.2	10	complement(50425044..50425330)	4.01629	-8.73852	-427.127	4.36403e-05	0.031965	1	ENSMUSG00000111202
Plin2	4	complement(86648386..86670060)	25.698	0.570766	1.48531	4.5485e-05	0.0327317	1	ENSMUSG00000028494
Egr2	10	67535475..67542188	1.02464	-1.35883	-2.56478	4.71443e-05	0.0333408	1	ENSMUSG00000037868
Ccr2	9	124101950..124113557	24.5638	-0.647786	-1.56676	5.05495e-05	0.035143	1	ENSMUSG00000049103
Ccrl2	9	complement(111054486..111057519)	5.03865	-0.859753	-1.81473	5.90419e-05	0.040363	1	ENSMUSG00000043953
Kcna2	3	107101146..107115005	0.633453	-0.868866	-1.82623	6.23172e-05	0.0416719	1	ENSMUSG00000040724
Hpgds	6	complement(65117293..65144908)	0.793663	-1.01282	-2.01785	6.34951e-05	0.0416719	1	ENSMUSG00000029919
Iglv1	16	complement(19085017..19085500)	3.1881	1.7284	3.31359	6.40475e-05	0.0416719	1	ENSMUSG00000076934
Plk2	13	110395046..110400844	4.67311	-0.937992	-1.91586	6.50203e-05	0.0416719	1	ENSMUSG00000021701
Pgap1	1	complement(54472994..54557684)	0.563255	-0.776401	-1.71285	7.00577e-05	0.0436716	1	ENSMUSG00000073678
Gm45053	6	complement(72603004..72605502)	2.60418	-1.37676	-2.59684	7.09831e-05	0.0436716	1	ENSMUSG00000108368
mt-Rnr2	MT	1094..2675	14.0162	-1.89677	-3.72378	7.13344e-05	0.0436716	1	ENSMUSG00000064339
Ighg3	12	complement(113356224..113361232)	0.201995	2.03109	4.08712	7.44308e-05	0.0448971	1	ENSMUSG00000076615
Axl	7	complement(25757273..25788705)	18.0079	-0.750154	-1.68197	7.70301e-05	0.0457916	1	ENSMUSG00000002602
Gm4070	7	complement(105895139..105953967)	9.72204	-0.613132	-1.52958	8.42546e-05	0.0486794	1	ENSMUSG00000078606
Cadm1	9	47530173..47857637	0.413523	-0.926355	-1.90047	8.42615e-05	0.0486794	1	ENSMUSG00000032076
C1qa	4	complement(136895917..136898803)	34.7091	-0.863456	-1.81939	8.73419e-05	0.0497582	1	ENSMUSG00000036887
Frmd4b	6	complement(97286867..97617541)	1.08858	-0.717496	-1.64433	9.27334e-05	0.052106	1	ENSMUSG00000030064
Epb41l3	17	69075683..69289989	0.609481	-0.86594	-1.82253	9.5408e-05	0.052858	1	ENSMUSG00000024044
Lgmn	12	complement(102394084..102439813)	11.5749	-0.623577	-1.54069	9.6649e-05	0.052858	1	ENSMUSG00000021190
Thbs1	2	118111876..118127133	162.457	-0.859157	-1.81398	9.80964e-05	0.0529437	1	ENSMUSG00000040152
Btg2	1	complement(134075170..134079120)	206.451	-0.654389	-1.57395	0.000105814	0.0563675	1	ENSMUSG00000020423
Msr1	8	complement(39581685..39642673)	2.04641	-0.732725	-1.66177	0.000115889	0.0609428	1	ENSMUSG00000025044
Selenop	15	3268547..3280508	42.5711	-0.5312	-1.44513	0.000126991	0.0659357	1	ENSMUSG00000064373
Dusp5	19	53529109..53542431	8.08435	-0.894039	-1.85837	0.000135222	0.0693315	1	ENSMUSG00000034765
Dst	1	33908225..34308661	0.252124	-0.877761	-1.83752	0.000142425	0.0721232	1	ENSMUSG00000026131
Dnajb9	12	complement(44205559..44210326)	12.6352	-0.806114	-1.7485	0.000152932	0.0764996	1	ENSMUSG00000014905
mt-Atp6	MT	7927..8607	518.325	-0.901197	-1.86761	0.00016081	0.0794713	1	ENSMUSG00000064357
Cd69	6	complement(129267325..129275436)	1.6681	-0.904159	-1.87145	0.000172002	0.08399	1	ENSMUSG00000030156
Fam129b	2	32876114..32925254	2.07911	-0.698349	-1.62265	0.000188805	0.0911106	1	ENSMUSG00000026796
Lrp1	10	complement(127538161..127621148)	9.67555	-0.612076	-1.52846	0.000214449	0.102282	1	ENSMUSG00000040249
Siglec1	2	complement(131069220..131086765)	5.78303	-0.902234	-1.86896	0.000217146	0.102378	1	ENSMUSG00000027322
Ms4a6c	19	11469366..11482192	30.197	-0.543388	-1.45739	0.000230759	0.105894	1	ENSMUSG00000079419
Zfp987	4	146097298..146126621	0.305168	-2.317	-4.98296	0.00023497	0.105894	1	ENSMUSG00000066009
AC124484.1	12	82000268..82000919	0.38156	4.22035	18.6402	0.000235893	0.105894	1	ENSMUSG00000113622
Ms4a4c	19	11404770..11427246	14.8988	-0.632127	-1.54985	0.000237281	0.105894	1	ENSMUSG00000024675
Ccdc148	2	complement(58821070..59160683)	0.108691	-1.3873	-2.61588	0.000237511	0.105894	1	ENSMUSG00000036641
Phlda1	10	111506286..111508645	8.23576	-0.580681	-1.49556	0.000254976	0.112458	1	ENSMUSG00000020205
Gm44975	7	complement(99122070..99123459)	0.635828	-1.63334	-3.10231	0.00026232	0.114466	1	ENSMUSG00000109073
Gm45872	8	complement(80727554..80729137)	0.696536	-1.88198	-3.6858	0.000287687	0.124214	1	ENSMUSG00000110142
mt-Nd4	MT	10167..11544	171.421	-0.617258	-1.53396	0.000293166	0.125261	1	ENSMUSG00000064363
Cd163	6	124304656..124330527	6.5048	-0.703623	-1.62859	0.000348164	0.146028	1	ENSMUSG00000008845
Ccl4	11	83662584..83664683	4.39067	-1.38655	-2.61453	0.000349547	0.146028	1	ENSMUSG00000018930
Ifi209	1	173630917..173647928	10.7257	-0.616859	-1.53353	0.000352449	0.146028	1	ENSMUSG00000043263
Ifi211	1	complement(173896345..173913046)	13.4348	-0.636583	-1.55464	0.000358954	0.147236	1	ENSMUSG00000026536
Fam71a	1	complement(191162584..191164817)	0.508894	-2.49631	-5.64239	0.000374855	0.150324	1	ENSMUSG00000091017
Zfp982	4	147492417..147513486	0.308924	-2.06363	-4.18037	0.00037667	0.150324	1	ENSMUSG00000078496
Thbd	2	complement(148404466..148408188)	5.47091	-0.60971	-1.52595	0.000377476	0.150324	1	ENSMUSG00000074743
Gm28192	11	120963844..120964764	11.9612	-1.24149	-2.36442	0.000383434	0.151228	1	ENSMUSG00000100629
Mertk	2	128698956..128802894	3.1962	-0.702185	-1.62697	0.000395176	0.154375	1	ENSMUSG00000014361
5330406M23Rik	6	complement(31108827..31110920)	1.6639	-0.997415	-1.99642	0.000409822	0.158542	1	ENSMUSG00000104030
Ighv1-9	12	complement(114583569..114584002)	0.841198	3.34547	10.1645	0.000413574	0.158542	1	ENSMUSG00000094694
Osm	11	4236420..4241026	109.758	-0.873507	-1.83211	0.000427592	0.161741	1	ENSMUSG00000058755
Olfm1	2	28192992..28230736	2.99907	-0.668472	-1.58939	0.000429807	0.161741	1	ENSMUSG00000026833
Ier2	8	complement(84661331..84662852)	193.436	-0.524419	-1.43835	0.000441022	0.164425	1	ENSMUSG00000053560
Sh3bgrl	X	109095365..109197873	12.7375	-0.594961	-1.51043	0.000444955	0.164425	1	ENSMUSG00000031246
Gm44260	6	complement(120912900..120914993)	2.40966	0.759892	1.69336	0.000451614	0.165395	1	ENSMUSG00000107971
Ighm	12	complement(113418558..113422730)	31.91	0.466424	1.38168	0.000459448	0.166373	1	ENSMUSG00000076617
Slc7a2	8	40862396..40922308	0.252612	-1.23619	-2.35575	0.000462394	0.166373	1	ENSMUSG00000031596
Tmem126a	7	complement(90450700..90457229)	1.53253	-0.8006	-1.74182	0.000469506	0.167462	1	ENSMUSG00000030615
Sec24d	3	123267455..123365641	1.2352	-0.614667	-1.53121	0.00048112	0.169428	1	ENSMUSG00000039234
mt-Nd1	MT	2751..3707	196.571	-0.60094	-1.5167	0.000485518	0.169428	1	ENSMUSG00000064341
Gm44751	7	88311478..88315864	0.279562	-1.53128	-2.89043	0.000487408	0.169428	1	ENSMUSG00000109244
Kcnj10	1	172341210..172374085	2.94648	-0.623516	-1.54063	0.000515563	0.177709	1	ENSMUSG00000044708
Sema6d	2	124089969..124667770	0.616741	-0.787306	-1.72585	0.000532566	0.179818	1	ENSMUSG00000027200
Itga1	13	complement(114953096..115101964)	0.559722	-0.764959	-1.69932	0.000532931	0.179818	1	ENSMUSG00000042284
Prss34	17	25298394..25300161	4.85792	-0.735789	-1.66531	0.000534834	0.179818	1	ENSMUSG00000056399
Orm1	4	63344560..63348163	54.0412	0.448715	1.36482	0.000570222	0.190157	1	ENSMUSG00000039196
Ifi203	1	complement(173920407..173942672)	5.16669	-0.577074	-1.49182	0.000593372	0.195295	1	ENSMUSG00000039997
Igkv1-135	6	67609713..67610508	1.42084	1.65913	3.15827	0.000597491	0.195295	1	ENSMUSG00000096336
Arl4c	1	complement(88673125..88702221)	4.94078	-0.519308	-1.43327	0.000599912	0.195295	1	ENSMUSG00000049866
C1qc	4	complement(136889804..136893065)	20.1439	-0.852657	-1.80582	0.000630003	0.203476	1	ENSMUSG00000036896
Paqr9	9	95559657..95568023	0.567756	-0.851037	-1.8038	0.000643617	0.205765	1	ENSMUSG00000064225
Il6st	13	112464070..112510086	2.31925	-0.567398	-1.48185	0.000647124	0.205765	1	ENSMUSG00000021756
Dusp1	17	complement(26505590..26508519)	202.698	-0.644385	-1.56307	0.000691954	0.218327	1	ENSMUSG00000024190
Sik1	17	complement(31844248..31855792)	38.7078	-0.550408	-1.4645	0.000700094	0.21921	1	ENSMUSG00000024042
Hpgd	8	56294585..56321043	9.38321	-0.559245	-1.4735	0.000724021	0.224984	1	ENSMUSG00000031613
Tppp3	8	complement(105467493..105471526)	1.67168	-1.27219	-2.41528	0.000752468	0.232066	1	ENSMUSG00000014846
C1qb	4	complement(136880129..136886187)	31.4534	-0.790865	-1.73011	0.000771637	0.23514	1	ENSMUSG00000036905
Tmem106a	11	101582242..101591788	3.35212	-0.627832	-1.54524	0.000773903	0.23514	1	ENSMUSG00000034947
St8sia4	1	complement(95587682..95667571)	3.66755	-0.526825	-1.44076	0.000800642	0.241476	1	ENSMUSG00000040710
Gm14288	2	complement(175789357..175801093)	0.226497	-2.47189	-5.54769	0.000812248	0.243188	1	ENSMUSG00000078889
Nfkbiz	16	complement(55811375..55838899)	26.0823	-0.512181	-1.42621	0.000851273	0.253025	1	ENSMUSG00000035356
Ccnl1	3	complement(65946151..65958249)	21.7226	-0.560093	-1.47436	0.000859686	0.253688	1	ENSMUSG00000027829
F730311O21Rik	1	132342023..132349626	0.812592	0.752653	1.68489	0.000882023	0.256684	1	ENSMUSG00000100658
Camkk1	11	73019008..73042073	2.94055	0.646269	1.56512	0.000882355	0.256684	1	ENSMUSG00000020785
Gfra2	14	70890120..70979838	1.4475	-0.801898	-1.74339	0.000912918	0.263705	1	ENSMUSG00000022103
Ckb	12	complement(111669361..111672338)	2.2726	-0.687092	-1.61004	0.000936339	0.268579	1	ENSMUSG00000001270
Tmed5	5	complement(108106366..108132620)	5.78764	-0.520365	-1.43432	0.000958592	0.273052	1	ENSMUSG00000063406
Tifa	3	127789805..127832164	4.69434	-0.497788	-1.41205	0.000974366	0.275631	1	ENSMUSG00000046688
Ttyh2	11	114675431..114720977	1.17043	-0.869982	-1.82764	0.000996573	0.279982	1	ENSMUSG00000034714
Fcna	2	complement(25624666..25628030)	25.8191	-0.836914	-1.78623	0.00100539	0.280537	1	ENSMUSG00000026938
Sdc3	4	130792537..130826319	14.3958	-0.694616	-1.61845	0.00101289	0.280722	1	ENSMUSG00000025743
Gm25117	10	111481493..111481636	8.02248	2.03212	4.09005	0.00102485	0.281535	1	ENSMUSG00000087819
Plscr4	9	92457373..92492456	0.0764452	-2.58572	-6.00315	0.00102956	0.281535	1	ENSMUSG00000032377
Fn1	1	complement(71585520..71653200)	53.9132	-0.588639	-1.50383	0.00105511	0.286363	1	ENSMUSG00000026193
Trem1	17	48232768..48246924	74.5668	-0.626875	-1.54422	0.00106117	0.286363	1	ENSMUSG00000042265
Ptpro	6	137252319..137463233	2.92684	-0.531328	-1.44526	0.00107688	0.288701	1	ENSMUSG00000030223
Ms4a4b	19	11443553..11463549	0.41193	-1.04578	-2.06448	0.00109194	0.289243	1	ENSMUSG00000056290
Ccdc88a	11	29373658..29510808	3.21321	-0.534728	-1.44867	0.00109902	0.289243	1	ENSMUSG00000032740
Pdgfc	3	81036416..81214040	0.512668	-1.08286	-2.11824	0.00110005	0.289243	1	ENSMUSG00000028019
Gm42860	5	complement(60803716..60807706)	1.61362	-0.77951	-1.71655	0.00112829	0.294777	1	ENSMUSG00000106044
Ifi207	1	complement(173723427..173741747)	7.58546	-0.512019	-1.42604	0.00117378	0.302996	1	ENSMUSG00000073490
Evi2a	11	complement(79526560..79530609)	31.0374	-0.424114	-1.34175	0.00118462	0.302996	1	ENSMUSG00000078771
Irf8	8	120736358..120756694	4.77004	-0.502932	-1.41709	0.00119375	0.302996	1	ENSMUSG00000041515
mt-Nd3	MT	9459..9806	115.07	-0.620311	-1.53721	0.00119905	0.302996	1	ENSMUSG00000064360
S100a4	3	90603771..90606045	62.5138	-0.550648	-1.46474	0.00120615	0.302996	1	ENSMUSG00000001020
Slco2b1	7	complement(99657804..99711340)	1.82367	-0.77202	-1.70766	0.00120805	0.302996	1	ENSMUSG00000030737
Ccdc50	16	27388869..27452218	4.754	-0.433736	-1.35073	0.00121145	0.302996	1	ENSMUSG00000038127
Rfx4	10	84756062..84906538	0.0456252	-2.88343	-7.37904	0.00121967	0.303202	1	ENSMUSG00000020037
Tgif1	17	complement(70844205..70853546)	1.62464	-0.626782	-1.54412	0.00125714	0.308742	1	ENSMUSG00000047407
Hilpda	6	29272488..29275446	1.10597	-1.23365	-2.35161	0.00126336	0.308742	1	ENSMUSG00000043421
Arhgef10l	4	complement(140514485..140666012)	3.16527	-0.565211	-1.4796	0.00126491	0.308742	1	ENSMUSG00000040964
Igkv1-117	6	68121046..68121827	0.838784	2.01635	4.04558	0.00127206	0.308742	1	ENSMUSG00000094335
Gdf15	8	complement(70629393..70632456)	0.377704	-1.55198	-2.93219	0.00132189	0.31895	1	ENSMUSG00000038508
Cd209f	8	complement(4102787..4105835)	2.08236	-0.918969	-1.89076	0.00133543	0.319586	1	ENSMUSG00000051906
Pmaip1	18	66458604..66465550	6.68729	-0.539658	-1.45363	0.00134011	0.319586	1	ENSMUSG00000024521
Cd180	13	102693558..102739629	5.93165	-0.487784	-1.40229	0.00135802	0.321984	1	ENSMUSG00000021624
Dusp18	11	3895240..3901296	0.120678	-1.59548	-3.02195	0.00137751	0.324728	1	ENSMUSG00000047205
mt-Nd2	MT	3914..4951	72.6715	-0.60949	-1.52572	0.00149363	0.349498	1	ENSMUSG00000064345
Plk3	4	complement(117128655..117133963)	18.8135	-0.629321	-1.54684	0.00149963	0.349498	1	ENSMUSG00000028680
Abca1	4	complement(53030787..53159895)	2.09554	-0.535735	-1.44968	0.00151196	0.350383	1	ENSMUSG00000015243
Iigp1	18	60376029..60392627	0.683405	-1.24791	-2.37497	0.0015392	0.35469	1	ENSMUSG00000054072
Mob3b	4	complement(34949074..35157484)	1.69388	-0.508422	-1.42249	0.00158886	0.364088	1	ENSMUSG00000073910
Itgad	7	128154376..128223816	3.92122	-0.701313	-1.62598	0.00160184	0.364293	1	ENSMUSG00000070369
Gm20634	3	96245554..96248509	9.44934	0.434738	1.35167	0.00160751	0.364293	1	ENSMUSG00000070392
Lpar6	14	73237895..73243294	1.78928	-0.508978	-1.42304	0.00167024	0.376429	1	ENSMUSG00000033446
Ehd4	2	complement(120089175..120154606)	8.66532	-0.472017	-1.38705	0.00170907	0.382048	1	ENSMUSG00000027293
Snord22	19	8725866..8725991	1.73992	4.83028	28.4485	0.0017202	0.382048	1	ENSMUSG00000065087
Arhgap5	12	52503972..52571975	0.772343	-0.833327	-1.78179	0.00172312	0.382048	1	ENSMUSG00000035133
Gm38379	8	120109441..120110965	1.224	0.982126	1.97537	0.00173629	0.382898	1	ENSMUSG00000102665
Ccr7	11	complement(99144196..99155077)	0.189332	-2.09789	-4.28083	0.00176339	0.386656	1	ENSMUSG00000037944
Slc22a21	11	complement(53949965..53980332)	0.156615	-1.57342	-2.97609	0.00177218	0.386656	1	ENSMUSG00000063652
Spred1	2	117121374..117182279	1.1764	-0.638053	-1.55623	0.0018125	0.391904	1	ENSMUSG00000027351
Tra2a	6	complement(49243924..49264033)	13.5691	-0.462133	-1.37758	0.00181534	0.391904	1	ENSMUSG00000029817
Cln8	8	14881335..14901720	2.21754	-0.486799	-1.40133	0.00189162	0.406233	1	ENSMUSG00000026317
Hs3st6	17	24753003..24758683	0.134695	-3.61703	-12.2697	0.00190926	0.407886	1	ENSMUSG00000039628
Gm42793	5	104435121..104436372	0.705653	-1.56338	-2.95546	0.00194685	0.412179	1	ENSMUSG00000105954
Gm22614	3	96488729..96488893	4.38342	1.82189	3.53543	0.00195089	0.412179	1	ENSMUSG00000094812
Vcam1	3	complement(116109949..116129688)	18.3953	-0.458033	-1.37367	0.0019595	0.412179	1	ENSMUSG00000027962
Dusp2	2	127336159..127338376	2.58515	-0.660543	-1.58068	0.0019917	0.415339	1	ENSMUSG00000027368
Txndc5	13	complement(38500079..38528824)	2.65439	-0.538364	-1.45232	0.00199478	0.415339	1	ENSMUSG00000038991
Abcc3	11	complement(94343295..94392997)	1.94165	-0.631865	-1.54957	0.00201328	0.415836	1	ENSMUSG00000020865
Hmga1b	11	120762794..120764419	0.148617	-4.08501	-16.9711	0.00201744	0.415836	1	ENSMUSG00000078249
Gm17024	12	complement(40209487..40211073)	2.38537	-0.996613	-1.99531	0.00204127	0.417929	1	ENSMUSG00000090582
Trib1	15	59648350..59657099	55.8106	-0.541489	-1.45547	0.00204797	0.417929	1	ENSMUSG00000032501
Slc46a3	5	complement(147878437..147894815)	2.8445	-0.600942	-1.51671	0.00208567	0.423516	1	ENSMUSG00000029650
Zeb2	2	complement(44983632..45117395)	6.51667	-0.445741	-1.36201	0.00216881	0.436578	1	ENSMUSG00000026872
F13a1	13	complement(36867178..37050244)	27.8243	-0.506028	-1.42013	0.00217129	0.436578	1	ENSMUSG00000039109
Cebpb	2	167688915..167690418	102.228	-0.468096	-1.38328	0.00220527	0.44001	1	ENSMUSG00000056501
Tmem26	10	68723646..68782650	1.30048	-0.567866	-1.48233	0.00220981	0.44001	1	ENSMUSG00000060044
Ttc8	12	98920574..98983238	0.0815396	-2.07696	-4.21917	0.00223614	0.4431	1	ENSMUSG00000021013
Zfp942	17	complement(21926960..21962464)	1.60429	-0.908261	-1.87678	0.00226254	0.446177	1	ENSMUSG00000071267
Trem2	17	48346401..48354147	0.61747	-0.82779	-1.77496	0.00231748	0.453953	1	ENSMUSG00000023992
Cxcl2	5	90903871..90905938	49.357	-1.00639	-2.00888	0.00233249	0.453953	1	ENSMUSG00000058427
Sept8	11	53519257..53549565	0.352013	-0.954155	-1.93744	0.00233517	0.453953	1	ENSMUSG00000018398
Csrnp1	9	complement(119971163..119984658)	10.6737	-0.572738	-1.48734	0.00240808	0.465192	1	ENSMUSG00000032515
Aim2	1	173350879..173466040	3.78257	-0.474522	-1.38946	0.00241567	0.465192	1	ENSMUSG00000037860
Gm9774	3	complement(92428032..92429423)	0.174883	-2.99639	-7.97998	0.00246897	0.473235	1	ENSMUSG00000042165
Add2	6	86028681..86124409	0.0441212	-1.7855	-3.44738	0.00249773	0.476521	1	ENSMUSG00000030000
Epb41l1	2	156420909..156543214	0.254642	-0.945647	-1.92605	0.0025183	0.477685	1	ENSMUSG00000027624
Klf1	8	84901928..84905291	0.236015	-1.98678	-3.96353	0.00252713	0.477685	1	ENSMUSG00000054191
Gm13285	4	88799665..88801126	0.223243	1.79495	3.47003	0.00258522	0.485736	1	ENSMUSG00000095101
Rn7s1	12	69159295..69159594	25261.4	0.874344	1.83317	0.0025948	0.485736	1	ENSMUSG00000099021
Clec4a3	6	122952515..122969875	18.6767	-0.517751	-1.43172	0.00260524	0.485736	1	ENSMUSG00000043832
Lgals1	15	78926725..78930465	23.6226	-0.670749	-1.5919	0.00264853	0.491572	1	ENSMUSG00000068220
Tlr7	X	complement(167304929..167330558)	7.41732	-0.487019	-1.40155	0.00273371	0.503688	1	ENSMUSG00000044583
Sash1	10	complement(8722219..8886070)	1.20747	-0.542445	-1.45644	0.00275141	0.503688	1	ENSMUSG00000015305
Ptger4	15	complement(5206661..5244187)	4.15295	-0.445752	-1.36202	0.00275327	0.503688	1	ENSMUSG00000039942
Zcchc24	14	complement(25711642..25769039)	2.19933	-0.575861	-1.49057	0.00276293	0.503688	1	ENSMUSG00000055538
Lap3	5	45493374..45512691	2.35399	-0.593464	-1.50887	0.00280807	0.509652	1	ENSMUSG00000039682
Pld3	7	complement(27532000..27553218)	12.5075	-0.487175	-1.4017	0.00290649	0.525191	1	ENSMUSG00000003363
Fam105a	15	complement(27655069..27681579)	6.76787	-0.429712	-1.34696	0.00294437	0.528817	1	ENSMUSG00000056069
Gm13212	4	145585166..145625345	2.24364	-1.11089	-2.15979	0.00295234	0.528817	1	ENSMUSG00000078502
Zfp758	17	22361453..22377281	2.64163	-0.787072	-1.72557	0.0029716	0.529952	1	ENSMUSG00000044501
Slc25a4	8	complement(46206797..46211284)	1.9213	-0.660619	-1.58076	0.00301803	0.531834	1	ENSMUSG00000031633
Snora74a	18	35557032..35557227	13.4394	1.15324	2.22412	0.00303029	0.531834	1	ENSMUSG00000065649
Klrk1	6	complement(129610323..129623864)	0.470877	-0.758663	-1.69192	0.00303842	0.531834	1	ENSMUSG00000030149
Ighv1-75	12	complement(115833950..115834418)	0.339124	3.59063	12.0472	0.00304451	0.531834	1	ENSMUSG00000096020
Igkv4-70	6	complement(69267888..69268443)	0.638584	-3.58666	-12.0141	0.0030501	0.531834	1	ENSMUSG00000076547
Ms4a6d	19	complement(11586604..11604849)	3.34117	-0.748701	-1.68028	0.00305995	0.531834	1	ENSMUSG00000024679
Clec2i	6	128887588..128898167	3.59242	-0.515663	-1.42965	0.00316798	0.548287	1	ENSMUSG00000030365
Zscan26	13	complement(21442180..21453730)	1.91602	-0.536155	-1.4501	0.00319215	0.550149	1	ENSMUSG00000022228
Gm38140	1	complement(134096405..134099159)	1.32582	0.70205	1.62681	0.00321177	0.550658	1	ENSMUSG00000102380
Prdm5	6	65778988..65937010	0.0288715	-2.11082	-4.31937	0.00322195	0.550658	1	ENSMUSG00000029913
Nfia	4	97772734..98118874	0.784888	-0.528369	-1.4423	0.00325899	0.553471	1	ENSMUSG00000028565
Gm40332	5	complement(129500064..129501001)	0.144966	3.39401	10.5123	0.00326539	0.553471	1	ENSMUSG00000104873
Sulf2	2	complement(166073089..166155663)	3.92237	-0.426754	-1.34421	0.0033211	0.560597	1	ENSMUSG00000006800
Adrb2	18	complement(62177817..62179959)	43.9721	-0.397812	-1.31751	0.00334879	0.562377	1	ENSMUSG00000045730
Ass1	2	31470207..31520672	2.52637	-0.654984	-1.5746	0.00335907	0.562377	1	ENSMUSG00000076441
Ctss	3	95526786..95556403	101.059	-0.426254	-1.34374	0.00343076	0.572044	1	ENSMUSG00000038642
Gm14440	2	175275125..175286805	0.0680247	6.49817	90.3949	0.00349248	0.575928	1	ENSMUSG00000078901
Slc1a3	15	complement(8634124..8710764)	0.369906	-0.881456	-1.84223	0.00349303	0.575928	1	ENSMUSG00000005360
Gm24727	8	33691801..33691944	22.2223	1.16754	2.24629	0.00350906	0.575928	1	ENSMUSG00000088856
Ly9	1	complement(171588624..171607410)	3.97822	-0.455728	-1.37148	0.00351887	0.575928	1	ENSMUSG00000004707
Ctsl	13	complement(64359337..64370890)	2.07866	-0.44405	-1.36042	0.00356052	0.575928	1	ENSMUSG00000021477
Gm11998	11	11557421..11579460	0.156239	3.50399	11.345	0.00358294	0.575928	1	ENSMUSG00000087452
Zfp991	4	147132038..147180579	5.79071	-0.896877	-1.86203	0.00358442	0.575928	1	ENSMUSG00000067916
Ephx1	1	complement(180976210..181020904)	1.505	-0.841523	-1.79194	0.00359687	0.575928	1	ENSMUSG00000038776
Gm44891	7	complement(132311856..132314078)	2.58099	0.669874	1.59093	0.0035969	0.575928	1	ENSMUSG00000109555
Pkn3	2	30077684..30091022	0.296323	-1.00424	-2.00588	0.00360395	0.575928	1	ENSMUSG00000026785
Kazn	4	complement(142102390..142239401)	0.0151003	-2.72833	-6.62687	0.00361509	0.575928	1	ENSMUSG00000040606
Gfi1b	2	complement(28609450..28621982)	1.19757	0.77052	1.70588	0.00362254	0.575928	1	ENSMUSG00000026815
Gm20507	17	33630759..33645705	3.01567	0.688208	1.61128	0.00378757	0.595924	1	ENSMUSG00000092412
Gm22486	6	complement(71882557..71882693)	3.13817	2.34482	5.07998	0.00379068	0.595924	1	ENSMUSG00000080465
Il1a	2	complement(129299610..129309972)	0.397379	-1.23356	-2.35147	0.0037919	0.595924	1	ENSMUSG00000027399
Itga9	9	118606690..118901003	0.752118	-0.775442	-1.71171	0.00381896	0.597885	1	ENSMUSG00000039115
Gm29562	9	88827522..88828425	17.2094	-0.582954	-1.49791	0.00387297	0.604036	1	ENSMUSG00000101698
Cyp11a1	9	58006411..58027023	0.102741	-1.58247	-2.99482	0.00390345	0.606484	1	ENSMUSG00000032323
E330020D12Rik	1	complement(153404827..153414233)	0.185039	-1.73791	-3.33552	0.00394591	0.610767	1	ENSMUSG00000073538
Bmt2	6	complement(13625673..13677966)	3.7808	-0.406376	-1.32535	0.00404919	0.620324	1	ENSMUSG00000042742
Slc12a2	18	57878678..57946821	1.15496	-0.635957	-1.55397	0.00406129	0.620324	1	ENSMUSG00000024597
Myof	19	complement(37899036..38043577)	0.710485	-0.634995	-1.55293	0.00406715	0.620324	1	ENSMUSG00000048612
Per1	11	69095217..69109960	7.38287	-0.490484	-1.40492	0.00406815	0.620324	1	ENSMUSG00000020893
Gm37558	3	complement(69119742..69122724)	5.55493	-0.778238	-1.71503	0.00411347	0.624913	1	ENSMUSG00000103094
Insig1	5	28071363..28078662	5.54567	-0.490841	-1.40526	0.00412898	0.624954	1	ENSMUSG00000045294
Atg4c	4	99193934..99259787	3.50523	-0.497133	-1.41141	0.00415529	0.626625	1	ENSMUSG00000028550
Igfbp5	1	complement(72857932..72874884)	0.267962	-1.16369	-2.24029	0.00424087	0.637186	1	ENSMUSG00000026185
Calr4	4	109234485..109254571	0.325037	-1.28306	-2.43354	0.00426797	0.638396	1	ENSMUSG00000028558
Pnrc1	4	complement(33245423..33290163)	50.518	-0.420521	-1.33841	0.00428062	0.638396	1	ENSMUSG00000040128
Gm28635	2	complement(84601439..84678041)	0.0581163	-6.58013	-95.6787	0.00430842	0.638396	1	ENSMUSG00000101645
Plxnb2	15	complement(89155549..89171120)	10.1647	-0.466862	-1.3821	0.00431118	0.638396	1	ENSMUSG00000036606
Nfkbid	7	30421732..30428746	17.4861	-0.432337	-1.34942	0.0043506	0.641917	1	ENSMUSG00000036931
Cmtm3	8	104339410..104347672	2.62764	-0.549924	-1.46401	0.0044024	0.64687	1	ENSMUSG00000031875
Gm25776	12	complement(91573430..91573572)	1.64606	-6.49695	-90.3187	0.00443112	0.64687	1	ENSMUSG00000080365
Rn7s2	12	complement(69361182..69361481)	35152.8	0.861274	1.81664	0.00443148	0.64687	1	ENSMUSG00000099250
Slc25a20	9	108662088..108684641	4.68473	0.421058	1.33891	0.00446494	0.649442	1	ENSMUSG00000032602
Kitl	10	100015630..100100416	0.264177	-0.933043	-1.9093	0.00448575	0.650165	1	ENSMUSG00000019966
Gm37036	1	complement(92019592..92022097)	1.22102	-1.09848	-2.14129	0.00451539	0.652155	1	ENSMUSG00000102565
Zfp984	4	complement(147753974..147809788)	8.77247	-0.833543	-1.78206	0.00453554	0.652768	1	ENSMUSG00000078495
1700020D05Rik	19	complement(5502767..5503787)	0.501495	1.35951	2.56597	0.00455769	0.653662	1	ENSMUSG00000100937
Tnfrsf11a	1	105780718..105847981	0.611442	-0.65041	-1.56961	0.00461786	0.659983	1	ENSMUSG00000026321
Plaur	7	24462484..24475968	108.141	-0.416631	-1.33481	0.0046392	0.660731	1	ENSMUSG00000046223
Snora73a	4	complement(132352775..132352979)	38.4035	1.00706	2.00981	0.00468913	0.6636	1	ENSMUSG00000064387
Gm16575	15	79739574..79741798	4.21249	0.535107	1.44905	0.0046917	0.6636	1	ENSMUSG00000089796
Nr4a3	4	48045153..48086447	0.273625	-0.995425	-1.99367	0.00475128	0.667691	1	ENSMUSG00000028341
Nabp1	1	complement(51465862..51478425)	23.4979	-0.536026	-1.44997	0.00475502	0.667691	1	ENSMUSG00000026107
Vav2	2	complement(27262104..27427033)	1.55412	-0.491825	-1.40622	0.00478056	0.667691	1	ENSMUSG00000009621
Arhgef25	10	complement(127182525..127190083)	0.0327935	-3.29368	-9.8061	0.00478573	0.667691	1	ENSMUSG00000019467
Tbxa2r	10	81328731..81335172	0.0671247	3.28898	9.77418	0.00491794	0.683811	1	ENSMUSG00000034881
CT025639.1	13	complement(41476526..41477900)	8.86741	-0.547865	-1.46192	0.00493583	0.68398	1	ENSMUSG00000114537
Gm12166	11	complement(46051354..46052321)	0.16519	-3.14621	-8.85325	0.00500684	0.691483	1	ENSMUSG00000069899
Snord17	2	complement(144265979..144266216)	8.03353	1.32773	2.51007	0.00509704	0.701578	1	ENSMUSG00000077714
Zfp385a	15	complement(103313895..103340086)	6.4164	-0.568562	-1.48304	0.00516138	0.708058	1	ENSMUSG00000000552
Aif1	17	complement(35170991..35176068)	3.50684	-0.784687	-1.72272	0.00519794	0.710644	1	ENSMUSG00000024397
Cxcl12	6	117168535..117181367	0.389129	-0.836212	-1.78536	0.00523119	0.710644	1	ENSMUSG00000061353
Il1b	2	complement(129364570..129371139)	118.321	-0.483011	-1.39766	0.0052322	0.710644	1	ENSMUSG00000027398
Snx30	4	59805840..59904737	1.39052	-0.483094	-1.39774	0.00535402	0.724789	1	ENSMUSG00000028385
Usp36	11	complement(118259651..118290244)	0.687821	-0.571059	-1.48561	0.00538609	0.725067	1	ENSMUSG00000033909
Tgm3	2	130012349..130050399	1.64048	-0.482119	-1.39679	0.00539143	0.725067	1	ENSMUSG00000027401
4931431C16Rik	5	complement(35581227..35588763)	0.254723	1.16336	2.23979	0.00553677	0.742181	1	ENSMUSG00000055061
Zfp945	17	complement(22846697..22867134)	0.13926	-0.987139	-1.98225	0.00559454	0.747481	1	ENSMUSG00000059142
Tcf7l2	19	55741810..55933654	0.679347	-0.736872	-1.66656	0.00565104	0.752579	1	ENSMUSG00000024985
Ank2	3	complement(126921612..127499350)	0.0255805	-1.19483	-2.28918	0.00568061	0.753273	1	ENSMUSG00000032826
Ap1s2	X	163909017..163933666	16.7945	-0.494395	-1.40873	0.00569298	0.753273	1	ENSMUSG00000031367
Lgals3bp	11	complement(118392751..118402092)	12.7122	-0.697215	-1.62137	0.0057276	0.755416	1	ENSMUSG00000033880
Gm4951	18	60212080..60247820	0.348712	-1.24291	-2.36675	0.00577932	0.759795	1	ENSMUSG00000073555
Akap5	12	76324891..76334153	0.0216151	2.64768	6.2666	0.00584483	0.763171	1	ENSMUSG00000021057
Fam43a	16	30599723..30602797	1.91401	-0.606197	-1.52224	0.00585325	0.763171	1	ENSMUSG00000046546
Agpat3	10	complement(78269178..78352489)	0.470534	-0.703754	-1.62874	0.00587227	0.763171	1	ENSMUSG00000001211
Zfp992	4	146449023..146470292	1.71756	-0.600812	-1.51657	0.00587942	0.763171	1	ENSMUSG00000070605
Fcgr1	3	complement(96282909..96293969)	6.04879	-0.633667	-1.5515	0.00596415	0.771727	1	ENSMUSG00000015947
Hes1	16	30064384..30067796	0.549473	-1.24662	-2.37284	0.0060138	0.774251	1	ENSMUSG00000022528
Pdgfb	15	complement(79995900..80014808)	0.664523	-0.867822	-1.82491	0.00603661	0.774251	1	ENSMUSG00000000489
Rnd3	2	complement(51130438..51149111)	1.94039	-0.729791	-1.6584	0.00604028	0.774251	1	ENSMUSG00000017144
Snord15a	7	complement(99482785..99482932)	11.195	1.09617	2.13787	0.0061102	0.777464	1	ENSMUSG00000065822
Clec4e	6	complement(123281789..123289870)	20.0929	-0.447539	-1.36371	0.00611892	0.777464	1	ENSMUSG00000030142
Fam49a	12	12262139..12380965	1.63971	-0.423691	-1.34135	0.00612221	0.777464	1	ENSMUSG00000020589
Zfp993	4	146610961..146658160	2.29835	-0.703962	-1.62897	0.00622015	0.787463	1	ENSMUSG00000063245
Gm37531	1	59929688..59935102	1.11264	-0.774473	-1.71057	0.00632157	0.793198	1	ENSMUSG00000103696
B130021K23Rik	6	complement(87830274..87832866)	0.665863	-1.07328	-2.10421	0.00632803	0.793198	1	ENSMUSG00000108042
Klf15	6	90462576..90475238	0.135508	-1.77251	-3.41649	0.00634839	0.793198	1	ENSMUSG00000030087
Homer1	13	93299635..93405129	0.883528	-0.448308	-1.36444	0.00634963	0.793198	1	ENSMUSG00000007617
Gm37233	1	complement(34427002..34433264)	1.14756	0.51677	1.43075	0.00636214	0.793198	1	ENSMUSG00000102336
Ptger3	3	157566892..157645888	0.0481759	-2.03273	-4.09178	0.0064146	0.796381	1	ENSMUSG00000040016
Ighv1-81	12	complement(115920279..115920712)	0.813717	2.16554	4.48634	0.0064265	0.796381	1	ENSMUSG00000094689
Gm20431	2	complement(167607850..167661496)	0.0901401	-6.29068	-78.2858	0.00647072	0.799445	1	ENSMUSG00000089739
Cd2ap	17	complement(42792951..42876424)	3.51574	-0.4536	-1.36945	0.00655058	0.806882	1	ENSMUSG00000061665
Tspan4	7	141475240..141493427	0.887111	-0.877849	-1.83763	0.00668257	0.820676	1	ENSMUSG00000025511
Marcks	10	complement(37133375..37138920)	24.7027	-0.416532	-1.33472	0.0067136	0.822026	1	ENSMUSG00000069662
Rab3il1	19	10001669..10038380	1.05074	-0.790886	-1.73014	0.00678191	0.827918	1	ENSMUSG00000024663
2210408I21Rik	13	77135540..77613784	0.0733451	-1.43127	-2.69685	0.00684781	0.833483	1	ENSMUSG00000071252
Gm21992	19	complement(4742913..4811612)	1.39773	0.520967	1.43492	0.00692934	0.84091	1	ENSMUSG00000096370
Lmbrd2	15	9140550..9202483	2.79731	-0.415592	-1.33385	0.00695225	0.841201	1	ENSMUSG00000039704
Pid1	1	complement(84036296..84364180)	2.05473	-0.445062	-1.36137	0.00700745	0.844402	1	ENSMUSG00000045658
Slc7a11	3	complement(49892526..50443614)	7.64898	-0.542442	-1.45644	0.00701987	0.844402	1	ENSMUSG00000027737
Cd302	2	complement(60251993..60284488)	3.85389	-0.532841	-1.44678	0.00704248	0.844645	1	ENSMUSG00000060703
Evl	12	108554720..108688516	6.12494	-0.51302	-1.42703	0.00711453	0.850798	1	ENSMUSG00000021262
Gm42941	3	complement(101595810..101597130)	0.574494	-1.19585	-2.2908	0.00727954	0.867357	1	ENSMUSG00000104693
Nrip1	16	complement(76287400..76373827)	0.868043	-0.442485	-1.35894	0.00729529	0.867357	1	ENSMUSG00000048490
Ighv1-50	12	complement(115119748..115120219)	0.438964	-3.93853	-15.3326	0.00731819	0.867566	1	ENSMUSG00000094198
Igkv3-12	6	70518250..70518849	0.231011	-3.40716	-10.6086	0.00734005	0.867649	1	ENSMUSG00000094117
Tex45	8	3470862..3487181	0.0878885	-2.57332	-5.95179	0.00739629	0.871785	1	ENSMUSG00000040340
Tmem65	15	complement(58782269..58823638)	2.56965	-0.408469	-1.32728	0.00743838	0.874233	1	ENSMUSG00000062373
Gm14308	2	complement(176613364..176636344)	0.105863	2.02599	4.0727	0.00754631	0.884385	1	ENSMUSG00000078880
Capn2	1	complement(182467260..182517608)	4.50095	-0.411776	-1.33032	0.00759328	0.887085	1	ENSMUSG00000026509
Samd4	14	46882854..47105815	0.141036	-1.01177	-2.01638	0.00761261	0.887085	1	ENSMUSG00000021838
Arhgef37	18	complement(61493794..61536536)	6.07186	-0.602543	-1.51839	0.00772618	0.897768	1	ENSMUSG00000045094
Gm23925_2	2	complement(158359798..158359929)	1.1044	2.64147	6.23967	0.00779281	0.900686	1	ENSMUSG00000064405
Vsig4	X	complement(96247203..96293438)	0.351285	-1.37405	-2.59196	0.0077952	0.900686	1	ENSMUSG00000044206
Gvin1	7	complement(106156556..106215326)	15.4394	-0.402892	-1.32216	0.00784105	0.903439	1	ENSMUSG00000045868
Scd2	19	44293676..44306864	4.64395	-0.373961	-1.29591	0.00793394	0.909505	1	ENSMUSG00000025203
Cxcl9	5	complement(92321347..92328079)	0.697906	-0.833683	-1.78223	0.00793805	0.909505	1	ENSMUSG00000029417
Rbfox2	15	complement(77078991..77307004)	0.033173	-1.86455	-3.64155	0.00797473	0.90957	1	ENSMUSG00000033565
4930556H04Rik	12	99569740..99571414	0.0767947	2.80045	6.96657	0.00798296	0.90957	1	ENSMUSG00000114190
Gm25835	11	complement(69668852..69668995)	1.86745	2.26205	4.79672	0.00804524	0.914127	1	ENSMUSG00000089542
Vcan	13	complement(89655312..89742509)	1.33707	-0.690931	-1.61433	0.00815062	0.923542	1	ENSMUSG00000021614
Hmgn1	16	complement(96120618..96127729)	0.865412	-0.762782	-1.69676	0.00838314	0.946177	1	ENSMUSG00000040681
Gm28935	19	11362278..11363890	0.199148	-3.77977	-13.7348	0.00839652	0.946177	1	ENSMUSG00000100392
Gm23971	11	complement(101645740..101645930)	9.07769	1.29583	2.45519	0.00842871	0.947202	1	ENSMUSG00000065251
Snora73b	4	complement(132352322..132352526)	31.9636	1.08208	2.11709	0.00845852	0.947955	1	ENSMUSG00000065353
AC122357.3	13	complement(62449317..62451609)	0.294994	-1.49801	-2.82452	0.00850946	0.951066	1	ENSMUSG00000113841
Gm7008	12	40222758..40229184	0.186578	-1.79665	-3.47412	0.00853376	0.95119	1	ENSMUSG00000035983
Ighv5-17	12	complement(113859149..113859670)	0.366249	2.31032	4.95993	0.00864842	0.961357	1	ENSMUSG00000095571
Gm44148	6	complement(121255203..121272685)	0.375939	-3.13096	-8.76016	0.00872583	0.966402	1	ENSMUSG00000107736
Cited2	10	17723218..17725674	39.9618	-0.352047	-1.27637	0.00875986	0.966402	1	ENSMUSG00000039910
Tmem82	4	complement(141613376..141618633)	0.0319812	-2.76148	-6.78092	0.00876857	0.966402	1	ENSMUSG00000043085
Scpep1	11	complement(88924020..88955465)	5.02698	-0.438025	-1.35475	0.00880967	0.966402	1	ENSMUSG00000000278
Gadd45a	6	complement(67035096..67037457)	51.1203	-0.369839	-1.29221	0.00881161	0.966402	1	ENSMUSG00000036390
Lekr1	3	65666228..65831159	0.118587	-1.42078	-2.6773	0.00886889	0.966417	1	ENSMUSG00000074579
Eif3j2	18	complement(43475418..43477796)	3.92091	-0.454437	-1.37025	0.00889473	0.966417	1	ENSMUSG00000043424
Hist1h2bm	13	21722044..21722567	267.308	0.404982	1.32407	0.0089223	0.966417	1	ENSMUSG00000114279
Plpp3	4	105157347..105232764	0.328491	-1.09029	-2.12916	0.00894694	0.966417	1	ENSMUSG00000028517
Ighv1-12	12	complement(114615850..114616318)	0.378662	-6.09929	-68.5597	0.0089789	0.966417	1	ENSMUSG00000095416
Igkv19-93	6	complement(68736297..68736780)	0.390014	-2.77448	-6.84227	0.00899293	0.966417	1	ENSMUSG00000098814
Gm42908	5	123401072..123401941	0.769074	-1.22318	-2.33461	0.00899672	0.966417	1	ENSMUSG00000104940
Ms4a7	19	complement(11321039..11336146)	0.611644	-0.770415	-1.70576	0.00900023	0.966417	1	ENSMUSG00000024672
Ccnd1	7	complement(144929931..144939925)	0.849225	-0.710095	-1.63591	0.00910763	0.967497	1	ENSMUSG00000070348
Dcun1d1	3	complement(35892105..35937445)	2.61459	-0.45221	-1.36813	0.00913581	0.967497	1	ENSMUSG00000027708
Rec114	9	complement(58652850..58743964)	0.0887865	-3.05279	-8.29813	0.00914032	0.967497	1	ENSMUSG00000074269
Gm43302	5	complement(105214907..105293695)	0.0918844	-2.49142	-5.6233	0.00916233	0.967497	1	ENSMUSG00000079362
Eid3	10	82866626..82867930	1.32891	-0.995146	-1.99328	0.00917059	0.967497	1	ENSMUSG00000109864
Met	6	17463800..17573980	1.10399	-0.573268	-1.48789	0.00917239	0.967497	1	ENSMUSG00000009376
Kctd12	14	complement(102976581..102982637)	84.5348	-0.399773	-1.3193	0.00919598	0.967497	1	ENSMUSG00000098557
Slc39a10	1	complement(46807544..46892852)	0.868109	-0.496259	-1.41055	0.00919899	0.967497	1	ENSMUSG00000025986
Pou2f2	7	complement(25087344..25179726)	2.76478	-0.474512	-1.38945	0.00926987	0.97246	1	ENSMUSG00000008496
mt-Co3	MT	8607..9390	593.606	-0.601485	-1.51728	0.00930093	0.973229	1	ENSMUSG00000064358
A930037H05Rik	11	complement(119448788..119491298)	0.0562769	1.47852	2.78663	0.00942478	0.977719	1	ENSMUSG00000109408
Pdxk	10	complement(78436744..78464975)	2.12559	-0.463197	-1.37859	0.00943762	0.977719	1	ENSMUSG00000032788
Slc9a9	9	94669909..95230445	2.53297	-0.395349	-1.31526	0.00945407	0.977719	1	ENSMUSG00000031129
G0s2	1	complement(193272161..193273217)	107.729	-0.586582	-1.50168	0.00946584	0.977719	1	ENSMUSG00000009633
Snord13	8	complement(31149864..31149967)	2.21054	2.06586	4.18684	0.00947663	0.977719	1	ENSMUSG00000088252
Tnfsf15	4	complement(63727084..63745113)	0.0751154	-1.99101	-3.97516	0.0095237	0.977719	1	ENSMUSG00000050395
Steap4	5	7960457..7982213	2.25503	0.59299	1.50837	0.00953087	0.977719	1	ENSMUSG00000012428
Slc17a8	10	complement(89574020..89621253)	0.0431212	-1.99772	-3.99369	0.00953454	0.977719	1	ENSMUSG00000019935
A630033H20Rik	X	107148927..107173661	0.824056	-0.774862	-1.71103	0.00955917	0.977801	1	ENSMUSG00000054293
Slc45a3	1	131962967..131982969	0.568249	-0.872846	-1.83127	0.00966718	0.984444	1	ENSMUSG00000026435
Wnt11	7	98835112..98855195	0.230716	-1.0991	-2.14221	0.00967212	0.984444	1	ENSMUSG00000015957
Plekho1	3	complement(95988429..95996001)	6.24027	-0.569332	-1.48384	0.0097616	0.991093	1	ENSMUSG00000015745
Catsper2	2	complement(121392631..121413792)	0.155476	1.17775	2.26224	0.00979223	0.991747	1	ENSMUSG00000033486
Maged1	X	complement(94535474..94542143)	0.468752	-0.866486	-1.82322	0.00983975	0.992034	1	ENSMUSG00000025151
Asns	6	complement(7675169..7693254)	7.85231	0.364121	1.2871	0.00984343	0.992034	1	ENSMUSG00000029752
Gm22988	11	complement(69669635..69669778)	47.3728	2.09759	4.27993	0.00987337	0.992612	1	ENSMUSG00000084708
Slc12a7	13	73733094..73816754	0.401657	-0.656267	-1.576	0.00995307	0.994717	1	ENSMUSG00000017756
Kcne3	7	100176502..100184869	0.717433	-0.864374	-1.82055	0.00995779	0.994717	1	ENSMUSG00000035165
Pkhd1l1	15	44457553..44601369	0.0122927	-2.19906	-4.59179	0.00996705	0.994717	1	ENSMUSG00000038725
Cdc42bpb	12	complement(111292976..111377718)	1.61968	-0.454586	-1.37039	0.0100308	0.99865	1	ENSMUSG00000021279
Klra4	6	complement(130043731..130067271)	0.142726	-2.13257	-4.38496	0.0100797	0.999956	1	ENSMUSG00000079852
Prdx1	4	116685544..116700822	10.3129	-0.349329	-1.27397	0.0102339	0.999956	1	ENSMUSG00000028691
Zdhhc21	4	complement(82798738..82859958)	0.954173	-0.409076	-1.32783	0.010272	0.999956	1	ENSMUSG00000028403
Cldn15	5	136966616..136975858	21.8516	0.310813	1.24041	0.0103142	0.999956	1	ENSMUSG00000001739
Stxbp6	12	complement(44852484..45074709)	0.877843	-0.674604	-1.59616	0.0103414	0.999956	1	ENSMUSG00000046314
Btnl6	17	complement(34507804..34517352)	0.672226	-1.00987	-2.01372	0.0103633	0.999956	1	ENSMUSG00000092618
Tmsb10	6	complement(72957347..72958748)	164.911	-0.538504	-1.45247	0.0103738	0.999956	1	ENSMUSG00000079523
Adm2	15	89322972..89324728	0.384482	1.60127	3.03409	0.0104486	0.999956	1	ENSMUSG00000054136
Folr2	7	complement(101839988..101857194)	0.419954	-1.3225	-2.50098	0.0104506	0.999956	1	ENSMUSG00000032725
Hist1h2be	13	complement(23583670..23621124)	77.5031	0.430984	1.34815	0.010491	0.999956	1	ENSMUSG00000047246
Thrb	14	17660261..18038090	0.0976731	-1.35846	-2.56411	0.0104944	0.999956	1	ENSMUSG00000021779
Ahnak	19	8989284..9076919	28.2475	-0.528573	-1.4425	0.0105026	0.999956	1	ENSMUSG00000069833
6430531B16Rik	7	complement(139972303..139978755)	1.92052	0.64774	1.56671	0.0105057	0.999956	1	ENSMUSG00000073795
Limd1	9	123478706..123521552	3.90004	-0.377987	-1.29953	0.0105647	0.999956	1	ENSMUSG00000025239
Tmem206	1	191325912..191350914	1.15658	-0.721833	-1.64928	0.0106583	0.999956	1	ENSMUSG00000026627
Ifi205	1	complement(174011998..174031810)	1.13587	-0.780202	-1.71737	0.0106648	0.999956	1	ENSMUSG00000054203
Cycs	6	complement(50562563..50566538)	7.3667	-0.416178	-1.33439	0.0107129	0.999956	1	ENSMUSG00000063694
Ube2v2	16	complement(15552677..15594524)	1.45533	-0.549402	-1.46348	0.0107496	0.999956	1	ENSMUSG00000022674
Trpc1	9	complement(95705082..95750375)	0.0157702	-3.23948	-9.44452	0.010773	0.999956	1	ENSMUSG00000032839
mt-Nd6	MT	complement(13552..14070)	32.4595	-0.610698	-1.527	0.010774	0.999956	1	ENSMUSG00000064368
Ssc5d	7	4925785..4944826	0.0345698	-2.19863	-4.59045	0.0109436	0.999956	1	ENSMUSG00000035279
Nfatc2	2	complement(168476410..168601657)	1.04395	-0.462877	-1.37829	0.0109518	0.999956	1	ENSMUSG00000027544
Pdzk1	3	96829284..96870926	0.642725	-0.710451	-1.63632	0.0109599	0.999956	1	ENSMUSG00000038298
Arl5c	11	complement(97989578..97996181)	3.53463	-0.574246	-1.4889	0.0109997	0.999956	1	ENSMUSG00000038352
Clec4a1	6	122921848..122934619	13.9188	-0.408677	-1.32747	0.0111074	0.999956	1	ENSMUSG00000049037
Socs6	18	complement(88665224..88927481)	1.89623	-0.38819	-1.30875	0.0111202	0.999956	1	ENSMUSG00000056153
Ifitm1	7	140967221..140969825	41.0408	0.442126	1.35861	0.0111217	0.999956	1	ENSMUSG00000025491
Cttnbp2nl	3	complement(105001915..105053146)	0.294122	-0.781794	-1.71927	0.011246	0.999956	1	ENSMUSG00000062127
Gm43364	5	complement(108550081..108553354)	0.0427352	-2.28436	-4.87147	0.0112771	0.999956	1	ENSMUSG00000105590
Gm15228	X	167164097..167171278	0.0387295	2.25238	4.76469	0.0113771	0.999956	1	ENSMUSG00000087340
Gm44249	6	complement(92144489..92146293)	0.064845	-2.63305	-6.20334	0.0114394	0.999956	1	ENSMUSG00000108199
Klf11	12	24651274..24662789	3.49722	0.427422	1.34483	0.011467	0.999956	1	ENSMUSG00000020653
Il2rb	15	complement(78480553..78495066)	0.587813	-0.801949	-1.74345	0.0114764	0.999956	1	ENSMUSG00000068227
Prg4	1	complement(150449412..150466165)	0.0360435	-2.66896	-6.35971	0.0114829	0.999956	1	ENSMUSG00000006014
Ube2d3	3	135438149..135468198	12.3813	-0.430087	-1.34732	0.0114961	0.999956	1	ENSMUSG00000078578
Zfp729b	13	complement(67589439..67609707)	4.48564	-0.528068	-1.442	0.0116364	0.999956	1	ENSMUSG00000058093
Nptxr	15	complement(79786352..79804766)	0.194885	-1.08422	-2.12023	0.0116542	0.999956	1	ENSMUSG00000022421
Rasa4	5	136083916..136111860	1.728	-0.552892	-1.46702	0.011685	0.999956	1	ENSMUSG00000004952
Ms4a6b	19	11516512..11531256	5.78971	-0.495453	-1.40976	0.0117872	0.999956	1	ENSMUSG00000024677
Gpc4	X	complement(52053021..52165252)	0.108588	-1.55059	-2.92938	0.0118353	0.999956	1	ENSMUSG00000031119
Bex6	16	32186186..32186949	0.666664	-1.23881	-2.36004	0.0118588	0.999956	1	ENSMUSG00000075269
Ugt1a6b	1	88103252..88219003	2.24036	0.542971	1.45697	0.0118589	0.999956	1	ENSMUSG00000090145
Lipa	19	complement(34492318..34527474)	19.3471	-0.30521	-1.2356	0.0118779	0.999956	1	ENSMUSG00000024781
Zfp36l1	12	complement(80107754..80113013)	7.41491	-0.356461	-1.28028	0.011953	0.999956	1	ENSMUSG00000021127
Hdhd5	6	complement(120509494..120531319)	0.425808	-0.785932	-1.72421	0.0119544	0.999956	1	ENSMUSG00000058979
1700124L16Rik	6	complement(83761756..83762865)	0.264401	1.53666	2.90122	0.01201	0.999956	1	ENSMUSG00000099354
Pmp22	11	63128982..63159547	0.134845	-1.6188	-3.07118	0.0120743	0.999956	1	ENSMUSG00000018217
Foxo1	3	52268336..52353221	0.639797	-0.464789	-1.38012	0.0120832	0.999956	1	ENSMUSG00000044167
Ccdc173	2	complement(69758033..69789575)	0.194297	-1.21599	-2.32301	0.0121484	0.999956	1	ENSMUSG00000070883
Acot1	12	84009490..84018371	1.79739	0.63075	1.54837	0.0121955	0.999956	1	ENSMUSG00000072949
P2ry10	X	107088492..107104974	1.27816	-0.944846	-1.92498	0.0122091	0.999956	1	ENSMUSG00000050921
Gm44164	6	complement(145238667..145241227)	2.54311	-0.615254	-1.53183	0.0122227	0.999956	1	ENSMUSG00000107756
Nr1h3	2	complement(91184061..91202834)	1.09218	-0.799368	-1.74034	0.0122617	0.999956	1	ENSMUSG00000002108
Wisp2	2	163820861..163833146	0.282689	-1.2274	-2.34145	0.0122688	0.999956	1	ENSMUSG00000027656
Pakap	4	57568179..57896982	0.0150355	-5.52246	-45.9649	0.0123485	0.999956	1	ENSMUSG00000089945
Ttc30a2	2	complement(75975740..75978170)	0.173942	1.33583	2.52421	0.0123505	0.999956	1	ENSMUSG00000075272
Cysltr1	X	complement(106574346..106603679)	0.488816	-0.715212	-1.64173	0.012356	0.999956	1	ENSMUSG00000052821
Gm22058	12	69930904..69931213	2.01481	1.20747	2.30933	0.0125259	0.999956	1	ENSMUSG00000065327
Luzp1	4	136469761..136554780	0.390728	-0.645732	-1.56453	0.0126157	0.999956	1	ENSMUSG00000001089
Stk17b	1	complement(53755506..53785224)	64.7304	-0.4449	-1.36122	0.0126369	0.999956	1	ENSMUSG00000026094
Arl5b	2	15049395..15082456	1.57914	-0.484957	-1.39954	0.0128424	0.999956	1	ENSMUSG00000017418
4933412E12Rik	10	116949757..116963279	0.253048	-1.24807	-2.37524	0.0128501	0.999956	1	ENSMUSG00000112627
C4b	17	complement(34728380..34743882)	0.384782	-0.825843	-1.77257	0.0128743	0.999956	1	ENSMUSG00000073418
Cmpk1	4	complement(114959336..114987241)	14.8588	-0.408634	-1.32743	0.0129108	0.999956	1	ENSMUSG00000028719
Tbc1d9	8	83165352..83272934	2.00885	-0.450285	-1.36631	0.0130039	0.999956	1	ENSMUSG00000031709
Naa25	5	121397936..121444378	1.19053	-0.421253	-1.33909	0.0130308	0.999956	1	ENSMUSG00000042719
Hist1h2bk	13	22035870..22036345	446.797	0.429302	1.34658	0.0130641	0.999956	1	ENSMUSG00000062727
Bcar1	8	complement(111710474..111743809)	0.0472559	-2.17744	-4.52352	0.0130742	0.999956	1	ENSMUSG00000031955
Klf6	13	5861482..5870394	78.8454	-0.385885	-1.30666	0.0131761	0.999956	1	ENSMUSG00000000078
Ifi213	1	complement(173566283..173599274)	1.42817	-0.706641	-1.632	0.0132038	0.999956	1	ENSMUSG00000073491
Timd4	11	46810800..46844332	1.60345	-0.77501	-1.7112	0.0133224	0.999956	1	ENSMUSG00000055546
Aldh1l1	6	90486427..90600203	0.132134	-1.17142	-2.25234	0.0133433	0.999956	1	ENSMUSG00000030088
Dysf	6	84008590..84211060	0.226558	-0.987914	-1.98331	0.0134114	0.999956	1	ENSMUSG00000033788
Osgin1	8	119434124..119446256	17.556	0.320029	1.24836	0.0134371	0.999956	1	ENSMUSG00000074063
AC122197.1	10	complement(61446902..61450717)	1.35033	0.617385	1.53409	0.0134929	0.999956	1	ENSMUSG00000112229
Gzmb	14	complement(56258838..56262260)	0.332304	-1.3133	-2.48509	0.0135099	0.999956	1	ENSMUSG00000015437
Cmtm4	8	complement(104348191..104395807)	0.510155	-0.620348	-1.53725	0.0135127	0.999956	1	ENSMUSG00000096188
Hist1h2ad	13	23574381..23574952	193.888	0.481288	1.39599	0.0136332	0.999956	1	ENSMUSG00000071478
Ifi204	1	complement(173747293..173766943)	20.1237	-0.389128	-1.3096	0.0138499	0.999956	1	ENSMUSG00000073489
Fam83h	15	complement(76001093..76014336)	0.0929043	-1.33711	-2.52645	0.0139495	0.999956	1	ENSMUSG00000046761
Gm44981	6	complement(91711336..91713278)	0.0954511	-1.87825	-3.67628	0.0139929	0.999956	1	ENSMUSG00000108574
Tcp11l1	2	complement(104657288..104712169)	0.351665	-0.738798	-1.66879	0.0141294	0.999956	1	ENSMUSG00000027175
Gm37242	1	complement(52653808..52655892)	0.458894	-1.06031	-2.08538	0.0141696	0.999956	1	ENSMUSG00000103630
Fcer1a	1	complement(173221284..173227214)	0.477703	-1.56241	-2.95346	0.014463	0.999956	1	ENSMUSG00000005339
CT009765.1	12	complement(11507226..11512390)	0.144941	1.02799	2.03918	0.0145107	0.999956	1	ENSMUSG00000113226
Gm45328	7	complement(139212275..139213191)	0.281123	2.00478	4.01328	0.0145515	0.999956	1	ENSMUSG00000110303
Irf5	6	29526625..29541871	16.3454	-0.352129	-1.27644	0.0146361	0.999956	1	ENSMUSG00000029771
Hist2h2bb	3	96269752..96270132	264.634	0.419652	1.3376	0.0146381	0.999956	1	ENSMUSG00000105827
Srp54a_2	12	55155104..55189573	2.04366	0.646987	1.56589	0.0146569	0.999956	1	ENSMUSG00000112449
Fam213a	14	complement(40993740..41013788)	0.294587	-1.07719	-2.10992	0.0147115	0.999956	1	ENSMUSG00000021792
Sppl2b	10	80855275..80868708	1.69211	-0.441076	-1.35762	0.0147371	0.999956	1	ENSMUSG00000035206
AC155298.2	13	complement(59411618..59419254)	0.0153144	3.64903	12.5449	0.0147388	0.999956	1	ENSMUSG00000114623
C1qbp	11	complement(70977836..70983026)	1.63585	-0.502087	-1.41626	0.014752	0.999956	1	ENSMUSG00000018446
Nanp	2	complement(151029685..151039398)	0.150792	-3.18041	-9.06563	0.0148926	0.999956	1	ENSMUSG00000053916
Serpinb6b	13	32965209..32979067	0.160618	-1.34643	-2.54281	0.0149637	0.999956	1	ENSMUSG00000042842
Gm42748	5	122165597..122167937	0.977516	0.715167	1.64167	0.0149706	0.999956	1	ENSMUSG00000105742
Tra2b	16	complement(22244549..22266005)	12.0747	-0.336508	-1.2627	0.014985	0.999956	1	ENSMUSG00000022858
AC131586.1	14	46893520..46896483	0.0461522	-2.50225	-5.6657	0.0149984	0.999956	1	ENSMUSG00000114996
Gm37755	1	66812315..66814493	0.0424629	-2.81892	-7.05633	0.0150447	0.999956	1	ENSMUSG00000103382
Retnla	16	48842552..48844461	0.382809	1.98025	3.94563	0.0150777	0.999956	1	ENSMUSG00000061100
Dusp9	X	73639419..73643514	0.0512009	-2.28181	-4.86289	0.0151087	0.999956	1	ENSMUSG00000031383
Crip1	12	113146316..113153879	12.9392	-0.458097	-1.37373	0.0151166	0.999956	1	ENSMUSG00000006360
Ffar1	7	complement(30857390..30861564)	0.0583379	-1.63636	-3.1088	0.0151178	0.999956	1	ENSMUSG00000044453
Tcf4	18	69343356..69689079	0.509628	-0.429166	-1.34646	0.0151303	0.999956	1	ENSMUSG00000053477
Fam20a	11	complement(109669749..109722279)	0.0638106	2.05633	4.15925	0.0151827	0.999956	1	ENSMUSG00000020614
Gm22513	12	54696782..54696945	48.3427	1.15337	2.22433	0.0152922	0.999956	1	ENSMUSG00000096349
Gm43511	5	100798749..100801045	0.358394	0.995631	1.99395	0.0153433	0.999956	1	ENSMUSG00000104761
Pld4	12	112760655..112768990	18.6029	-0.39923	-1.3188	0.0153907	0.999956	1	ENSMUSG00000052160
Gm20492	10	127288514..127289681	3.2941	1.09426	2.13504	0.0154121	0.999956	1	ENSMUSG00000092593
Atp8b2	3	complement(89939481..89963508)	0.908461	-0.478239	-1.39304	0.0154584	0.999956	1	ENSMUSG00000060671
Gm37060	1	complement(157404325..157406721)	0.0409554	-2.89926	-7.46046	0.0155303	0.999956	1	ENSMUSG00000103808
Gm4673	7	30956909..30961619	1.88436	0.425216	1.34277	0.0155678	0.999956	1	ENSMUSG00000097750
Myo19	11	84880148..84911226	0.185005	-0.833062	-1.78146	0.0156606	0.999956	1	ENSMUSG00000020527
AC161763.1	7	144914470..144914637	20.9336	-1.04746	-2.06689	0.0157122	0.999956	1	ENSMUSG00000115783
Tlr9	9	106222598..106226883	4.45847	-0.479797	-1.39455	0.0158209	0.999956	1	ENSMUSG00000045322
Snord49a	11	62603450..62603521	1.70404	5.58058	47.8544	0.0160398	0.999956	1	ENSMUSG00000065734
Gm43814	9	complement(111052781..111053193)	0.243101	3.65209	12.5715	0.0160711	0.999956	1	ENSMUSG00000104654
Gm32098	8	complement(26665893..26668306)	0.209194	-5.19204	-36.5562	0.0161029	0.999956	1	ENSMUSG00000109680
Plekhg4	8	105373274..105382862	0.0287904	-3.00128	-8.00709	0.0161426	0.999956	1	ENSMUSG00000014782
1700010B13Rik	15	73645852..73652347	0.138674	1.45388	2.73943	0.0161973	0.999956	1	ENSMUSG00000099958
Gm26315	2	complement(7076094..7076414)	6.25154	0.836238	1.78539	0.0162103	0.999956	1	ENSMUSG00000065824
Gm28177	1	52077261..52156087	0.247489	-0.94258	-1.92196	0.0162103	0.999956	1	ENSMUSG00000101628
Aff2	X	69360294..69868037	2.62163	0.344752	1.26993	0.0162343	0.999956	1	ENSMUSG00000031189
Klk1	7	44225360..44229618	0.0809899	3.46305	11.0277	0.0163093	0.999956	1	ENSMUSG00000063903
Sqle	15	59315077..59331192	0.874373	-0.522696	-1.43664	0.0163672	0.999956	1	ENSMUSG00000022351
A930030B08Rik	7	complement(99900192..99904156)	0.0935856	-1.33537	-2.5234	0.0163718	0.999956	1	ENSMUSG00000108985
Rpl27	11	101442298..101445529	3.9436	-0.57661	-1.49134	0.0163747	0.999956	1	ENSMUSG00000063316
D330041H03Rik	17	complement(24404649..24414542)	1.58171	0.45078	1.36678	0.0164584	0.999956	1	ENSMUSG00000073437
Ctnnd1	2	complement(84600071..84650765)	2.25044	-0.360508	-1.28388	0.0165023	0.999956	1	ENSMUSG00000034101
Padi2	4	140906344..140952586	5.25052	-0.419583	-1.33754	0.0165399	0.999956	1	ENSMUSG00000028927
Acvr1	2	complement(58388644..58567157)	0.359809	-0.732132	-1.66109	0.0165573	0.999956	1	ENSMUSG00000026836
AC127337.1	12	complement(80787944..80790343)	0.123525	3.36268	10.2865	0.016576	0.999956	1	ENSMUSG00000112093
Zfp708	13	complement(67069399..67097976)	0.0385673	-5.2574	-38.2505	0.0165826	0.999956	1	ENSMUSG00000058883
Tubb2a	13	complement(34074274..34078007)	2.64288	-0.568893	-1.48339	0.0166089	0.999956	1	ENSMUSG00000058672
Abhd14a	9	complement(106440051..106447678)	0.225593	-1.3254	-2.50602	0.0167569	0.999956	1	ENSMUSG00000042210
Dr1	5	108268897..108280526	10.0062	-0.366803	-1.28949	0.0168282	0.999956	1	ENSMUSG00000029265
Casc4	2	121866970..121936220	0.0534882	-1.5405	-2.90895	0.0168775	0.999956	1	ENSMUSG00000060227
Cd4	6	complement(124864692..124888221)	1.08144	-0.658705	-1.57866	0.0169782	0.999956	1	ENSMUSG00000023274
Rnu3b3_2	11	87448627..87448842	5.19904	0.978373	1.97024	0.016991	0.999956	1	ENSMUSG00000099291
Gm24447	15	93234363..93234700	50.5603	0.670682	1.59183	0.0170929	0.999956	1	ENSMUSG00000065911
Zfyve9	4	complement(108637466..108780798)	1.80627	-0.45363	-1.36948	0.0171042	0.999956	1	ENSMUSG00000034557
Tymp	15	complement(89371931..89377039)	0.065695	2.25013	4.75727	0.0171505	0.999956	1	ENSMUSG00000022615
Pea15a	1	complement(172196728..172206804)	2.23941	-0.418961	-1.33696	0.0173327	0.999956	1	ENSMUSG00000013698
Gm6710	2	175869219..175881248	0.11003	-1.83152	-3.55911	0.0176892	0.999956	1	ENSMUSG00000078887
Slc29a1	17	complement(45585200..45599606)	1.93213	-0.427368	-1.34478	0.0177092	0.999956	1	ENSMUSG00000023942
Fam213b	4	complement(154895504..154899135)	1.94384	-0.720684	-1.64796	0.0177152	0.999956	1	ENSMUSG00000029059
Gm44292	6	complement(86663188..86665551)	33.1154	0.363193	1.28627	0.0177199	0.999956	1	ENSMUSG00000108291
Gm45527	7	complement(102685446..102686219)	0.162459	2.39886	5.27386	0.01778	0.999956	1	ENSMUSG00000109618
Prkx	X	complement(77761411..77796278)	5.57004	-0.341672	-1.26722	0.0178268	0.999956	1	ENSMUSG00000035725
Isca1	13	complement(59755409..59769810)	3.08826	-0.381984	-1.30313	0.017837	0.999956	1	ENSMUSG00000044792
Zfp109	7	complement(24227572..24237560)	0.262968	-0.996776	-1.99554	0.0179265	0.999956	1	ENSMUSG00000074283
Ankrd66	17	complement(43534174..43543639)	0.955158	0.852239	1.8053	0.0179371	0.999956	1	ENSMUSG00000096140
Klrb1b	6	complement(128813706..128826331)	0.197268	-1.37125	-2.58695	0.0179502	0.999956	1	ENSMUSG00000079298
Gm25989	16	complement(43886682..43886814)	0.788779	5.37324	41.4483	0.0180405	0.999956	1	ENSMUSG00000096684
Rspo1	4	124986430..125009099	0.546074	-0.973083	-1.96303	0.0181611	0.999956	1	ENSMUSG00000028871
Kcnj16	11	110968033..111027968	0.130783	-1.24361	-2.36791	0.0182018	0.999956	1	ENSMUSG00000051497
Hist1h2bb	13	23746734..23747241	1050.95	0.403184	1.32242	0.0182821	0.999956	1	ENSMUSG00000075031
Aldh1b1	4	45799022..45804604	1.58707	-0.612276	-1.52867	0.0183009	0.999956	1	ENSMUSG00000035561
Abcb1b	5	8798147..8866315	0.243418	-0.779338	-1.71634	0.0183704	0.999956	1	ENSMUSG00000028970
Rims3	4	120854816..120896579	0.591321	-0.613543	-1.53001	0.0184242	0.999956	1	ENSMUSG00000032890
Mzt1	14	complement(99034544..99046134)	5.078	-0.389974	-1.31037	0.0184608	0.999956	1	ENSMUSG00000033186
Cyb5d2	11	complement(72777232..72796142)	0.9967	0.448185	1.36432	0.0185486	0.999956	1	ENSMUSG00000057778
Hist1h4b	13	23757013..23757409	358.19	0.385757	1.30655	0.0185712	0.999956	1	ENSMUSG00000069266
Cd300ld5	11	complement(115031486..115037769)	0.356051	-1.93332	-3.81934	0.0186031	0.999956	1	ENSMUSG00000089722
Icam1	9	21015985..21028817	2.1228	-0.462343	-1.37778	0.0186049	0.999956	1	ENSMUSG00000037405
Eef2kmt	16	complement(5244152..5255983)	0.532201	-0.756871	-1.68982	0.0186396	0.999956	1	ENSMUSG00000022544
Gm42893	3	complement(116629173..116630984)	0.155812	1.53511	2.8981	0.0186698	0.999956	1	ENSMUSG00000106415
Ccdc96	5	36484588..36488172	0.136049	1.09965	2.14303	0.0188237	0.999956	1	ENSMUSG00000050677
March1	8	65617900..66471637	10.1344	-0.33647	-1.26266	0.0189914	0.999956	1	ENSMUSG00000036469
Proz	8	13060914..13076026	0.0444404	1.5972	3.02556	0.0190371	0.999956	1	ENSMUSG00000031445
Myl10	5	136693146..136701094	0.326013	1.35426	2.55666	0.0190654	0.999956	1	ENSMUSG00000005474
Gm20518	16	complement(17835277..17891671)	0.358033	1.01838	2.02564	0.0190767	0.999956	1	ENSMUSG00000092470
Prag1	8	36094828..36147787	0.085949	-1.03674	-2.05159	0.0190795	0.999956	1	ENSMUSG00000050271
Ifi30	8	complement(70762774..70766663)	36.9767	-0.383305	-1.30433	0.0190864	0.999956	1	ENSMUSG00000031838
Cd99l2	X	complement(71420060..71492849)	0.343474	-0.690833	-1.61421	0.0190926	0.999956	1	ENSMUSG00000035776
Snhg1	19	8723475..8726443	3.59822	-0.487727	-1.40223	0.0191084	0.999956	1	ENSMUSG00000108414
Dpysl2	14	complement(66802864..66868688)	5.27099	-0.34909	-1.27376	0.0191093	0.999956	1	ENSMUSG00000022048
Cyp4f37	17	32621319..32636184	0.0466947	2.38767	5.23313	0.0191247	0.999956	1	ENSMUSG00000062464
BC030867	11	102248882..102265187	2.98595	0.37924	1.30066	0.0191493	0.999956	1	ENSMUSG00000034773
Parm1	5	91517615..91626894	0.0203931	-2.94782	-7.71584	0.019211	0.999956	1	ENSMUSG00000034981
Igkv2-109	6	68302427..68303158	0.223914	3.08804	8.50343	0.0192713	0.999956	1	ENSMUSG00000105606
Gm10518	1	179803376..179804676	0.112155	2.33835	5.05724	0.0193292	0.999956	1	ENSMUSG00000073486
Zfp791	8	complement(85108553..85123095)	0.0354977	-2.492	-5.62556	0.0193822	0.999956	1	ENSMUSG00000074194
Arhgap12	18	complement(6024427..6136098)	0.506057	-0.564894	-1.47928	0.0194283	0.999956	1	ENSMUSG00000041225
Orc4	2	complement(48902824..48950277)	2.17468	-0.514202	-1.4282	0.0194393	0.999956	1	ENSMUSG00000026761
C430019N01Rik	5	complement(97999384..98000950)	3.29193	-0.868645	-1.82595	0.0195801	0.999956	1	ENSMUSG00000105801
Gm25890	3	complement(96486555..96486719)	3.94289	1.52862	2.8851	0.0196036	0.999956	1	ENSMUSG00000095260
Cfb	17	complement(34856374..34862518)	1.63218	-0.866945	-1.8238	0.0196079	0.999956	1	ENSMUSG00000090231
AC159649.1	12	complement(84214365..84216137)	2.1035	0.662864	1.58322	0.0196083	0.999956	1	ENSMUSG00000113094
Gm6793	8	complement(112013433..112015036)	0.483871	1.65324	3.1454	0.0196377	0.999956	1	ENSMUSG00000092086
Soat2	15	102150526..102163474	0.612801	0.790043	1.72913	0.0197848	0.999956	1	ENSMUSG00000023045
Dclk2	3	complement(86786151..86920852)	0.0540152	-1.07469	-2.10627	0.0198169	0.999956	1	ENSMUSG00000028078
Gm20544	18	complement(75365332..75367088)	1.53909	0.859362	1.81424	0.0198452	0.999956	1	ENSMUSG00000092569
1700010I14Rik	17	8988333..9008319	2.47153	0.419015	1.33701	0.0198463	0.999956	1	ENSMUSG00000023873
Gm19265	6	85961623..86001926	0.143885	-2.17039	-4.50144	0.0198856	0.999956	1	ENSMUSG00000107230
Dnajb13	7	complement(100501716..100514960)	0.171448	-1.3065	-2.47341	0.0199317	0.999956	1	ENSMUSG00000030708
Gm45885	7	105400314..105401892	0.227923	1.40152	2.6418	0.0199825	0.999956	1	ENSMUSG00000110366
Scd1	19	complement(44394451..44407709)	0.548283	-0.608965	-1.52517	0.0199864	0.999956	1	ENSMUSG00000037071
Gm12981	4	complement(132503561..132509649)	0.66853	-1.27288	-2.41644	0.019987	0.999956	1	ENSMUSG00000086997
Pparg	6	115360951..115490399	2.37429	-0.480581	-1.39531	0.0200716	0.999956	1	ENSMUSG00000000440
Src	2	157418444..157471862	0.268276	-0.82149	-1.76723	0.0200897	0.999956	1	ENSMUSG00000027646
Cd300lg	11	102041509..102055620	2.37007	-0.454649	-1.37045	0.0201332	0.999956	1	ENSMUSG00000017309
Dusp22	13	30659999..30711231	1.22219	-0.45211	-1.36804	0.0202049	0.999956	1	ENSMUSG00000069255
Chp2	7	122219496..122222824	1.61681	-0.704796	-1.62991	0.0202051	0.999956	1	ENSMUSG00000030865
Gm38034	3	52282241..52284309	0.0776543	-1.86023	-3.63065	0.0202272	0.999956	1	ENSMUSG00000102844
Gas6	8	complement(13465374..13494490)	0.514416	-0.86539	-1.82183	0.0202656	0.999956	1	ENSMUSG00000031451
Galnt9	5	110544355..110621380	1.38164	-0.566046	-1.48046	0.0202943	0.999956	1	ENSMUSG00000033316
Anxa11os	14	complement(25856777..25870266)	0.359972	0.855412	1.80928	0.0203043	0.999956	1	ENSMUSG00000098609
F730035M05Rik	12	70227841..70234165	1.87594	0.628088	1.54552	0.0203192	0.999956	1	ENSMUSG00000085298
Rhd	4	134864536..134896172	0.127055	-1.60298	-3.03771	0.0203326	0.999956	1	ENSMUSG00000028825
Cbx6	15	complement(79823896..79834688)	0.445938	-0.629608	-1.54714	0.020446	0.999956	1	ENSMUSG00000089715
B230317F23Rik	8	60983437..60985908	0.135742	1.3778	2.59872	0.0205639	0.999956	1	ENSMUSG00000045746
Nlrp10	7	complement(108921852..108930178)	0.0840438	-1.3141	-2.48647	0.0206167	0.999956	1	ENSMUSG00000049709
Srsf3	17	29032673..29043366	25.1941	-0.304579	-1.23506	0.0206334	0.999956	1	ENSMUSG00000071172
Ubox5	2	complement(130590002..130630038)	0.985372	0.457624	1.37328	0.0207285	0.999956	1	ENSMUSG00000027300
Gm10209	6	56797591..56799197	0.448019	0.970932	1.96011	0.020742	0.999956	1	ENSMUSG00000108080
Gm13710	2	complement(84500760..84531322)	0.548751	-1.07743	-2.11027	0.0207644	0.999956	1	ENSMUSG00000087362
4430402I18Rik	19	complement(28893042..28967800)	0.0163062	5.1496	35.4965	0.0208416	0.999956	1	ENSMUSG00000064202
Rnu12	15	83149644..83149794	0.713952	2.24113	4.72768	0.0208555	0.999956	1	ENSMUSG00000065176
Rgl1	1	complement(152516760..152766351)	1.38555	-0.441829	-1.35833	0.0209479	0.999956	1	ENSMUSG00000026482
Klre1	6	129577905..129585827	0.0769765	-1.51078	-2.84963	0.0211406	0.999956	1	ENSMUSG00000050241
Cd22	7	complement(30865402..30880342)	0.620007	-0.583315	-1.49829	0.0211936	0.999956	1	ENSMUSG00000030577
4833418N02Rik	17	complement(87274886..87282814)	1.37085	0.508785	1.42285	0.02123	0.999956	1	ENSMUSG00000085287
Prok2	6	complement(99711299..99726392)	4.01065	0.471079	1.38615	0.0212443	0.999956	1	ENSMUSG00000030069
Raph1	1	complement(60482292..60567104)	0.705755	-0.425035	-1.3426	0.0213152	0.999956	1	ENSMUSG00000026014
Ier3ip1	18	76930017..76941605	9.34588	-0.331898	-1.25867	0.0213388	0.999956	1	ENSMUSG00000090000
Slc4a7	14	14702279..14799940	0.935525	-0.393676	-1.31374	0.0213487	0.999956	1	ENSMUSG00000021733
AC126804.1	9	complement(45858604..45860682)	3.29658	0.415128	1.33342	0.0213987	0.999956	1	ENSMUSG00000111128
Scamp5	9	complement(57441327..57468060)	0.372139	-0.856577	-1.81074	0.0215496	0.999956	1	ENSMUSG00000040722
Bambi	18	3507957..3516404	0.367132	-0.71492	-1.64139	0.0215506	0.999956	1	ENSMUSG00000024232
Krt83	15	complement(101485131..101491512)	5.76022	-0.383106	-1.30415	0.0216177	0.999956	1	ENSMUSG00000067613
Gm20633	3	complement(96243550..96246380)	2.1394	0.427967	1.34534	0.0217307	0.999956	1	ENSMUSG00000093553
Cd109	9	78615546..78716253	0.071637	-1.31471	-2.48753	0.0217368	0.999956	1	ENSMUSG00000046186
Trim36	18	complement(46165302..46212607)	0.36561	-0.702702	-1.62755	0.0217446	0.999956	1	ENSMUSG00000033949
Med9os	11	complement(59946889..59948142)	0.172623	-5.03855	-32.8666	0.0217817	0.999956	1	ENSMUSG00000085260
Nlrp3	11	59541568..59566956	26.7647	-0.320417	-1.24869	0.0218136	0.999956	1	ENSMUSG00000032691
Kctd14	7	97451323..97459557	0.189143	-1.20194	-2.30048	0.0218155	0.999956	1	ENSMUSG00000051727
Cldn13	5	complement(134914249..134915526)	0.17621	-1.73202	-3.32193	0.0218187	0.999956	1	ENSMUSG00000008843
Srgn	10	complement(62493833..62527451)	118.205	-0.366672	-1.28938	0.0218564	0.999956	1	ENSMUSG00000020077
6720427I07Rik	13	complement(48535523..48537822)	1.65162	-0.74294	-1.67358	0.0218844	0.999956	1	ENSMUSG00000097375
Gm43585	3	104646241..104647643	0.0896718	-2.78591	-6.89672	0.0218967	0.999956	1	ENSMUSG00000106287
Edil3	13	88821472..89323223	0.00686686	-3.61409	-12.2447	0.0219104	0.999956	1	ENSMUSG00000034488
Tmcc2	1	complement(132356315..132391281)	0.878458	-0.484356	-1.39896	0.0219827	0.999956	1	ENSMUSG00000042066
Naaladl1	19	6105782..6115792	0.917206	0.63125	1.54891	0.0220093	0.999956	1	ENSMUSG00000054999
Hsf2	10	57486385..57513135	0.308741	-0.633785	-1.55163	0.0220786	0.999956	1	ENSMUSG00000019878
Cacnb3	15	98632220..98644530	0.060979	1.68701	3.21989	0.022123	0.999956	1	ENSMUSG00000003352
Gm45217	6	complement(91678198..91679223)	0.0851356	2.79315	6.9314	0.0221738	0.999956	1	ENSMUSG00000108751
Igkv6-13	6	complement(70457501..70458036)	0.192056	5.38004	41.6441	0.0221744	0.999956	1	ENSMUSG00000076594
Kdelc2	9	53384025..53401867	0.444204	-0.676638	-1.59841	0.0222452	0.999956	1	ENSMUSG00000034487
Gm45845	7	complement(81789738..81790319)	0.168684	2.9391	7.66933	0.0222635	0.999956	1	ENSMUSG00000109427
Amz1	5	140724127..140761439	0.551796	-0.539362	-1.45333	0.0223108	0.999956	1	ENSMUSG00000050022
mt-Nd4l	MT	9877..10173	94.5296	-0.443531	-1.35993	0.022448	0.999956	1	ENSMUSG00000065947
Rassf4	6	complement(116633008..116673952)	10.0137	-0.356322	-1.28016	0.0224541	0.999956	1	ENSMUSG00000042129
Cnksr3	10	complement(7119063..7212237)	0.69917	-0.622904	-1.53997	0.0226565	0.999956	1	ENSMUSG00000015202
Ggact	14	complement(122816223..122913757)	0.0672158	-1.4001	-2.6392	0.0226844	0.999956	1	ENSMUSG00000041625
Islr	9	complement(58156268..58204306)	0.0374997	-5.17952	-36.2402	0.0227056	0.999956	1	ENSMUSG00000037206
Ctla2a	13	complement(60934155..60936625)	0.286076	-1.07845	-2.11177	0.022799	0.999956	1	ENSMUSG00000044258
Adam30	3	98160630..98164169	0.384785	-0.884515	-1.84614	0.0228575	0.999956	1	ENSMUSG00000043468
Mfhas1	8	35587798..35679449	0.713742	-0.468547	-1.38371	0.0228794	0.999956	1	ENSMUSG00000070056
Gm33104	10	19486715..19507311	0.244396	-1.37403	-2.59193	0.0229271	0.999956	1	ENSMUSG00000110902
Col14a1	15	55307750..55520803	1.96834	-0.542065	-1.45605	0.0229769	0.999956	1	ENSMUSG00000022371
Arf4	14	26638074..26665084	11.3876	-0.316625	-1.24541	0.0230322	0.999956	1	ENSMUSG00000021877
Coq10b	1	55052770..55072702	3.78197	-0.579326	-1.49415	0.0231215	0.999956	1	ENSMUSG00000025981
AC149222.1	7	127785608..127803802	0.335761	2.29601	4.91099	0.0231948	0.999956	1	ENSMUSG00000108815
Gm13648	4	complement(156052715..156059802)	0.0578702	2.79991	6.96395	0.0232646	0.999956	1	ENSMUSG00000086549
Gm42641	9	complement(109057933..109074120)	0.953131	0.694766	1.61862	0.023309	0.999956	1	ENSMUSG00000105383
Dlgap1	17	69969073..70821413	0.00721956	2.35573	5.11854	0.0233322	0.999956	1	ENSMUSG00000003279
Cx3cl1	8	94772009..94782427	0.0175833	3.16367	8.96106	0.0233707	0.999956	1	ENSMUSG00000031778
Gls	1	complement(52163448..52233232)	3.30735	-0.348371	-1.27312	0.0234021	0.999956	1	ENSMUSG00000026103
Hist1h4j	13	21735064..21735837	221.141	0.477601	1.39243	0.0234745	0.999956	1	ENSMUSG00000067455
Acp5	9	complement(22126727..22135711)	3.22743	-0.454729	-1.37053	0.0235894	0.999956	1	ENSMUSG00000001348
Nav1	1	complement(135434580..135607295)	1.19942	-0.381761	-1.30293	0.0236248	0.999956	1	ENSMUSG00000009418
Zfp534	4	complement(147673502..147702553)	0.0311052	-5.07443	-33.6942	0.023628	0.999956	1	ENSMUSG00000062518
Gm6297	4	complement(40720154..40722398)	1.13675	0.628837	1.54632	0.0236597	0.999956	1	ENSMUSG00000097123
Gm35696	10	121506623..121526101	0.0726437	3.26638	9.62226	0.0238362	0.999956	1	ENSMUSG00000112527
Prdx4	X	complement(155323918..155340754)	1.18409	-0.639666	-1.55797	0.0238431	0.999956	1	ENSMUSG00000025289
4933416M07Rik	8	27142910..27146304	0.208851	-2.45855	-5.49663	0.0239165	0.999956	1	ENSMUSG00000097262
Xpa	4	complement(46155347..46196311)	3.51679	0.410989	1.3296	0.0240484	0.999956	1	ENSMUSG00000028329
Rxra	2	27676440..27762957	5.43816	-0.339439	-1.26526	0.0241394	0.999956	1	ENSMUSG00000015846
Il4i1	7	44816387..44840809	0.235809	0.851302	1.80413	0.0241643	0.999956	1	ENSMUSG00000074141
Plekhh1	12	79029163..79081655	0.0629399	-1.26331	-2.40045	0.0242905	0.999956	1	ENSMUSG00000060716
Rsf1os2	7	complement(97650010..97696828)	0.0218025	3.44239	10.8709	0.0242977	0.999956	1	ENSMUSG00000086993
Zfp934	13	complement(62479827..62571199)	0.367989	-0.742639	-1.67323	0.0243408	0.999956	1	ENSMUSG00000074865
Gm35558_3	12	complement(110599745..110601963)	0.11893	1.61609	3.06542	0.0243505	0.999956	1	ENSMUSG00000113662
Tek	4	94739289..94874976	0.0186498	-2.73406	-6.65324	0.0243765	0.999956	1	ENSMUSG00000006386
Ece1	4	137862237..137965229	1.6322	-0.523749	-1.43769	0.0243928	0.999956	1	ENSMUSG00000057530
Slfn5	11	82951349..82964840	18.6948	-0.427325	-1.34474	0.0245139	0.999956	1	ENSMUSG00000054404
9330020H09Rik	15	98567324..98569583	4.17838	0.395677	1.31556	0.0246558	0.999956	1	ENSMUSG00000091050
Gbp4	5	complement(105115767..105139586)	0.213612	-0.882533	-1.84361	0.024715	0.999956	1	ENSMUSG00000079363
Nxpe4	9	48162023..48400025	2.37328	-0.39456	-1.31454	0.0247153	0.999956	1	ENSMUSG00000044229
Slc3a2	19	complement(8706882..8723369)	11.1832	-0.311746	-1.24121	0.0248288	0.999956	1	ENSMUSG00000010095
Adam22	5	complement(8072352..8368160)	0.129725	-0.706827	-1.63221	0.0249572	0.999956	1	ENSMUSG00000040537
Gm10226	17	21691860..21692114	0.432403	-2.61568	-6.12913	0.0249722	0.999956	1	ENSMUSG00000067929
Stfa2l1	16	36156811..36161948	96.7465	0.337039	1.26316	0.0250616	0.999956	1	ENSMUSG00000059657
Hist1h4n	13	complement(21831767..21832196)	488.402	0.465391	1.38069	0.0251214	0.999956	1	ENSMUSG00000069305
Gm19337	10	63250932..63252515	2.36808	0.558764	1.47301	0.0251468	0.999956	1	ENSMUSG00000112411
Gm23875	12	complement(32354885..32355202)	0.346687	2.24029	4.72493	0.0252262	0.999956	1	ENSMUSG00000065645
D830025C05Rik	8	25597012..25599207	2.66475	0.418881	1.33689	0.0252468	0.999956	1	ENSMUSG00000043794
Vstm4	14	32856756..32939491	0.703455	-0.800805	-1.74207	0.0252522	0.999956	1	ENSMUSG00000050666
Hivep3	4	119733784..120138045	0.229608	-0.660832	-1.58099	0.025325	0.999956	1	ENSMUSG00000028634
Rn7s6	6	69516339..69516629	2.24328	1.08505	2.12145	0.025377	0.999956	1	ENSMUSG00000092746
Errfi1	4	150853919..150868892	0.522904	-0.69856	-1.62288	0.0253977	0.999956	1	ENSMUSG00000028967
Gm9008	6	complement(76495432..76497784)	0.0355298	3.46541	11.0457	0.0254384	0.999956	1	ENSMUSG00000072476
Gstp3	19	complement(4057477..4059446)	0.62817	1.09484	2.1359	0.0256035	0.999956	1	ENSMUSG00000058216
Frmd4a	2	4017717..4614043	0.727681	-0.403194	-1.32243	0.0256206	0.999956	1	ENSMUSG00000026657
Fgd2	17	29360914..29379660	2.99165	-0.377644	-1.29922	0.0256379	0.999956	1	ENSMUSG00000024013
St6galnac2_1	11	complement(116675303..116694868)	0.110792	-0.882666	-1.84378	0.0256821	0.999956	1	ENSMUSG00000057286
Gm14320	2	167662109..167667697	0.0766676	3.35367	10.2225	0.0256951	0.999956	1	ENSMUSG00000085914
Gm43294	6	3583814..3586303	0.0879231	-1.57212	-2.97341	0.0257313	0.999956	1	ENSMUSG00000107094
H2-DMa	17	34135182..34139101	8.55021	-0.384744	-1.30563	0.0257703	0.999956	1	ENSMUSG00000037649
Fcgrt	7	complement(45092990..45103851)	6.30439	-0.417541	-1.33565	0.0258432	0.999956	1	ENSMUSG00000003420
Abca9	11	complement(110100749..110168196)	2.82654	-0.386754	-1.30745	0.0259001	0.999956	1	ENSMUSG00000041797
AW011738	4	156203304..156205151	3.38688	-0.393514	-1.31359	0.0260059	0.999956	1	ENSMUSG00000078349
Lrrc29	8	complement(105312265..105326278)	1.21668	0.435987	1.35284	0.026032	0.999956	1	ENSMUSG00000041679
AW046200	8	57651757..57663430	0.149187	1.34735	2.54444	0.0260652	0.999956	1	ENSMUSG00000110419
Tlr2	3	complement(83836272..83841767)	24.5804	-0.296591	-1.22824	0.0260874	0.999956	1	ENSMUSG00000027995
CT573086.2	16	complement(94218021..94223012)	1.82222	0.422486	1.34024	0.026145	0.999956	1	ENSMUSG00000115044
Prnp	2	131909928..131938429	3.18049	-0.444744	-1.36107	0.0261597	0.999956	1	ENSMUSG00000079037
Uckl1os	2	181578480..181585170	0.105201	1.68163	3.20789	0.0261624	0.999956	1	ENSMUSG00000010492
Nrn1	13	complement(36725361..36735131)	0.0336742	-3.28914	-9.77528	0.0263115	0.999956	1	ENSMUSG00000039114
Mdfic	6	15720661..15802169	0.806512	-0.440894	-1.35745	0.0263765	0.999956	1	ENSMUSG00000041390
Cd79b	11	complement(106311341..106314762)	3.54009	-0.476781	-1.39164	0.0264533	0.999956	1	ENSMUSG00000040592
Padi1	4	complement(140812983..140845778)	0.0343674	1.95551	3.87854	0.0265638	0.999956	1	ENSMUSG00000025329
Fndc5	4	129136999..129144593	0.0267723	4.87665	29.3778	0.0266433	0.999956	1	ENSMUSG00000001334
Camk2b	11	complement(5969644..6066362)	0.113682	-1.0806	-2.11491	0.026668	0.999956	1	ENSMUSG00000057897
Rab25	3	complement(88542029..88548300)	0.140313	1.60332	3.03842	0.026673	0.999956	1	ENSMUSG00000008601
Slc14a1	18	complement(78100091..78142119)	0.34096	-0.734882	-1.66426	0.0266896	0.999956	1	ENSMUSG00000059336
Med7	11	46436925..46442721	3.60349	-0.36655	-1.28927	0.0266967	0.999956	1	ENSMUSG00000020397
Gm37663	9	complement(71988973..71991271)	0.138516	-1.64839	-3.13483	0.0267501	0.999956	1	ENSMUSG00000104469
Apol8	15	complement(77747799..77755229)	1.34233	-0.781657	-1.7191	0.0267831	0.999956	1	ENSMUSG00000056656
Snora31	14	75847905..75848034	0.714376	-2.33565	-5.04778	0.0268768	0.999956	1	ENSMUSG00000065147
Igkv8-27	6	complement(70171809..70172270)	0.206686	-2.80432	-6.98529	0.0268829	0.999956	1	ENSMUSG00000076580
Cnbp	6	complement(87842615..87851106)	20.0515	-0.288405	-1.22129	0.0268928	0.999956	1	ENSMUSG00000030057
Hba-a1	11	32283511..32284465	26.6838	-0.517217	-1.43119	0.0269	0.999956	1	ENSMUSG00000069919
Slc16a9	10	70245100..70285968	0.620881	-0.626058	-1.54334	0.0269056	0.999956	1	ENSMUSG00000037762
Slc29a3	10	complement(60712072..60752794)	5.16017	-0.310076	-1.23977	0.0270146	0.999956	1	ENSMUSG00000020100
Rrp9	9	106475963..106485424	0.647457	-0.655729	-1.57541	0.0270569	0.999956	1	ENSMUSG00000041506
Snora26	5	74093530..74093650	0.676033	5.02464	32.5511	0.0272474	0.999956	1	ENSMUSG00000093355
Capn11	17	complement(45630204..45659325)	0.335844	-2.30699	-4.9485	0.0274995	0.999956	1	ENSMUSG00000058626
St6gal1	16	23224740..23360350	1.02358	-0.430408	-1.34762	0.0275445	0.999956	1	ENSMUSG00000022885
Gm15569	15	86185728..86187152	0.112065	3.16343	8.95958	0.0275702	0.999956	1	ENSMUSG00000086424
Cryl1	14	complement(57274993..57398529)	1.62314	-0.51032	-1.42437	0.0276001	0.999956	1	ENSMUSG00000021947
Rras	7	45017961..45021647	4.80349	-0.519331	-1.43329	0.0276181	0.999956	1	ENSMUSG00000038387
Kalrn	16	complement(33974258..34573532)	0.107407	0.621861	1.53886	0.0276978	0.999956	1	ENSMUSG00000061751
Kirrel3os	9	complement(34918233..34929509)	0.0599988	1.50307	2.83445	0.0277135	0.999956	1	ENSMUSG00000053889
Mmp28	11	complement(83440768..83463071)	0.554797	-0.626732	-1.54406	0.0277749	0.999956	1	ENSMUSG00000020682
Bcar3	3	122294136..122530191	1.71286	0.351605	1.27598	0.0277942	0.999956	1	ENSMUSG00000028121
Ptger2	14	44988195..45003820	2.77378	0.32752	1.25485	0.0278242	0.999956	1	ENSMUSG00000037759
Tm2d1	4	complement(98355370..98383306)	3.33849	-0.593003	-1.50838	0.0278344	0.999956	1	ENSMUSG00000028563
3110070M22Rik	13	complement(119487261..119488383)	0.327726	1.18974	2.28111	0.0279089	0.999956	1	ENSMUSG00000074635
Ank	15	27466677..27594909	0.997	-0.555392	-1.46957	0.0280091	0.999956	1	ENSMUSG00000022265
Gm16299	19	complement(53819354..53825128)	0.153795	1.32323	2.50226	0.0280109	0.999956	1	ENSMUSG00000089679
Tmem176b	6	complement(48833818..48841496)	5.17952	-0.409783	-1.32849	0.0280251	0.999956	1	ENSMUSG00000029810
Ms4a1	19	complement(11249675..11266241)	0.263791	-0.739209	-1.66926	0.0281127	0.999956	1	ENSMUSG00000024673
Ano7	1	93373930..93404303	0.0164606	-3.06518	-8.36972	0.0281188	0.999956	1	ENSMUSG00000034107
Lrif1	3	106684987..106736577	2.60922	-0.424114	-1.34175	0.0281275	0.999956	1	ENSMUSG00000056260
Gm37397	6	complement(57684739..57687580)	0.0281273	-4.90157	-29.8895	0.0281471	0.999956	1	ENSMUSG00000104204
Zc3h12c	9	complement(52111344..52168572)	0.440836	-0.577985	-1.49276	0.0282018	0.999956	1	ENSMUSG00000035164
Ddit4	10	complement(59949669..59951834)	3.36923	-0.411402	-1.32998	0.0282472	0.999956	1	ENSMUSG00000020108
Clu	14	65968483..65981547	0.100168	1.15353	2.22458	0.0282672	0.999956	1	ENSMUSG00000022037
Ighv5-16	12	complement(113838526..113839010)	0.213455	-2.94476	-7.6995	0.0284608	0.999956	1	ENSMUSG00000094194
Phf13	4	complement(151989633..151996258)	1.49684	-0.428994	-1.34629	0.0284631	0.999956	1	ENSMUSG00000047777
Csf2rb2	15	complement(78282517..78305603)	10.8173	0.276601	1.21134	0.028494	0.999956	1	ENSMUSG00000071714
Ptprm	17	complement(66666947..67354457)	0.271733	-0.642743	-1.5613	0.0285061	0.999956	1	ENSMUSG00000033278
Abcg3	5	complement(104935057..104982718)	3.66894	-0.370061	-1.29241	0.0285755	0.999956	1	ENSMUSG00000029299
Frs3	17	47689030..47704286	0.0421851	-1.93057	-3.81206	0.0285767	0.999956	1	ENSMUSG00000023266
Ighv8-12	12	complement(115647945..115648387)	0.233856	-2.13044	-4.37852	0.0286107	0.999956	1	ENSMUSG00000076731
Gm2004	2	complement(176141591..176149825)	0.044516	4.98153	31.5929	0.0286124	0.999956	1	ENSMUSG00000095648
4930558J22Rik	13	complement(23755822..23757620)	1.43781	0.826571	1.77347	0.028635	0.999956	1	ENSMUSG00000075029
Mxra8	4	155839680..155844088	0.0581564	1.88296	3.68831	0.0286493	0.999956	1	ENSMUSG00000029070
Agt	8	complement(124556534..124569706)	0.0349078	-3.0652	-8.36987	0.0286604	0.999956	1	ENSMUSG00000031980
Ptp4a1	1	complement(30940302..30949770)	27.2741	-0.438517	-1.35521	0.0286706	0.999956	1	ENSMUSG00000026064
Endog	2	30171493..30174069	0.30744	-1.20961	-2.31274	0.0287345	0.999956	1	ENSMUSG00000015337
4930455G09Rik	4	142017898..142028996	0.672485	-1.19605	-2.29111	0.0287786	0.999956	1	ENSMUSG00000085761
Gm9803	10	43524084..43524646	0.378163	-2.15388	-4.45023	0.0289582	0.999956	1	ENSMUSG00000045886
2810414N06Rik	1	complement(151748949..151755018)	0.0709906	-2.40893	-5.3108	0.0289783	0.999956	1	ENSMUSG00000100594
Mcpt8	14	complement(56082166..56085273)	2.77874	-0.706042	-1.63132	0.0292475	0.999956	1	ENSMUSG00000022157
Igkv8-21	6	complement(70314895..70315472)	0.130768	-3.26666	-9.62418	0.0293024	0.999956	1	ENSMUSG00000076586
Gm39318	9	35188663..35193817	0.0765852	-4.93972	-30.6905	0.0293771	0.999956	1	ENSMUSG00000110774
Cd68	11	complement(69664213..69666153)	38.7434	-0.332839	-1.25949	0.0294044	0.999956	1	ENSMUSG00000018774
5830487J09Rik	5	123366472..123368919	0.0313124	-4.73351	-26.6028	0.0294065	0.999956	1	ENSMUSG00000104830
Iqsec2	X	152144268..152225236	0.596973	-0.54209	-1.45608	0.0294165	0.999956	1	ENSMUSG00000041115
Caml	13	55623005..55632411	3.00693	-0.437779	-1.35452	0.0294312	0.999956	1	ENSMUSG00000021501
Dusp3	11	complement(101971143..101987013)	2.4592	-0.391972	-1.31219	0.0295363	0.999956	1	ENSMUSG00000003518
Hbb-bs	7	complement(103826534..103828096)	57.5889	-0.553198	-1.46733	0.0296855	0.999956	1	ENSMUSG00000052305
Abcb4	5	8893717..8959231	0.109049	-0.855914	-1.80991	0.0297014	0.999956	1	ENSMUSG00000042476
C1qtnf5	9	44107245..44109187	0.247245	1.39143	2.62338	0.0297767	0.999956	1	ENSMUSG00000079592
Myo9a	9	59750896..59928866	3.10407	-0.299775	-1.23095	0.029927	0.999956	1	ENSMUSG00000039585
Gm37139	2	complement(24889448..24893866)	0.17146	0.986809	1.9818	0.0299285	0.999956	1	ENSMUSG00000102875
Myo15	11	60469339..60528369	0.0255701	1.21904	2.32792	0.0299963	0.999956	1	ENSMUSG00000042678
Apba1	19	23758876..23949597	1.72806	-0.4358	-1.35266	0.0300558	0.999956	1	ENSMUSG00000024897
Nupr1	7	complement(126623249..126630861)	1.47708	-0.60788	-1.52402	0.0301255	0.999956	1	ENSMUSG00000030717
Gsta4	9	78182774..78209349	0.0913639	-2.27981	-4.85614	0.0301331	0.999956	1	ENSMUSG00000032348
Gm25492	5	complement(135053988..135054116)	2.62238	1.47543	2.78066	0.0302311	0.999956	1	ENSMUSG00000088008
Bmyc	2	25706739..25707721	1.45878	-0.766946	-1.70166	0.030278	0.999956	1	ENSMUSG00000049086
Phf6	X	52912266..52956943	1.84253	-0.408075	-1.32691	0.0302894	0.999956	1	ENSMUSG00000025626
Gm26397	8	complement(126944847..126944980)	7.27469	1.14295	2.20832	0.0303736	0.999956	1	ENSMUSG00000065637
Stard9	2	120629126..120731895	1.09472	-0.37706	-1.29869	0.0304213	0.999956	1	ENSMUSG00000033705
Il21r	7	125603429..125633570	1.19607	-0.527886	-1.44181	0.0304521	0.999956	1	ENSMUSG00000030745
Col6a6	9	complement(105687809..105828160)	0.00791035	3.21448	9.28229	0.0305073	0.999956	1	ENSMUSG00000043719
Them6	15	74721204..74724639	0.543249	-0.789885	-1.72894	0.0305985	0.999956	1	ENSMUSG00000056665
Nme4	17	complement(26091734..26095508)	0.323841	-1.26049	-2.39577	0.0306128	0.999956	1	ENSMUSG00000024177
mt-Co1	MT	5328..6872	911.021	-0.367581	-1.29019	0.030643	0.999956	1	ENSMUSG00000064351
Mtap	4	89137122..89181081	0.812136	-0.592705	-1.50807	0.0306578	0.999956	1	ENSMUSG00000062937
2600006K01Rik	2	complement(29868723..29870317)	0.0554765	-4.82519	-28.3484	0.0307993	0.999956	1	ENSMUSG00000039798
Lpar5	6	125067920..125082472	1.43469	-0.709132	-1.63482	0.0308113	0.999956	1	ENSMUSG00000067714
Phlpp2	8	109868542..109944671	0.701205	-0.466325	-1.38159	0.0308898	0.999956	1	ENSMUSG00000031732
Sema6a	18	complement(47235598..47368870)	0.11697	-0.855752	-1.8097	0.0309084	0.999956	1	ENSMUSG00000019647
6330562C20Rik	3	complement(95307076..95315127)	0.286881	-1.21705	-2.32471	0.0309445	0.999956	1	ENSMUSG00000093424
Hap1	11	complement(100347327..100356128)	0.160054	-0.971448	-1.96081	0.0310849	0.999956	1	ENSMUSG00000006930
Gng5	3	146499807..146505572	27.1486	-0.309538	-1.23931	0.0312451	0.999956	1	ENSMUSG00000068523
Klra3	6	complement(130323289..130337574)	0.141702	-1.91624	-3.77439	0.0312972	0.999956	1	ENSMUSG00000067591
Mx1	16	complement(97447035..97462907)	2.92264	-0.56094	-1.47523	0.0313016	0.999956	1	ENSMUSG00000000386
Igkv5-39	6	complement(69900424..69900977)	0.404593	2.16685	4.49041	0.0313071	0.999956	1	ENSMUSG00000076569
Shroom3	5	92683435..92965318	0.0626949	-0.890653	-1.85402	0.0313827	0.999956	1	ENSMUSG00000029381
Insl3	8	71689214..71690575	0.125508	5.00228	32.0506	0.0315167	0.999956	1	ENSMUSG00000079019
Fgf1	18	complement(38838673..38929404)	0.415594	-0.716771	-1.6435	0.0316562	0.999956	1	ENSMUSG00000036585
Eogt	6	complement(97110024..97149182)	0.386437	-0.632835	-1.55061	0.0316953	0.999956	1	ENSMUSG00000035245
2510009E07Rik	16	complement(21649045..21694665)	0.117215	-1.00809	-2.01125	0.0317357	0.999956	1	ENSMUSG00000043391
Gm42682	3	102714252..102715516	0.0625907	4.9869	31.7106	0.0317573	0.999956	1	ENSMUSG00000105570
Gm42963	6	complement(39125165..39126381)	0.0542404	-4.62593	-24.6913	0.0318447	0.999956	1	ENSMUSG00000106976
Zcchc10	11	53324679..53333301	1.18304	-0.610895	-1.52721	0.0318551	0.999956	1	ENSMUSG00000018239
Tpp2	1	43933647..44003000	4.40573	-0.320053	-1.24838	0.0319001	0.999956	1	ENSMUSG00000041763
Gm14296	2	complement(176892509..176927809)	0.0418921	-1.57893	-2.98748	0.0319397	0.999956	1	ENSMUSG00000074527
Dlg3	X	100767722..100818410	0.131126	-0.849408	-1.80176	0.0321251	0.999956	1	ENSMUSG00000000881
Gm10721	9	3013140..3014344	0.107395	-4.7394	-26.7117	0.03219	0.999956	1	ENSMUSG00000096519
Apod	16	complement(31296192..31314808)	0.0579172	-1.90556	-3.74655	0.0322296	0.999956	1	ENSMUSG00000022548
Gm22270	5	107905177..107905308	0.534206	-4.74511	-26.8176	0.0322875	0.999956	1	ENSMUSG00000077222
Gm45081	7	complement(66078902..66079473)	0.142047	-2.64363	-6.24901	0.0323712	0.999956	1	ENSMUSG00000108777
Ighv2-9	12	complement(113879096..113879541)	0.156664	3.1757	9.03608	0.0323776	0.999956	1	ENSMUSG00000096638
Klrc1	6	complement(129666015..129678973)	0.268004	-1.13413	-2.19486	0.0323798	0.999956	1	ENSMUSG00000030167
Suclg2	6	complement(95473009..95718800)	1.043	-0.41257	-1.33105	0.0323866	0.999956	1	ENSMUSG00000061838
Gm4419	12	21417323..21421064	0.154898	1.16588	2.2437	0.0324954	0.999956	1	ENSMUSG00000097055
Gm26532	8	84208920..84209609	3.85453	-0.637764	-1.55592	0.0325371	0.999956	1	ENSMUSG00000097296
Focad	4	88094629..88411011	0.142859	-0.630436	-1.54803	0.0325372	0.999956	1	ENSMUSG00000038368
Il18	9	50554827..50581840	3.33947	-0.552087	-1.4662	0.0325673	0.999956	1	ENSMUSG00000039217
Snora21	11	complement(97781639..97781775)	0.649721	2.77519	6.84566	0.0326002	0.999956	1	ENSMUSG00000064901
Rpusd2	2	119034790..119039769	0.402014	-0.799305	-1.74026	0.032621	0.999956	1	ENSMUSG00000027324
Gm14698	X	68821093..68825318	0.297596	-2.19752	-4.5869	0.0326528	0.999956	1	ENSMUSG00000071748
Ighv8-9	12	complement(115468332..115468780)	0.158959	-3.15806	-8.92629	0.0327367	0.999956	1	ENSMUSG00000095117
Tjp2	19	complement(24094523..24225026)	0.306498	-0.791616	-1.73101	0.0327843	0.999956	1	ENSMUSG00000024812
4930537H20Rik	3	complement(90292301..90293983)	0.120455	1.70334	3.25655	0.0328852	0.999956	1	ENSMUSG00000105350
Atp13a2	4	140986873..141007330	5.33622	-0.355835	-1.27973	0.0328965	0.999956	1	ENSMUSG00000036622
Cd164	10	41519414..41531048	41.3986	-0.347253	-1.27214	0.0329007	0.999956	1	ENSMUSG00000019818
Nek11	9	complement(105162156..105395524)	0.0156582	-3.06527	-8.37026	0.0329406	0.999956	1	ENSMUSG00000035032
Cyp27a1	1	74713574..74737892	5.02166	-0.436798	-1.3536	0.0330171	0.999956	1	ENSMUSG00000026170
Spib	7	complement(44525993..44532071)	1.08971	-0.510857	-1.4249	0.0330913	0.999956	1	ENSMUSG00000008193
Gm38010	1	86834995..86837778	0.0635232	-1.64775	-3.13345	0.0331437	0.999956	1	ENSMUSG00000104400
Gm20503	4	59003210..59041888	0.0662676	5.13221	35.071	0.033148	0.999956	1	ENSMUSG00000092345
Micu3	8	40307458..40386308	0.139906	-0.861983	-1.81753	0.0331646	0.999956	1	ENSMUSG00000039478
Dcxr	11	complement(120725399..120727281)	1.96527	-0.638869	-1.55711	0.0332325	0.999956	1	ENSMUSG00000039450
Mt3	8	94152607..94154146	0.0642248	-3.06535	-8.37071	0.0332616	0.999956	1	ENSMUSG00000031760
Apoe	7	complement(19696109..19699188)	78.9058	-0.400659	-1.32011	0.0332957	0.999956	1	ENSMUSG00000002985
Stx19	16	62814676..62824346	0.063243	-1.68199	-3.20871	0.0333023	0.999956	1	ENSMUSG00000047854
Gm22442	11	complement(69350518..69350661)	1.66069	1.45617	2.7438	0.0333506	0.999956	1	ENSMUSG00000087881
Smyd2	1	complement(189880492..189922363)	0.366955	-0.804046	-1.74599	0.033417	0.999956	1	ENSMUSG00000026603
Adat3_2	10	80606021..80615784	0.121779	-1.41909	-2.67417	0.0334649	0.999956	1	ENSMUSG00000035370
Nfix	8	complement(84699876..84800344)	1.67979	-0.374224	-1.29614	0.0335691	0.999956	1	ENSMUSG00000001911
Tmem86a	7	47050601..47054777	2.9786	-0.429846	-1.34709	0.0336256	0.999956	1	ENSMUSG00000010307
Fam13c	10	70440481..70558736	0.00831253	-3.16281	-8.95574	0.0337306	0.999956	1	ENSMUSG00000043259
Gls2	10	128194457..128210004	0.168444	0.996279	1.99485	0.0337503	0.999956	1	ENSMUSG00000044005
Gm24305	12	complement(54734555..54734718)	4.75292	1.21459	2.32075	0.0337778	0.999956	1	ENSMUSG00000095590
Gm43727	5	complement(5304356..5307002)	0.0399627	-2.13058	-4.37894	0.0339043	0.999956	1	ENSMUSG00000106202
Gaa	11	119267887..119285454	2.05949	-0.373272	-1.29529	0.033914	0.999956	1	ENSMUSG00000025579
Gm43581	3	104642994..104645857	0.149249	-1.06677	-2.09474	0.0340232	0.999956	1	ENSMUSG00000105199
Gm26801	1	complement(177428338..177443270)	0.0492944	-2.25075	-4.7593	0.0340302	0.999956	1	ENSMUSG00000097892
Gm26674	10	8884637..8886878	0.054821	-3.26303	-9.59995	0.0340683	0.999956	1	ENSMUSG00000097597
Serp1	3	complement(58519817..58525892)	46.1672	-0.321442	-1.24958	0.0341228	0.999956	1	ENSMUSG00000027808
Gm14435	2	176423594..176435761	0.0530732	3.3378	10.1106	0.0341716	0.999956	1	ENSMUSG00000089951
Col16a1	4	130047840..130099283	0.0307783	-1.62925	-3.09353	0.0341775	0.999956	1	ENSMUSG00000040690
Nlrp1a	11	complement(71092236..71144704)	2.20902	-0.349012	-1.27369	0.0342169	0.999956	1	ENSMUSG00000069830
Inppl1	7	complement(101822632..101838229)	1.40148	-0.463202	-1.3786	0.0342293	0.999956	1	ENSMUSG00000032737
Hist1h1d	13	23553262..23560686	86.8232	0.325915	1.25346	0.034234	0.999956	1	ENSMUSG00000052565
Bin1	18	32377217..32435736	2.10759	-0.397314	-1.31705	0.0342433	0.999956	1	ENSMUSG00000024381
mt-Co2	MT	7013..7696	686.099	-0.325797	-1.25336	0.0343503	0.999956	1	ENSMUSG00000064354
Gm38171	2	complement(11315372..11319874)	1.50087	0.871831	1.82998	0.0343745	0.999956	1	ENSMUSG00000102196
Zfp944	17	complement(22337989..22361400)	2.73549	-0.522429	-1.43637	0.0344414	0.999956	1	ENSMUSG00000033972
Pim3	15	88862186..88865718	1.96499	-0.5112	-1.42523	0.034576	0.999956	1	ENSMUSG00000035828
Btla	16	45224315..45252895	1.40414	-0.644136	-1.5628	0.0346787	0.999956	1	ENSMUSG00000052013
Zfp935_1	13	complement(62453016..62466832)	3.39629	-0.538222	-1.45218	0.0346865	0.999956	1	ENSMUSG00000113450
3110009E18Rik	1	120121187..120188189	0.246057	-0.989609	-1.98565	0.034828	0.999956	1	ENSMUSG00000026388
Gm5447	13	30974204..30975976	0.0358409	4.66277	25.33	0.0348768	0.999956	1	ENSMUSG00000056257
Camk2d	3	126596302..126846326	0.67701	-0.360873	-1.2842	0.0348817	0.999956	1	ENSMUSG00000053819
Gm45137	7	121039138..121043552	4.17588	0.384029	1.30498	0.0349019	0.999956	1	ENSMUSG00000109206
Scarna10	6	complement(125186359..125186683)	898.781	0.66307	1.58345	0.0349043	0.999956	1	ENSMUSG00000089617
Tmem33	5	67260565..67291461	2.71683	-0.329625	-1.25669	0.0349485	0.999956	1	ENSMUSG00000037720
Tifab	13	complement(56173704..56178885)	12.1512	-0.366143	-1.2889	0.0351196	0.999956	1	ENSMUSG00000049625
Ctsb	14	63122462..63145923	54.9375	-0.308858	-1.23873	0.0351256	0.999956	1	ENSMUSG00000021939
Gmfb	14	complement(46808149..46822242)	6.67792	-0.325909	-1.25345	0.0351868	0.999956	1	ENSMUSG00000062014
Chrm4	2	91927249..91928688	0.0472905	-4.66405	-25.3524	0.0352368	0.999956	1	ENSMUSG00000040495
Tomm6os	17	47687610..47691083	0.103712	1.17893	2.26409	0.035268	0.999956	1	ENSMUSG00000084880
Gm27011	8	complement(121949674..121950645)	0.0749961	-3.24254	-9.4646	0.0352961	0.999956	1	ENSMUSG00000098184
Ccnc	4	21727701..21759922	2.68455	-0.344399	-1.26962	0.0353414	0.999956	1	ENSMUSG00000028252
Gm10912	2	104065826..104067486	0.18547	1.31891	2.49477	0.0353528	0.999956	1	ENSMUSG00000078091
Vwa5a	9	38718268..38743337	5.08524	-0.287728	-1.22072	0.0354286	0.999956	1	ENSMUSG00000023186
Sppl2a	2	complement(126890391..126933235)	8.78942	-0.296723	-1.22835	0.0354413	0.999956	1	ENSMUSG00000027366
Mir1949_1	18	35554492..35554632	1.69126	2.3078	4.95126	0.0358996	0.999956	1	ENSMUSG00000088059
Tanc2	11	105589986..105929304	0.139102	-0.630747	-1.54837	0.0359116	0.999956	1	ENSMUSG00000053580
Nyap2	1	81076950..81341764	0.00723058	-2.76296	-6.78788	0.035963	0.999956	1	ENSMUSG00000054976
Elovl6	3	129532355..129638495	0.232167	-0.74363	-1.67438	0.0359919	0.999956	1	ENSMUSG00000041220
Haus3	5	complement(34153880..34169527)	2.8205	-0.432495	-1.34957	0.0360293	0.999956	1	ENSMUSG00000079555
Zfp69	4	complement(120930137..120951699)	0.401533	-0.82729	-1.77435	0.0360484	0.999956	1	ENSMUSG00000064141
Fam205a2	4	complement(42522580..42528175)	0.0181	-4.7674	-27.2351	0.0361896	0.999956	1	ENSMUSG00000094066
AC120394.2	9	122142449..122143708	1.21055	0.899601	1.86555	0.0362413	0.999956	1	ENSMUSG00000111434
Gm20489	X	complement(101261405..101269023)	0.0584499	-4.86426	-29.1264	0.0363253	0.999956	1	ENSMUSG00000092463
Zfhx2os	14	55053869..55075873	0.0152333	-4.63454	-24.839	0.0363674	0.999956	1	ENSMUSG00000093452
Lrrc75b	10	complement(75550123..75560330)	0.619213	0.53083	1.44476	0.0364229	0.999956	1	ENSMUSG00000046807
Slc28a3	13	complement(58545399..58610877)	0.0478901	1.13595	2.19763	0.0365548	0.999956	1	ENSMUSG00000021553
Cav2	6	17281185..17289115	0.27929	-0.817604	-1.76248	0.0365659	0.999956	1	ENSMUSG00000000058
Rnu3b4_2	11	87462286..87462501	5.68941	0.88332	1.84462	0.0365798	0.999956	1	ENSMUSG00000104896
Eif5a2	3	28781276..28798846	0.173488	-0.867958	-1.82508	0.0367112	0.999956	1	ENSMUSG00000050192
Cops2	2	complement(125830304..125859139)	7.62686	-0.376462	-1.29815	0.0367203	0.999956	1	ENSMUSG00000027206
Gas2l1	11	complement(5054132..5065327)	0.32256	-0.706545	-1.63189	0.0367403	0.999956	1	ENSMUSG00000034201
Plod2	9	92542223..92608428	0.0333164	1.56705	2.96299	0.0367718	0.999956	1	ENSMUSG00000032374
Hadh	3	complement(131233419..131272101)	0.962619	-0.41339	-1.33181	0.0367908	0.999956	1	ENSMUSG00000027984
Tyro3	2	119797733..119818104	0.0268367	-1.83993	-3.57993	0.0368881	0.999956	1	ENSMUSG00000027298
Gm42822	3	136701211..136702739	1.66619	0.638616	1.55683	0.0368981	0.999956	1	ENSMUSG00000106596
Igkv8-24	6	complement(70216858..70217421)	0.359463	1.74474	3.35135	0.0370245	0.999956	1	ENSMUSG00000076583
Ifi27l2a	12	complement(103442167..103443680)	97.9638	-0.602723	-1.51858	0.0370468	0.999956	1	ENSMUSG00000079017
Dcn	10	97479609..97518143	0.0106034	-4.50568	-22.7167	0.0372496	0.999956	1	ENSMUSG00000019929
Pcdh11x	X	120290259..120910619	0.00747245	-2.13796	-4.40139	0.0374741	0.999956	1	ENSMUSG00000034755
Klrd1	6	129591782..129598775	0.364561	-1.15254	-2.22305	0.0374844	0.999956	1	ENSMUSG00000030165
Arhgap29	3	121952541..122016753	0.094883	-0.876375	-1.83576	0.0375067	0.999956	1	ENSMUSG00000039831
Cyp21a1	17	complement(34801348..34804561)	0.0291442	4.66265	25.3277	0.0376253	0.999956	1	ENSMUSG00000024365
Gm25319	10	complement(114910711..114911035)	0.381791	1.69084	3.22844	0.0376533	0.999956	1	ENSMUSG00000084501
AC154227.1	14	49220898..49223364	0.034472	-2.69356	-6.4691	0.0376854	0.999956	1	ENSMUSG00000115389
Prss30	17	complement(23972126..23975230)	0.0777393	1.83351	3.56403	0.0377222	0.999956	1	ENSMUSG00000024124
Zfp366	13	99184823..99250656	0.242775	-0.729097	-1.6576	0.0377305	0.999956	1	ENSMUSG00000050919
Hnrnph3	10	complement(63014664..63024217)	3.99166	0.304004	1.23457	0.037772	0.999956	1	ENSMUSG00000020069
A630052C17Rik	11	complement(29170909..29173558)	0.528726	0.72714	1.65535	0.0378148	0.999956	1	ENSMUSG00000086725
Akr1b7	6	34412334..34423142	0.378852	-1.19126	-2.28352	0.0378615	0.999956	1	ENSMUSG00000052131
Ifrd1	12	complement(40201567..40248504)	6.69019	-0.337791	-1.26382	0.0379307	0.999956	1	ENSMUSG00000001627
Bend6	1	complement(33852052..33907816)	0.0605241	-1.42723	-2.6893	0.0380341	0.999956	1	ENSMUSG00000042182
Gm20457	7	complement(64337550..64345964)	0.162581	-2.21338	-4.63762	0.0380963	0.999956	1	ENSMUSG00000092187
Gabarapl1	6	129533160..129542346	2.57797	-0.385715	-1.30651	0.0382247	0.999956	1	ENSMUSG00000030161
Sh2d2a	3	87846755..87855722	0.129309	-0.848823	-1.80103	0.0382491	0.999956	1	ENSMUSG00000028071
Gm44364	6	complement(136808543..136808683)	0.637117	-2.25086	-4.75967	0.0382959	0.999956	1	ENSMUSG00000105415
Asb13	13	3634032..3653822	0.376432	-0.615983	-1.5326	0.0384076	0.999956	1	ENSMUSG00000033781
Vars2	17	complement(35655634..35667592)	0.870493	-0.486445	-1.40099	0.0384887	0.999956	1	ENSMUSG00000038838
Gm24105	5	complement(149247952..149248244)	1.30338	1.21284	2.31793	0.0385042	0.999956	1	ENSMUSG00000092674
Dixdc1	9	complement(50662752..50739517)	0.0164479	-1.69365	-3.23475	0.0386055	0.999956	1	ENSMUSG00000032064
Gm44993	7	complement(83800422..83834599)	0.0669098	2.93237	7.63364	0.0386293	0.999956	1	ENSMUSG00000109248
Mapk8ip2	15	89453913..89464468	0.0118961	3.1541	8.90181	0.0386296	0.999956	1	ENSMUSG00000022619
Exoc5	14	complement(49004090..49066653)	2.54482	-0.334022	-1.26052	0.0386618	0.999956	1	ENSMUSG00000061244
Mcc	18	complement(44425060..44812182)	0.0237312	-1.10278	-2.14768	0.0387544	0.999956	1	ENSMUSG00000071856
Cxcl10	5	complement(92346638..92348889)	1.78109	-0.618467	-1.53524	0.0388425	0.999956	1	ENSMUSG00000034855
Cadm4	7	24482023..24504539	0.0973176	-1.63313	-3.10186	0.0388516	0.999956	1	ENSMUSG00000054793
Naaa	5	complement(92257659..92278170)	9.06222	-0.315299	-1.24427	0.0388921	0.999956	1	ENSMUSG00000029413
3110062M04Rik	6	complement(34871771..34878060)	4.14706	0.312115	1.24153	0.0389232	0.999956	1	ENSMUSG00000046806
Gm36949	1	complement(21454691..21457017)	0.0288031	3.16074	8.94291	0.0389931	0.999956	1	ENSMUSG00000104138
AC124516.2	12	98642225..98644053	0.0354748	-3.04724	-8.26627	0.0390525	0.999956	1	ENSMUSG00000113656
Gm38329	1	complement(160727734..160728160)	0.412003	-1.66152	-3.16349	0.0391108	0.999956	1	ENSMUSG00000103632
Gm20540	17	complement(49427938..49429240)	0.483001	1.18894	2.27984	0.0391722	0.999956	1	ENSMUSG00000092268
Pcna-ps2	19	9283238..9284494	0.0943707	2.09402	4.26935	0.0391796	0.999956	1	ENSMUSG00000067608
Gm42829	5	122408490..122411074	1.73223	-0.525161	-1.43909	0.0391914	0.999956	1	ENSMUSG00000105895
Disp2	2	118779719..118811293	0.0097563	-2.7721	-6.83103	0.0392222	0.999956	1	ENSMUSG00000040035
Gm8186	17	complement(26098872..26099257)	0.174945	-4.68656	-25.7511	0.0393332	0.999956	1	ENSMUSG00000049124
Gm43340	5	complement(124300484..124301827)	0.089413	2.05766	4.16309	0.0393772	0.999956	1	ENSMUSG00000105228
4930426I24Rik	12	complement(76402751..76403982)	0.146957	1.72674	3.30979	0.039465	0.999956	1	ENSMUSG00000097323
Cdc25b	2	131186949..131198497	6.48067	0.284529	1.21801	0.039505	0.999956	1	ENSMUSG00000027330
Ces2e	8	104926260..104934672	0.090737	1.4263	2.68757	0.0395558	0.999956	1	ENSMUSG00000031886
Tex33	15	complement(78378400..78395912)	0.0481062	3.04005	8.22518	0.0395596	0.999956	1	ENSMUSG00000062154
Impact	18	12972252..12992948	2.21659	-0.379907	-1.30126	0.039593	0.999956	1	ENSMUSG00000024423
Stab2	10	complement(86841198..87008025)	0.538069	-0.565414	-1.47981	0.0396154	0.999956	1	ENSMUSG00000035459
Ldlrad3	2	complement(101950203..102186385)	3.31455	-0.32612	-1.25364	0.0397184	0.999956	1	ENSMUSG00000048058
Gm26620	1	170885065..170885881	0.0784835	-4.59887	-24.2325	0.0397326	0.999956	1	ENSMUSG00000096968
Fv1	4	147868979..147870358	2.48042	0.482796	1.39745	0.0397399	0.999956	1	ENSMUSG00000070583
Mss51	14	complement(20482867..20496901)	0.334999	0.864163	1.82028	0.0397476	0.999956	1	ENSMUSG00000021815
Gbp8	5	complement(105014150..105139540)	0.737134	-0.645316	-1.56408	0.0398206	0.999956	1	ENSMUSG00000034438
D7Ertd128e	7	30885031..30886446	0.0593501	-4.37413	-20.7369	0.039921	0.999956	1	ENSMUSG00000100029
Gm20427	17	complement(34026034..34031572)	0.697809	0.764494	1.69877	0.0402824	0.999956	1	ENSMUSG00000092595
Gm10845	14	complement(79860521..79869176)	0.0216289	2.52473	5.75467	0.0403593	0.999956	1	ENSMUSG00000095959
Piezo1	8	complement(122481698..122551329)	3.82439	-0.289192	-1.22196	0.0404885	0.999956	1	ENSMUSG00000014444
Lat2	5	complement(134600022..134615025)	2.95347	-0.36629	-1.28903	0.040515	0.999956	1	ENSMUSG00000040751
Bpnt1	1	185332149..185357777	1.16942	-0.577088	-1.49183	0.0405356	0.999956	1	ENSMUSG00000026617
Tnfaip3	10	complement(19000910..19015657)	4.30026	-0.293459	-1.22557	0.0407823	0.999956	1	ENSMUSG00000019850
AL732309.1	2	complement(25244819..25246863)	0.0425157	3.471	11.0885	0.040858	0.999956	1	ENSMUSG00000115018
9230105E05Rik	10	120389523..120392793	0.118533	-1.63392	-3.10356	0.0408885	0.999956	1	ENSMUSG00000090191
Sstr2	11	113619342..113626028	0.0397563	-2.25053	-4.75856	0.040891	0.999956	1	ENSMUSG00000047904
Cers3	7	66743504..66823691	0.0581627	1.72863	3.31413	0.0409155	0.999956	1	ENSMUSG00000030510
C1galt1c1	X	complement(38630785..38635087)	7.68602	-0.352212	-1.27652	0.0410267	0.999956	1	ENSMUSG00000048970
Hist1h1e	13	complement(23620629..23622558)	411.915	0.315938	1.24482	0.0410824	0.999956	1	ENSMUSG00000051627
Mtss1	15	complement(58941234..59082005)	1.16484	-0.342981	-1.26837	0.0411024	0.999956	1	ENSMUSG00000022353
Gm43690	5	complement(150570833..150571098)	0.401321	1.88235	3.68676	0.0412381	0.999956	1	ENSMUSG00000106980
Itgb7	15	complement(102215995..102231935)	20.7812	-0.294547	-1.2265	0.0412432	0.999956	1	ENSMUSG00000001281
1700016P03Rik	11	75172560..75177633	0.0712294	-4.54409	-23.3296	0.0414318	0.999956	1	ENSMUSG00000085609
Endod1	9	complement(14353990..14381507)	0.449159	-0.566142	-1.48056	0.0416778	0.999956	1	ENSMUSG00000037419
Cd300ld3	11	complement(115042131..115048409)	10.6124	0.343882	1.26917	0.0417075	0.999956	1	ENSMUSG00000069607
Gm26316	11	101604850..101605040	0.402665	4.91033	30.0717	0.0418337	0.999956	1	ENSMUSG00000065820
Igkv6-15	6	complement(70406469..70406992)	0.36735	-1.88745	-3.69981	0.0418395	0.999956	1	ENSMUSG00000094797
Fsbp	4	11579665..11587591	0.178404	-0.824286	-1.77066	0.041847	0.999956	1	ENSMUSG00000094595
Gm37606	16	77561650..77564765	0.0201779	-4.58689	-24.032	0.041896	0.999956	1	ENSMUSG00000103851
Gm37524	1	complement(168335980..168337671)	1.85401	0.569432	1.48394	0.0421761	0.999956	1	ENSMUSG00000103780
Snora61	4	132310240..132310369	0.735369	2.91497	7.54214	0.0421843	0.999956	1	ENSMUSG00000064949
B3gnt5	16	19760208..19772753	0.52972	-0.647856	-1.56684	0.042252	0.999956	1	ENSMUSG00000022686
9430060I03Rik	1	complement(92933526..92950590)	1.95343	0.521065	1.43501	0.0423299	0.999956	1	ENSMUSG00000100632
D130017N08Rik_1	5	143758354..143768575	1.02246	0.353641	1.27778	0.0424193	0.999956	1	ENSMUSG00000097287
Itpr1	6	108213096..108551109	1.96742	-0.30901	-1.23886	0.042558	0.999956	1	ENSMUSG00000030102
Inpp5f	7	128611328..128696425	1.47853	-0.318244	-1.24681	0.0425793	0.999956	1	ENSMUSG00000042105
Gm42632	5	67427993..67430403	0.229852	-1.12246	-2.17719	0.0426114	0.999956	1	ENSMUSG00000106832
5031425E22Rik	5	complement(23382308..23434269)	4.43207	0.270267	1.20603	0.0426785	0.999956	1	ENSMUSG00000073147
Col8a1	16	complement(57624258..57754737)	0.026573	-1.95158	-3.86799	0.0426834	0.999956	1	ENSMUSG00000068196
Cxcl14	13	complement(56288643..56296551)	0.0363305	-4.6075	-24.3779	0.0427895	0.999956	1	ENSMUSG00000021508
Rag1	2	complement(101638282..101649501)	0.113803	-1.01224	-2.01705	0.0428324	0.999956	1	ENSMUSG00000061311
9530052E02Rik	8	11007850..11054541	0.0302058	-2.81343	-7.02956	0.0428878	0.999956	1	ENSMUSG00000096938
Rexo2	9	complement(48468512..48480623)	1.63859	-0.365525	-1.28835	0.0430332	0.999956	1	ENSMUSG00000032026
Slc36a2	11	complement(55158470..55185077)	0.0358295	-2.2797	-4.85578	0.0430389	0.999956	1	ENSMUSG00000020264
Nmur1	1	complement(86386303..86426228)	0.0323733	-4.37408	-20.7363	0.0431722	0.999956	1	ENSMUSG00000026237
Zbtb20	16	42875881..43642602	0.756241	-0.355809	-1.2797	0.0432373	0.999956	1	ENSMUSG00000022708
Gm16998	10	54075922..54081081	0.121732	1.79036	3.45902	0.0433089	0.999956	1	ENSMUSG00000097069
Gm26448	9	120129351..120129553	18.1749	0.901532	1.86805	0.0433385	0.999956	1	ENSMUSG00000064380
Arrdc3	13	80883384..80896042	15.5192	-0.369066	-1.29152	0.0434049	0.999956	1	ENSMUSG00000074794
Gm45223	7	90132492..90137629	5.01667	-0.445117	-1.36142	0.0437022	0.999956	1	ENSMUSG00000109429
2900052L18Rik	11	complement(120229802..120231585)	0.170093	1.20351	2.30299	0.0437056	0.999956	1	ENSMUSG00000043993
Apom	17	complement(35128997..35132050)	0.0589753	4.5591	23.5736	0.043716	0.999956	1	ENSMUSG00000024391
AC125108.1	10	complement(105806538..105808867)	0.0700757	1.73707	3.33358	0.0438795	0.999956	1	ENSMUSG00000112820
Slc25a44	3	complement(88410498..88425139)	8.37209	0.291058	1.22354	0.0439366	0.999956	1	ENSMUSG00000050144
Krt81	15	complement(101459061..101463765)	0.393327	-0.978941	-1.97102	0.0439561	0.999956	1	ENSMUSG00000067615
Sox6	7	complement(115470872..116038796)	0.0378144	-0.976178	-1.96725	0.044208	0.999956	1	ENSMUSG00000051910
Gm44552	7	complement(73498002..73499248)	0.898281	0.729483	1.65804	0.0442099	0.999956	1	ENSMUSG00000108319
Lrp11	10	7589800..7625483	0.0970705	-1.10497	-2.15094	0.0442286	0.999956	1	ENSMUSG00000019796
Ppm1k	6	complement(57506502..57535468)	1.67102	-0.319359	-1.24778	0.0442676	0.999956	1	ENSMUSG00000037826
Gm35715	9	complement(110669329..110674954)	0.0583688	2.10125	4.2908	0.0443362	0.999956	1	ENSMUSG00000104945
Mansc1	6	complement(134609207..134632488)	0.412489	-0.75767	-1.69076	0.0443392	0.999956	1	ENSMUSG00000032718
Gucy2f	X	complement(142081160..142196931)	0.0232956	1.60283	3.03738	0.0443706	0.999956	1	ENSMUSG00000042282
Trim44	2	complement(102300119..102407828)	2.94802	-0.295996	-1.22773	0.0444421	0.999956	1	ENSMUSG00000027189
Sbk1	7	126272619..126295016	1.08191	-0.46139	-1.37687	0.0446342	0.999956	1	ENSMUSG00000042978
Gm10322	10	59616063..59616398	0.183074	-4.55281	-23.471	0.0448379	0.999956	1	ENSMUSG00000071280
Gm20388	8	119910841..124345722	5.5312	0.404017	1.32319	0.0449362	0.999956	1	ENSMUSG00000092329
Gm45187	7	98904268..98908055	0.0178763	-2.81346	-7.02968	0.0449921	0.999956	1	ENSMUSG00000109130
Tex9	9	complement(72450394..72492212)	0.108925	-0.733006	-1.6621	0.0450657	0.999956	1	ENSMUSG00000090626
Gpd1	15	99717515..99725005	1.16405	-0.539421	-1.45339	0.0451058	0.999956	1	ENSMUSG00000023019
Colec12	18	9707648..9877995	0.207083	-0.842434	-1.79307	0.0451431	0.999956	1	ENSMUSG00000036103
Zfp575	7	complement(24583838..24587641)	0.0187773	2.80137	6.97101	0.0451899	0.999956	1	ENSMUSG00000066721
Zswim5	4	116877376..116989264	0.0129397	-3.12976	-8.75289	0.0452182	0.999956	1	ENSMUSG00000033948
Gm22634	12	54710308..54710471	0.451242	2.53012	5.7762	0.0452519	0.999956	1	ENSMUSG00000096214
Tll1	8	complement(64014931..64206271)	0.00663427	2.80133	6.97082	0.0454114	0.999956	1	ENSMUSG00000053626
Car13	3	14641727..14663002	0.363413	-0.777785	-1.7145	0.0454242	0.999956	1	ENSMUSG00000027555
Tmem216	19	complement(10533865..10556238)	15.9514	0.270086	1.20588	0.0456072	0.999956	1	ENSMUSG00000024667
Zdhhc14	17	5492600..5753891	0.27982	-0.928663	-1.90351	0.0457086	0.999956	1	ENSMUSG00000034265
Lrrc27	7	139212988..139242979	1.36625	0.385745	1.30653	0.0457354	0.999956	1	ENSMUSG00000015980
Gm29114	1	69513932..69547707	0.024339	4.63236	24.8015	0.045754	0.999956	1	ENSMUSG00000101156
D730003K21Rik	9	116327337..116339511	0.0662245	4.53564	23.1934	0.0458246	0.999956	1	ENSMUSG00000110752
Gm43177	5	52117312..52118523	0.0836001	-2.75353	-6.74364	0.0458346	0.999956	1	ENSMUSG00000104847
Gm44641	7	27252176..27262252	0.316561	-2.11404	-4.32901	0.0458352	0.999956	1	ENSMUSG00000108378
Bhlhe41	6	complement(145858243..145865558)	0.100172	-0.86123	-1.81659	0.0458467	0.999956	1	ENSMUSG00000030256
Trbv1	6	40891229..40891885	1.18537	0.785135	1.72325	0.0458617	0.999956	1	ENSMUSG00000076461
Trdn	10	33080554..33476709	0.0059524	2.93236	7.63357	0.0458816	0.999956	1	ENSMUSG00000019787
Rn7sk	9	complement(78175303..78175633)	48719.9	0.533457	1.44739	0.0458868	0.999956	1	ENSMUSG00000065037
Ighv1-82	12	complement(115952538..115953005)	0.531697	1.77158	3.41429	0.0459236	0.999956	1	ENSMUSG00000095127
Gm31479	7	45597140..45599569	0.111377	2.93254	7.63451	0.0459267	0.999956	1	ENSMUSG00000109632
Slc43a1	2	84838850..84863594	0.166999	-0.767791	-1.70266	0.046011	0.999956	1	ENSMUSG00000027075
BC035044	6	complement(128849090..128891126)	3.668	-0.418322	-1.33637	0.0460335	0.999956	1	ENSMUSG00000090164
4833412C05Rik	7	complement(67784538..67804139)	0.0444777	-2.94489	-7.70014	0.0461316	0.999956	1	ENSMUSG00000097697
Zeb2os	2	45111138..45114087	2.44061	-0.512199	-1.42622	0.0462734	0.999956	1	ENSMUSG00000052248
1700028N14Rik	11	complement(103264860..103267745)	0.354283	-1.25399	-2.385	0.0462826	0.999956	1	ENSMUSG00000078635
Gm38236	2	68906003..68909231	1.08164	0.631091	1.54874	0.0463206	0.999956	1	ENSMUSG00000103747
6430571L13Rik	9	107340602..107352422	0.0444866	-1.72452	-3.30469	0.0464021	0.999956	1	ENSMUSG00000037977
Syndig1l	12	complement(84677277..84698831)	0.124786	-1.08588	-2.12266	0.0464545	0.999956	1	ENSMUSG00000071234
AC158779.1	15	complement(23725793..23729653)	0.017783	2.42163	5.35777	0.0465141	0.999956	1	ENSMUSG00000115129
Six5	7	19094594..19098549	0.107879	-1.28334	-2.43402	0.0465507	0.999956	1	ENSMUSG00000040841
P2ry6	7	complement(100937630..100974649)	2.27502	-0.419395	-1.33737	0.0465534	0.999956	1	ENSMUSG00000048779
Gm12525	3	108361551..108362256	0.354997	1.47119	2.7725	0.0466567	0.999956	1	ENSMUSG00000078601
Prss2	6	41521787..41525079	0.300164	-1.28432	-2.43567	0.0466808	0.999956	1	ENSMUSG00000057163
Tnfrsf9	4	150914562..150946102	0.0831324	-1.48955	-2.80802	0.0468752	0.999956	1	ENSMUSG00000028965
Gm38355	12	complement(85100778..85102347)	0.351483	0.966478	1.95406	0.0468952	0.999956	1	ENSMUSG00000102935
Cygb	11	complement(116645595..116654313)	0.0316503	-3.15808	-8.92639	0.0469819	0.999956	1	ENSMUSG00000020810
Hdac11	6	91156665..91174692	0.0640954	-1.30737	-2.47491	0.0469965	0.999956	1	ENSMUSG00000034245
Igkv4-68	6	complement(69304834..69305405)	0.42286	-2.2662	-4.81053	0.0470324	0.999956	1	ENSMUSG00000076549
Gm19710	3	89998760..90021445	0.0582158	-4.41151	-21.2812	0.0470442	0.999956	1	ENSMUSG00000105552
BC028777	17	24208861..24221730	0.0530285	4.59717	24.2039	0.0470767	0.999956	1	ENSMUSG00000085185
Cd38	5	43868553..43912375	1.20832	-0.453844	-1.36969	0.0471791	0.999956	1	ENSMUSG00000029084
Gm26816	8	complement(110863229..110940314)	0.0288024	-3.15907	-8.93254	0.0472477	0.999956	1	ENSMUSG00000097380
Ebf1	11	44617317..45008091	0.115297	-0.715557	-1.64212	0.0472953	0.999956	1	ENSMUSG00000057098
Zfp651	9	121759330..121771742	0.0354368	-1.20009	-2.29754	0.0473042	0.999956	1	ENSMUSG00000013419
Gpr3	4	complement(133209340..133212536)	0.0223829	-2.96799	-7.82445	0.0473585	0.999956	1	ENSMUSG00000049649
Slc25a3	10	complement(91116574..91124059)	18.4753	-0.265666	-1.20219	0.047471	0.999956	1	ENSMUSG00000061904
Scarna6	1	87784556..87784820	13.2095	0.895662	1.86046	0.0474711	0.999956	1	ENSMUSG00000089281
Tox	4	complement(6686353..6991557)	0.034479	-1.37021	-2.58508	0.0475979	0.999956	1	ENSMUSG00000041272
Pcdhga5	18	37694380..37841873	0.0129882	-4.48039	-22.3219	0.0476049	0.999956	1	ENSMUSG00000103567
Eml1	12	108370957..108539617	0.166218	0.878425	1.83837	0.0477088	0.999956	1	ENSMUSG00000058070
4930594C11Rik	1	complement(37485851..37488605)	1.25524	-0.598878	-1.51454	0.0480046	0.999956	1	ENSMUSG00000103948
Il6ra	3	complement(89864059..89913196)	17.9662	-0.265975	-1.20245	0.0480188	0.999956	1	ENSMUSG00000027947
Gm26647	5	complement(37038164..37041646)	0.0431595	-2.81331	-7.02895	0.0481034	0.999956	1	ENSMUSG00000097686
G530011O06Rik	X	complement(169975043..169978917)	0.125206	-1.24127	-2.36407	0.0481074	0.999956	1	ENSMUSG00000072844
Phospho1	11	95824499..95832140	41.4472	0.284913	1.21834	0.0481529	0.999956	1	ENSMUSG00000050860
4933406P04Rik	10	complement(20310506..20312294)	1.81697	0.504733	1.41886	0.0482315	0.999956	1	ENSMUSG00000069713
Crtam	9	complement(40969691..41004628)	0.0418124	1.31232	2.4834	0.0482614	0.999956	1	ENSMUSG00000032021
Tmem158	9	complement(123259053..123260764)	0.0562287	-2.04852	-4.13681	0.0482831	0.999956	1	ENSMUSG00000054871
Gm11632	11	complement(98084457..98085424)	0.096613	-4.67114	-25.4773	0.0482911	0.999956	1	ENSMUSG00000084896
Gm12204	11	52000853..52001911	0.278687	-1.97419	-3.92907	0.0483232	0.999956	1	ENSMUSG00000086493
Hist1h4c	13	complement(23697635..23698454)	532.824	0.38501	1.30587	0.0486174	0.999956	1	ENSMUSG00000060678
Rbm3	X	complement(8138975..8145880)	23.1158	-0.297006	-1.22859	0.0487865	0.999956	1	ENSMUSG00000031167
Sema7a	9	57940112..57962865	8.33941	0.271492	1.20706	0.0488059	0.999956	1	ENSMUSG00000038264
AC154171.1	13	47106419..47109519	0.0831377	-4.36925	-20.6669	0.0488608	0.999956	1	ENSMUSG00000114681
Pth1r	9	complement(110722085..110747145)	0.0490582	-1.65774	-3.15522	0.0488951	0.999956	1	ENSMUSG00000032492
Mir6981	18	complement(37974503..37974617)	0.433554	-4.22957	-18.7598	0.0489217	0.999956	1	ENSMUSG00000098608
Gm38102	5	123133939..123137695	0.0502257	1.81022	3.50696	0.0489453	0.999956	1	ENSMUSG00000104156
Gm22422	16	complement(56035753..56035887)	5.0627	1.3891	2.61914	0.0489663	0.999956	1	ENSMUSG00000064994
Egln3	12	complement(54178981..54203860)	5.05376	0.3004	1.23149	0.0490336	0.999956	1	ENSMUSG00000035105
Kif1a	1	complement(93015464..93101951)	0.0315956	-1.17456	-2.25724	0.0490413	0.999956	1	ENSMUSG00000014602
Bcl11a	11	24078056..24174123	1.22027	-0.315012	-1.24402	0.0490712	0.999956	1	ENSMUSG00000000861
CT010470.1	13	76198991..76200866	0.0320811	2.95751	7.7678	0.0491102	0.999956	1	ENSMUSG00000114664
4930532G15Rik	1	complement(185359461..185362865)	0.412569	0.923336	1.8965	0.0491879	0.999956	1	ENSMUSG00000097261
Gm23888	8	complement(4115513..4115765)	0.244832	2.31076	4.96145	0.0492649	0.999956	1	ENSMUSG00000084639
Gm44243	6	129540221..129540912	0.20888	-1.65772	-3.15518	0.0492933	0.999956	1	ENSMUSG00000107997
Sgcb	5	complement(73632749..73647790)	0.633575	-0.532995	-1.44693	0.0493379	0.999956	1	ENSMUSG00000029156
Gm10718	9	3023547..3025218	0.386375	-1.99954	-3.99871	0.0494059	0.999956	1	ENSMUSG00000095186
BC039771	2	145675367..145753672	0.0108301	4.40958	21.2528	0.0494123	0.999956	1	ENSMUSG00000087594
Gm20547	17	complement(34856412..34882042)	0.016482	4.72905	26.5207	0.0495033	0.999956	1	ENSMUSG00000092511
Rnase2b	14	51162260..51163018	0.310563	-1.62956	-3.09419	0.0495107	0.999956	1	ENSMUSG00000059606
Saa3	7	complement(46711998..46715700)	0.149007	-1.38867	-2.61837	0.0495566	0.999956	1	ENSMUSG00000040026
Mcidas	13	112993845..113000394	0.0310915	-2.53396	-5.79158	0.0495592	0.999956	1	ENSMUSG00000074651
Ngp	9	110419747..110423012	15868.2	0.282459	1.21627	0.0496349	0.999956	1	ENSMUSG00000032484
Usp12	5	complement(146734809..146795006)	9.68008	-0.239887	-1.1809	0.0497379	0.999956	1	ENSMUSG00000029640
Zfp622	15	25984366..25998481	7.62834	-0.261434	-1.19867	0.0497419	0.999956	1	ENSMUSG00000052253
Nckipsd	9	108808368..108818844	0.868362	-0.452565	-1.36847	0.0497884	0.999956	1	ENSMUSG00000032598
Cd86	16	complement(36603869..36666081)	2.61235	-0.337364	-1.26345	0.0498723	0.999956	1	ENSMUSG00000022901
Hist1h3g	13	23535422..23535951	196.446	0.3062	1.23645	0.0499588	0.999956	1	ENSMUSG00000099517
Gm44036	6	86733489..86737065	0.176052	2.93206	7.63199	0.0500107	0.999956	1	ENSMUSG00000107961
Ptprh	7	complement(4548612..4604041)	0.0237488	-2.04012	-4.1128	0.0500125	0.999956	1	ENSMUSG00000035429
Gm5086	13	97559971..97583996	0.271623	-0.887577	-1.85007	0.0501654	0.999956	1	ENSMUSG00000110235
Ifitm2	7	complement(140954837..140955987)	230.776	0.257812	1.19566	0.0502974	0.999956	1	ENSMUSG00000060591
Car1	3	complement(14766216..14808368)	0.386859	-1.11629	-2.16789	0.0503183	0.999956	1	ENSMUSG00000027556
Igkv4-57	6	complement(69575975..69576500)	0.105873	-4.41202	-21.2887	0.0504176	0.999956	1	ENSMUSG00000076556
Dbt	3	116513070..116549981	0.965358	-0.491923	-1.40632	0.0504972	0.999956	1	ENSMUSG00000000340
AC123738.2	13	complement(119698360..119704549)	0.0288733	4.51364	22.8424	0.0505761	0.999956	1	ENSMUSG00000114934
Gm26809	6	18844220..18847360	0.649432	0.563561	1.47791	0.0507095	0.999956	1	ENSMUSG00000097815
Slc38a4	15	complement(96994823..97055956)	0.012261	-4.22943	-18.758	0.0507354	0.999956	1	ENSMUSG00000022464
Zfp521	18	complement(13687013..13972733)	0.0232886	1.67547	3.19424	0.0508827	0.999956	1	ENSMUSG00000024420
Gm9242	16	97490047..97491120	0.0443965	-4.2294	-18.7575	0.0510447	0.999956	1	ENSMUSG00000096156
Gm42508	3	97262355..97265646	0.0176085	-4.39778	-21.0797	0.0510472	0.999956	1	ENSMUSG00000106536
Zbtb21	16	complement(97947435..97962621)	1.55895	-0.306329	-1.23656	0.0512895	0.999956	1	ENSMUSG00000046962
Gm43042	5	complement(59569702..59574242)	0.805536	0.635503	1.55348	0.0512951	0.999956	1	ENSMUSG00000106634
Vwf	6	125546774..125686679	0.0782474	0.74899	1.68062	0.0513433	0.999956	1	ENSMUSG00000001930
Txnl1	18	complement(63662801..63692359)	8.3511	-0.282801	-1.21655	0.0514315	0.999956	1	ENSMUSG00000024583
B430306N03Rik	17	48316141..48327024	44.4629	0.270245	1.20601	0.051653	0.999956	1	ENSMUSG00000043740
Ccne2	4	11191351..11204779	5.14736	-0.314496	-1.24358	0.0517245	0.999956	1	ENSMUSG00000028212
1700025A08Rik	5	complement(67607218..67607826)	0.0883316	4.42197	21.4361	0.0517297	0.999956	1	ENSMUSG00000106947
Mapk12	15	complement(89130585..89140703)	0.0409696	2.53688	5.80332	0.0517406	0.999956	1	ENSMUSG00000022610
Snn	16	11066298..11074983	0.465594	-0.63156	-1.54924	0.0517962	0.999956	1	ENSMUSG00000037972
Gprin3	6	complement(59347226..59426294)	0.119226	-0.808104	-1.75091	0.051968	0.999956	1	ENSMUSG00000045441
Gimap3	6	complement(48764464..48770851)	0.415494	-0.705748	-1.63099	0.0519689	0.999956	1	ENSMUSG00000039264
Zfp715	7	complement(43296197..43313294)	4.55027	0.279307	1.21361	0.0520225	0.999956	1	ENSMUSG00000012640
Spta1	1	174172776..174248450	0.0691111	-0.897436	-1.86275	0.0522114	0.999956	1	ENSMUSG00000026532
Depdc1a	3	159495433..159529955	4.74387	-0.48251	-1.39717	0.052395	0.999956	1	ENSMUSG00000028175
1700001G11Rik	14	complement(66295334..66297129)	0.0647486	2.50835	5.68968	0.0523972	0.999956	1	ENSMUSG00000085984
Mir17hg	14	115042879..115046727	0.431688	-0.583225	-1.49819	0.0524288	0.999956	1	ENSMUSG00000089726
Pros1	16	62854307..62929346	0.761237	-0.479522	-1.39428	0.0524397	0.999956	1	ENSMUSG00000022912
St3gal3	4	complement(117932154..118134914)	1.35482	-0.429802	-1.34705	0.0524631	0.999956	1	ENSMUSG00000028538
Ccl9	11	complement(83572919..83578636)	15.292	-0.287524	-1.22054	0.0525062	0.999956	1	ENSMUSG00000019122
Gm44957	6	complement(116335233..116337949)	0.0239908	-4.36208	-20.5645	0.0525982	0.999956	1	ENSMUSG00000107497
Rnu3b1_2	11	87443237..87443452	5.27249	0.859656	1.81461	0.0526549	0.999956	1	ENSMUSG00000098943
Thap2	10	complement(115368404..115384443)	1.25754	-0.398605	-1.31823	0.0526689	0.999956	1	ENSMUSG00000020137
Lysmd3	13	81657663..81672871	5.66439	-0.304026	-1.23458	0.0531069	0.999956	1	ENSMUSG00000035840
Vps13a	19	complement(16615366..16780933)	1.64336	-0.306535	-1.23673	0.0531464	0.999956	1	ENSMUSG00000046230
Tor3a	1	complement(156653617..156674356)	4.1793	-0.328186	-1.25543	0.0532235	0.999956	1	ENSMUSG00000060519
Tomm20	8	complement(126930667..126945844)	3.72927	-0.270738	-1.20642	0.0532355	0.999956	1	ENSMUSG00000093904
Scarna2	3	complement(108554338..108554751)	498.097	0.336041	1.26229	0.0533839	0.999956	1	ENSMUSG00000088185
Dab2	15	6299788..6440712	0.141	-0.70288	-1.62775	0.0535344	0.999956	1	ENSMUSG00000022150
Snx25	8	complement(46033261..46152159)	1.3534	-0.344145	-1.2694	0.0535626	0.999956	1	ENSMUSG00000038291
Unc79	12	102948859..103184065	0.0135591	-1.41342	-2.66368	0.0536668	0.999956	1	ENSMUSG00000021198
Gm43646	3	142881588..142898245	0.111229	-4.23189	-18.79	0.0537797	0.999956	1	ENSMUSG00000106550
Zfp994	17	complement(22197265..22225614)	0.873627	-0.614859	-1.53141	0.0538019	0.999956	1	ENSMUSG00000096433
Hist1h4h	13	23531050..23531519	1229.07	0.462105	1.37755	0.0538031	0.999956	1	ENSMUSG00000060981
Arhgap32	9	32116136..32268446	0.159864	-0.536551	-1.4505	0.0538837	0.999956	1	ENSMUSG00000041444
Phyh	2	4919019..4938730	20.5879	0.253405	1.19202	0.0538967	0.999956	1	ENSMUSG00000026664
Gm42743	3	96269721..96279001	25.8334	0.34634	1.27133	0.0539225	0.999956	1	ENSMUSG00000050936
Ankrd2	19	42036038..42045110	0.0468583	-4.24169	-18.918	0.0542609	0.999956	1	ENSMUSG00000025172
Unc5a	13	54949411..55006018	0.302215	-0.725205	-1.65314	0.054278	0.999956	1	ENSMUSG00000025876
B230217O12Rik	19	complement(57323385..57360775)	0.187215	1.13968	2.20332	0.0543363	0.999956	1	ENSMUSG00000097785
Man2c1os	9	complement(57099950..57131290)	0.291459	0.785253	1.72339	0.0544988	0.999956	1	ENSMUSG00000086728
Gm45572	8	26966434..26967474	0.0703492	-2.81319	-7.02836	0.0545397	0.999956	1	ENSMUSG00000110345
Gm34655	9	121277775..121286000	0.0510128	-2.33308	-5.03879	0.0546735	0.999956	1	ENSMUSG00000110863
Cdkn3	14	46760541..46771669	8.58742	0.274863	1.20988	0.0546821	0.999956	1	ENSMUSG00000037628
Acer3	7	complement(98206389..98321208)	1.73979	-0.314675	-1.24373	0.0546999	0.999956	1	ENSMUSG00000030760
CT009713.2	13	complement(37633938..37648236)	0.0660526	-2.54554	-5.83827	0.0547064	0.999956	1	ENSMUSG00000114355
Timm8a2	14	122034674..122038420	0.0546033	-4.2456	-18.9694	0.054713	0.999956	1	ENSMUSG00000071229
Krt5	15	complement(101707070..101712891)	0.0241365	4.43792	21.6744	0.0547187	0.999956	1	ENSMUSG00000061527
Cbln3	14	complement(55878913..55884392)	0.340325	-0.564027	-1.47839	0.0547784	0.999956	1	ENSMUSG00000040380
Gm45041	7	48796302..48799409	0.163597	0.954902	1.93845	0.0547996	0.999956	1	ENSMUSG00000109317
Agtrap	4	complement(148077061..148088031)	26.4277	0.23713	1.17865	0.0548206	0.999956	1	ENSMUSG00000029007
Chrm3	13	complement(9875486..10360847)	3.20197	-0.283166	-1.21686	0.0548972	0.999956	1	ENSMUSG00000046159
Acsf2	11	complement(94557102..94601871)	1.04372	-0.507864	-1.42194	0.0549054	0.999956	1	ENSMUSG00000076435
Pdp2	8	104591451..104599026	0.713841	-0.429168	-1.34646	0.0550475	0.999956	1	ENSMUSG00000048371
Naa30	14	49172226..49191031	1.90353	-0.375313	-1.29712	0.0551351	0.999956	1	ENSMUSG00000036282
Hist1h1b	13	complement(21779883..21780625)	303.777	0.29016	1.22278	0.0551802	0.999956	1	ENSMUSG00000058773
Gm16034	11	complement(46143897..46145014)	0.104598	-4.2288	-18.7498	0.0551802	0.999956	1	ENSMUSG00000087607
Nrp1	8	128358604..128503363	3.92044	-0.259459	-1.19703	0.0553471	0.999956	1	ENSMUSG00000025810
Fgf3	7	144838083..144844436	0.0685791	-1.50817	-2.84448	0.0553756	0.999956	1	ENSMUSG00000031074
Gm15774	7	complement(120865509..120875298)	0.0244044	4.44897	21.841	0.0554457	0.999956	1	ENSMUSG00000085118
Muc19	15	91838326..91934555	0.0202926	-1.45039	-2.73282	0.0555409	0.999956	1	ENSMUSG00000044021
Gm10516	1	192136896..192151026	0.0469424	-1.67986	-3.20397	0.055544	0.999956	1	ENSMUSG00000097316
Trps1	15	complement(50654752..50890463)	3.92559	-0.269529	-1.20541	0.0555658	0.999956	1	ENSMUSG00000038679
Socs1	16	complement(10783808..10785536)	2.22791	-0.503702	-1.41785	0.0555809	0.999956	1	ENSMUSG00000038037
1190005I06Rik	8	complement(120608602..120647632)	0.063432	-3.08396	-8.47941	0.0555884	0.999956	1	ENSMUSG00000043687
Ighv6-3	12	complement(114391712..114392169)	0.742211	1.3781	2.59926	0.0556348	0.999956	1	ENSMUSG00000076677
Arl1	10	88730858..88744094	9.15306	-0.258217	-1.196	0.0556905	0.999956	1	ENSMUSG00000060904
Gm20756	6	25931426..25977227	0.0194742	2.31064	4.96104	0.0557757	0.999956	1	ENSMUSG00000106799
Tmsb15b1	X	complement(136974022..136976874)	0.682942	-1.36083	-2.56833	0.0558581	0.999956	1	ENSMUSG00000089768
Pdcl3	1	38985608..38997238	5.8436	0.257725	1.19559	0.0559059	0.999956	1	ENSMUSG00000026078
Oscar	7	complement(3609813..3616157)	0.028251	-4.25801	-19.1332	0.0559568	0.999956	1	ENSMUSG00000054594
Gm20456	11	22839299..22842604	0.135387	4.40873	21.2403	0.0560198	0.999956	1	ENSMUSG00000092455
Mcub	3	complement(129914960..129970206)	3.55761	-0.436096	-1.35294	0.0560232	0.999956	1	ENSMUSG00000027994
Gm45191	7	122313064..122318502	2.44206	0.46067	1.37618	0.0561666	0.999956	1	ENSMUSG00000108752
Sertad2	11	20543253..20653021	2.08363	-0.294296	-1.22629	0.056179	0.999956	1	ENSMUSG00000049800
Gm38346	9	complement(32507745..32510383)	2.76267	0.492124	1.40651	0.0562989	0.999956	1	ENSMUSG00000102352
Olfr212	6	116506516..116517965	0.0195008	2.81378	7.03126	0.056305	0.999956	1	ENSMUSG00000053251
Ano8	8	complement(71476019..71485963)	0.263926	-0.587189	-1.50232	0.0563495	0.999956	1	ENSMUSG00000034863
Tmem128	5	38260185..38269634	2.79333	-0.306986	-1.23712	0.0563599	0.999956	1	ENSMUSG00000067365
Gm15954	16	18069214..18070362	0.108429	4.30062	19.7068	0.0565376	0.999956	1	ENSMUSG00000089979
Gm5431	11	complement(48887422..48902214)	2.03895	-0.461007	-1.3765	0.0565582	0.999956	1	ENSMUSG00000058163
Tlr3	8	complement(45395665..45411080)	0.149278	-0.73299	-1.66208	0.0565643	0.999956	1	ENSMUSG00000031639
Ilf2	3	90476126..90488379	4.62364	0.232908	1.1752	0.0565879	0.999956	1	ENSMUSG00000001016
Gm37240	3	complement(84496426..85887518)	0.126857	1.05746	2.08127	0.0566077	0.999956	1	ENSMUSG00000102805
AC160637.1	9	59672814..59676700	14.4177	0.237588	1.17902	0.0566151	0.999956	1	ENSMUSG00000111394
Robo3	9	complement(37415669..37433246)	0.00666402	4.26151	19.1797	0.0567011	0.999956	1	ENSMUSG00000032128
Gm15890	8	complement(94379184..94386972)	0.0631336	4.26812	19.2678	0.0569655	0.999956	1	ENSMUSG00000090105
Gm9821	2	91945703..91947655	0.0259961	-2.66888	-6.35937	0.0570862	0.999956	1	ENSMUSG00000095332
Zfp239	6	117862100..117873291	0.0295707	-2.0534	-4.15083	0.0571328	0.999956	1	ENSMUSG00000042097
Nav3	10	complement(109681259..110456204)	0.00468777	2.03701	4.10395	0.0572924	0.999956	1	ENSMUSG00000020181
Gm24139	5	134204469..134204756	0.785957	1.21493	2.32129	0.0573947	0.999956	1	ENSMUSG00000084729
Cnn1	9	22099216..22109630	0.0170144	2.65716	6.30792	0.0574061	0.999956	1	ENSMUSG00000001349
Ptcd2	13	complement(99319647..99344705)	5.26561	-0.312269	-1.24166	0.0574063	0.999956	1	ENSMUSG00000021650
Hist1h4f	13	complement(23551258..23551648)	1005.58	0.379824	1.30118	0.057437	0.999956	1	ENSMUSG00000069274
Gm45632	7	complement(105622817..105624704)	0.0991749	1.34455	2.53952	0.0574614	0.999956	1	ENSMUSG00000110077
P2rx6	16	17561885..17577800	0.0142983	-2.83396	-7.13028	0.0574805	0.999956	1	ENSMUSG00000022758
Bst2	8	complement(71534255..71537456)	7.83733	-0.502307	-1.41648	0.057494	0.999956	1	ENSMUSG00000046718
Arfgef3	10	complement(18581839..18743949)	0.0116293	1.36079	2.56825	0.0575366	0.999956	1	ENSMUSG00000019852
4930430E12Rik	4	complement(6352105..6357530)	0.236517	-1.15629	-2.22883	0.0576092	0.999956	1	ENSMUSG00000085295
Gm35025	9	complement(108823938..108825098)	0.101695	1.99447	3.9847	0.0576371	0.999956	1	ENSMUSG00000103785
Spaar	4	43730034..43759462	0.0139545	-2.46457	-5.51962	0.0576528	0.999956	1	ENSMUSG00000028475
AC154141.1	7	83892262..83896397	0.299892	0.610186	1.52646	0.0577722	0.999956	1	ENSMUSG00000108878
Rab11fip4os2	11	complement(79670372..79675128)	0.07181	2.31065	4.96108	0.0577987	0.999956	1	ENSMUSG00000086569
Rnf138	18	21001341..21028223	2.29126	-0.434532	-1.35147	0.0578037	0.999956	1	ENSMUSG00000024317
Gm44270	6	146762581..146763814	0.327509	1.06823	2.09686	0.0578045	0.999956	1	ENSMUSG00000108108
Arhgef12	9	complement(42963842..43107239)	0.30068	-0.460895	-1.37639	0.0578338	0.999956	1	ENSMUSG00000059495
Coro6	11	77462411..77470484	0.0495849	1.61613	3.06552	0.0579168	0.999956	1	ENSMUSG00000020836
Adra2a	19	54045182..54048982	0.0828869	-1.14956	-2.21846	0.0579492	0.999956	1	ENSMUSG00000033717
Gm43178	5	complement(52174370..52175755)	0.280708	-1.04418	-2.06219	0.0579663	0.999956	1	ENSMUSG00000106607
2700012I20Rik	9	complement(57075216..57076013)	0.809047	0.842673	1.79337	0.0579934	0.999956	1	ENSMUSG00000097334
Dpep2_2	8	complement(105984945..105996423)	0.031502	4.54123	23.2834	0.0580688	0.999956	1	ENSMUSG00000115067
A330023F24Rik	1	194976375..195037904	0.902796	0.373183	1.29521	0.0580791	0.999956	1	ENSMUSG00000096929
Ptpn4	1	complement(119652467..119837613)	0.427569	-0.433376	-1.35039	0.0580868	0.999956	1	ENSMUSG00000026384
Fabp1	6	71199827..71205023	0.106982	4.54123	23.2834	0.0580877	0.999956	1	ENSMUSG00000054422
S100a2	3	90590247..90591508	0.483523	1.66618	3.17373	0.0581891	0.999956	1	ENSMUSG00000094018
Abcc9	6	complement(142587862..142702315)	0.0111487	1.73417	3.32688	0.0582058	0.999956	1	ENSMUSG00000030249
Tsen54	11	115814724..115823094	0.741306	-0.583348	-1.49832	0.0582274	0.999956	1	ENSMUSG00000020781
Vrk2	11	complement(26471322..26593999)	2.64271	-0.28141	-1.21538	0.0582496	0.999956	1	ENSMUSG00000064090
Aplp2	9	complement(31149557..31211815)	8.18815	-0.243353	-1.18374	0.0582638	0.999956	1	ENSMUSG00000031996
Pkd1l3	8	109614517..109674386	0.0131125	-2.33023	-5.02885	0.0583242	0.999956	1	ENSMUSG00000048827
Plxdc2	2	16356304..16755839	0.0565356	-1.02954	-2.04137	0.0583429	0.999956	1	ENSMUSG00000026748
Gm14009	2	128189987..128204634	0.0752672	4.35082	20.4045	0.0583681	0.999956	1	ENSMUSG00000085750
Selenot	3	58576636..58593133	28.4839	-0.299774	-1.23095	0.0584341	0.999956	1	ENSMUSG00000075700
Gm43982	6	134073354..134075182	1.35591	0.607535	1.52365	0.058472	0.999956	1	ENSMUSG00000108214
Abracl	10	complement(18011260..18023288)	30.2862	-0.276852	-1.21155	0.0586059	0.999956	1	ENSMUSG00000078453
Sparc	11	complement(55394500..55423183)	0.198492	-0.7856	-1.72381	0.0586444	0.999956	1	ENSMUSG00000018593
Tecta	9	complement(42329619..42399929)	0.00614016	4.2509	19.0392	0.0586522	0.999956	1	ENSMUSG00000037705
Gm37758	9	complement(33160062..33160690)	2.17337	-1.01981	-2.02766	0.0586848	0.999956	1	ENSMUSG00000102712
Gm45861	8	27447100..27620917	0.0364641	1.10762	2.1549	0.0587069	0.999956	1	ENSMUSG00000110333
Galnt3	2	complement(66082766..66124994)	4.24189	-0.270018	-1.20582	0.0587167	0.999956	1	ENSMUSG00000026994
Tnc	4	complement(63959785..64047015)	0.070422	-0.880512	-1.84103	0.0587195	0.999956	1	ENSMUSG00000028364
Amn	12	111271095..111276426	0.03089	-2.88243	-7.37389	0.0588472	0.999956	1	ENSMUSG00000021278
Gm39307	9	22260102..22263289	0.0399586	4.10698	17.2315	0.0590162	0.999956	1	ENSMUSG00000111205
Bcl2l15	3	103832601..103854618	0.360868	0.758597	1.69184	0.0590427	0.999956	1	ENSMUSG00000044165
Dyrk3	1	complement(131127455..131138340)	0.320392	-0.772358	-1.70806	0.0592643	0.999956	1	ENSMUSG00000016526
Gm19585	17	52149289..52163048	0.195523	-1.62301	-3.08016	0.0593245	0.999956	1	ENSMUSG00000100150
Gm22154	4	123293152..123293282	5.50419	1.22681	2.34048	0.0593391	0.999956	1	ENSMUSG00000065778
Glo1	17	complement(30592866..30612659)	4.09865	-0.336824	-1.26297	0.0593762	0.999956	1	ENSMUSG00000024026
4732490B19Rik	11	complement(113203315..113209669)	0.0193463	4.26564	19.2347	0.059428	0.999956	1	ENSMUSG00000085421
Zfp334	2	complement(165374264..165388259)	0.00676517	-2.81513	-7.03784	0.059434	0.999956	1	ENSMUSG00000017667
Hist2h4	3	complement(96261682..96263311)	156.778	0.371978	1.29413	0.0594347	0.999956	1	ENSMUSG00000091405
Dnaja1	4	40722150..40737149	11.1516	-0.284575	-1.21805	0.0594833	0.999956	1	ENSMUSG00000028410
Gla	X	complement(134588149..134601125)	3.49127	-0.377073	-1.2987	0.0594839	0.999956	1	ENSMUSG00000031266
Ttc28	5	110879803..111289780	0.231013	-0.516054	-1.43004	0.0595608	0.999956	1	ENSMUSG00000033209
Paqr6	3	88364584..88368541	0.0615128	1.62194	3.07788	0.0596265	0.999956	1	ENSMUSG00000041423
1700040L08Rik	6	complement(71543192..71544114)	0.0975156	-2.80262	-6.97705	0.0596899	0.999956	1	ENSMUSG00000107406
Fmr1os	X	complement(68667514..68678399)	0.040079	-2.16769	-4.49304	0.0596903	0.999956	1	ENSMUSG00000096946
Gm10399	5	complement(117318497..117319244)	0.263906	1.61843	3.0704	0.0597878	0.999956	1	ENSMUSG00000072688
Ighv1-80	12	complement(115912344..115912776)	1.14604	1.80802	3.50161	0.0599199	0.999956	1	ENSMUSG00000094075
Dynlt1c	17	6601671..6609774	4.07199	0.369219	1.29165	0.0599559	0.999956	1	ENSMUSG00000000579
AC238811.2	13	120010390..120018931	35.7675	-0.242513	-1.18305	0.0600271	0.999956	1	ENSMUSG00000114608
Itgam_2	7	128062683..128128160	5.90136	0.274042	1.20919	0.0600463	0.999956	1	ENSMUSG00000108596
Hsd17b14	7	45554893..45567752	0.046783	2.06708	4.19039	0.0600806	0.999956	1	ENSMUSG00000030825
Fzd8	18	9212856..9216201	0.0236456	2.13377	4.38863	0.0601767	0.999956	1	ENSMUSG00000036904
A230083N12Rik	4	complement(74250324..74251714)	0.197628	1.7097	3.27092	0.0602026	0.999956	1	ENSMUSG00000085482
Pfn2	3	complement(57841895..57848079)	0.0308879	-1.67349	-3.18986	0.0602313	0.999956	1	ENSMUSG00000027805
Slc35f2	9	53771538..53818154	0.0169651	4.25025	19.0306	0.0603567	0.999956	1	ENSMUSG00000042195
Cdk3-ps	11	116216003..116220287	0.0705922	1.96656	3.90835	0.0605216	0.999956	1	ENSMUSG00000092300
Prrt2	7	complement(127017531..127021211)	0.01591	4.3563	20.4823	0.0605348	0.999956	1	ENSMUSG00000045114
Tmppe	9	114401105..114407276	1.85966	0.404263	1.32341	0.0605819	0.999956	1	ENSMUSG00000079260
Bco2	9	complement(50533087..50555181)	0.481917	-0.76191	-1.69573	0.0606128	0.999956	1	ENSMUSG00000032066
Esyt3	9	complement(99309963..99358557)	0.00788483	-2.81068	-7.01617	0.0606246	0.999956	1	ENSMUSG00000037681
Jund	8	70698949..70700616	66.4439	-0.276429	-1.21119	0.0606729	0.999956	1	ENSMUSG00000071076
Hist1h2bj	13	22043214..22043676	342.903	0.317246	1.24595	0.0606876	0.999956	1	ENSMUSG00000069300
Gm1604b	17	7025837..7087467	0.157586	4.49102	22.4871	0.0607021	0.999956	1	ENSMUSG00000095720
Gm24265	5	115489459..115489599	12.1317	0.954224	1.93754	0.0607042	0.999956	1	ENSMUSG00000096243
Ccdc136	6	29396309..29426994	0.0098283	-4.0688	-16.7816	0.0607393	0.999956	1	ENSMUSG00000029769
AC165273.1	13	53968944..53976666	0.0195294	-2.66868	-6.35847	0.0607946	0.999956	1	ENSMUSG00000113882
Gm16894	1	complement(40076228..40085851)	1.21101	0.669434	1.59045	0.0609402	0.999956	1	ENSMUSG00000097899
Map3k2	18	32163089..32236751	5.01167	-0.261025	-1.19833	0.0610503	0.999956	1	ENSMUSG00000024383
Cd1d1	3	complement(86995834..86999441)	1.30323	-0.457428	-1.37309	0.0610799	0.999956	1	ENSMUSG00000028076
Gm26083	11	117077243..117077435	1.32297	2.09632	4.27616	0.0610982	0.999956	1	ENSMUSG00000088529
Bspry	4	62480053..62497298	0.0209541	2.65738	6.30887	0.0611328	0.999956	1	ENSMUSG00000028392
Ube3a	7	59228750..59311536	3.35195	-0.314717	-1.24377	0.0611596	0.999956	1	ENSMUSG00000025326
6330537M06Rik	8	70766579..70768220	0.172132	-1.22393	-2.33581	0.0613038	0.999956	1	ENSMUSG00000110575
Slc43a3	2	84936579..84958509	10.1273	0.2473	1.18698	0.0613275	0.999956	1	ENSMUSG00000027074
Gm45244	8	complement(46471391..46473590)	0.0533496	-1.79017	-3.45856	0.0613991	0.999956	1	ENSMUSG00000109807
Stox2	8	complement(47180048..47446362)	0.0137446	-1.20593	-2.30686	0.0614162	0.999956	1	ENSMUSG00000038143
Tpm1	9	complement(67022590..67049406)	0.742011	-0.358432	-1.28203	0.0614535	0.999956	1	ENSMUSG00000032366
Psmb11	14	54621433..54629556	0.00873057	-4.0687	-16.7803	0.0615207	0.999956	1	ENSMUSG00000072423
Gm13380	2	complement(20921860..20931389)	0.0671859	-4.22929	-18.7561	0.0615218	0.999956	1	ENSMUSG00000085206
Sumf1	6	complement(108107028..108185582)	4.33737	-0.272016	-1.20749	0.0615516	0.999956	1	ENSMUSG00000030101
Baat	4	complement(49489422..49506557)	0.0259465	-4.2211	-18.6499	0.0616724	0.999956	1	ENSMUSG00000039653
G6pdx	X	complement(74409483..74429194)	178.036	0.259549	1.1971	0.0616908	0.999956	1	ENSMUSG00000031400
March5	19	37207543..37222139	5.92401	-0.285756	-1.21905	0.0617086	0.999956	1	ENSMUSG00000023307
Degs2	12	complement(108678711..108702315)	0.0188985	-4.20398	-18.4299	0.0617913	0.999956	1	ENSMUSG00000021263
Vwa7	17	35016579..35026741	0.0229562	-1.76577	-3.40055	0.0618172	0.999956	1	ENSMUSG00000007030
Gm44752	7	66309195..66312499	0.0160138	2.81615	7.04282	0.0618474	0.999956	1	ENSMUSG00000109119
Clstn1	4	149586468..149648899	0.382356	-0.597732	-1.51334	0.0618815	0.999956	1	ENSMUSG00000039953
Sgip1	4	102741297..102973628	0.174434	-0.539201	-1.45317	0.0619352	0.999956	1	ENSMUSG00000028524
Clock	5	complement(76209868..76304792)	0.540981	-0.363173	-1.28625	0.0619939	0.999956	1	ENSMUSG00000029238
Gm16702	17	complement(8379045..8389468)	0.0253494	-2.21267	-4.63531	0.0621693	0.999956	1	ENSMUSG00000097796
Gbgt1	2	28496891..28505415	0.694994	-0.84557	-1.79697	0.0621696	0.999956	1	ENSMUSG00000026829
Ighv1-72	12	complement(115757984..115758461)	0.277964	1.82585	3.54515	0.0622325	0.999956	1	ENSMUSG00000096074
Fosl2	5	32135801..32157842	41.277	-0.268641	-1.20467	0.0622962	0.999956	1	ENSMUSG00000029135
Cytip	2	complement(58129137..58195532)	20.886	-0.256478	-1.19456	0.0623052	0.999956	1	ENSMUSG00000026832
AW112010	19	complement(11047617..11050566)	5.2904	-0.475124	-1.39004	0.0623799	0.999956	1	ENSMUSG00000075010
Gsto2	19	47865545..47886324	0.028283	-4.06887	-16.7823	0.0624862	0.999956	1	ENSMUSG00000025069
Ccdc112	18	complement(46282151..46311928)	0.134329	-1.31426	-2.48675	0.0625578	0.999956	1	ENSMUSG00000071855
Rnase4	14	51091077..51106151	2.90953	-0.379348	-1.30075	0.062601	0.999956	1	ENSMUSG00000021876
Gm44511	6	complement(128780285..128826315)	0.0594919	-2.92745	-7.60765	0.062865	0.999956	1	ENSMUSG00000107872
Gm43598	5	complement(150597062..150599540)	0.0505649	1.86475	3.64205	0.0628954	0.999956	1	ENSMUSG00000106927
Il10ra	9	complement(45253837..45269149)	14.861	-0.262659	-1.19969	0.0629727	0.999956	1	ENSMUSG00000032089
Prdx6b	2	80292472..80295356	0.0175742	4.35914	20.5226	0.0629845	0.999956	1	ENSMUSG00000050114
Ndufc2	7	97400003..97407802	14.9685	-0.294259	-1.22626	0.0630013	0.999956	1	ENSMUSG00000030647
Nuak1	10	complement(84370905..84440597)	0.436534	-0.495053	-1.40937	0.063086	0.999956	1	ENSMUSG00000020032
Gm25679	12	complement(54719163..54719326)	0.553824	2.27257	4.83182	0.0631048	0.999956	1	ENSMUSG00000096659
1110002L01Rik	12	complement(3403878..3427011)	0.776279	0.465022	1.38034	0.0631298	0.999956	1	ENSMUSG00000071456
Xpo1	11	23256041..23298249	12.7843	-0.405173	-1.32425	0.0632834	0.999956	1	ENSMUSG00000020290
2610035D17Rik	11	complement(113043895..113201838)	1.64825	-0.452197	-1.36812	0.0632909	0.999956	1	ENSMUSG00000087259
Gm26728	6	125494424..125509135	0.39147	0.623151	1.54024	0.063326	0.999956	1	ENSMUSG00000101162
Ccna1	3	complement(55045469..55055501)	0.0859683	1.5338	2.89547	0.0633891	0.999956	1	ENSMUSG00000027793
Slc22a23	13	complement(34179158..34345182)	0.255788	-0.667751	-1.5886	0.0634191	0.999956	1	ENSMUSG00000038267
Tm6sf2	8	70072924..70080066	0.0690552	1.56772	2.96437	0.0634364	0.999956	1	ENSMUSG00000036151
Foxg1	12	49382660..49386861	0.0424536	-1.57706	-2.98361	0.0634632	0.999956	1	ENSMUSG00000020950
Gm20687	14	55054945..55098986	0.0152509	2.45333	5.47679	0.0634701	0.999956	1	ENSMUSG00000100162
Gm37915	1	40771385..40785343	0.0134317	-4.0678	-16.7698	0.0636078	0.999956	1	ENSMUSG00000103270
Fblim1	4	complement(141576062..141606096)	0.227222	-0.782475	-1.72008	0.0636497	0.999956	1	ENSMUSG00000006219
Tmem236	2	14174523..14221993	0.019462	-2.46986	-5.53991	0.0637091	0.999956	1	ENSMUSG00000061531
Cetn4	3	complement(37307749..37312708)	0.0194835	-2.06422	-4.18208	0.063713	0.999956	1	ENSMUSG00000045031
Gm38243	1	complement(21838948..21840514)	0.0296019	-4.12073	-17.3965	0.0637902	0.999956	1	ENSMUSG00000103748
H1f0	15	79028212..79030498	9.18291	-0.330436	-1.25739	0.0639399	0.999956	1	ENSMUSG00000096210
Txnip	3	96557957..96561883	103.17	0.263592	1.20046	0.0640891	0.999956	1	ENSMUSG00000038393
Igf2bp3	6	complement(49085223..49214957)	0.0160473	-1.68069	-3.20582	0.0642233	0.999956	1	ENSMUSG00000029814
Rsph3b	17	complement(6904716..6948356)	4.96271	0.379587	1.30097	0.0643643	0.999956	1	ENSMUSG00000023806
Mink1	11	70562881..70614483	2.67743	-0.310665	-1.24028	0.0643879	0.999956	1	ENSMUSG00000020827
Skil	3	31095058..31122577	6.44038	-0.290653	-1.22319	0.0643982	0.999956	1	ENSMUSG00000027660
Lta	17	complement(35203165..35205351)	0.0883745	-1.65732	-3.15429	0.0644281	0.999956	1	ENSMUSG00000024402
Tbcd	11	121451949..121617164	2.07143	-0.273165	-1.20846	0.064433	0.999956	1	ENSMUSG00000039230
Gm20509	9	73102470..73117920	0.105791	-2.12124	-4.35069	0.0644643	0.999956	1	ENSMUSG00000092310
Abcc2	19	43782192..43840740	0.662083	0.36294	1.28604	0.0645281	0.999956	1	ENSMUSG00000025194
Clec4n	6	123229843..123247021	2.10967	-0.461933	-1.37739	0.0645344	0.999956	1	ENSMUSG00000023349
Adam32	8	complement(24836140..24948804)	0.0155312	2.65725	6.30829	0.0645605	0.999956	1	ENSMUSG00000037437
Spag11b	8	19140759..19143010	0.0248492	4.10707	17.2326	0.0646643	0.999956	1	ENSMUSG00000059463
Tnn	1	complement(160085029..160153580)	0.00894748	-4.24155	-18.9162	0.0647482	0.999956	1	ENSMUSG00000026725
AC154759.1	14	complement(25696974..25701282)	0.0512366	-2.21263	-4.63518	0.0649858	0.999956	1	ENSMUSG00000114922
Gpr174	X	107255878..107296769	0.0758879	-1.06175	-2.08746	0.0650107	0.999956	1	ENSMUSG00000073008
Olfr1307	2	complement(111930116..111949440)	0.00588305	-1.95245	-3.87032	0.0651164	0.999956	1	ENSMUSG00000094747
Gm44834	7	75481999..75483394	0.0485501	2.40156	5.28373	0.0651196	0.999956	1	ENSMUSG00000108542
Gm20521	14	54883441..54898137	0.222621	-2.16149	-4.47375	0.0651862	0.999956	1	ENSMUSG00000092232
Gm15246	X	169320622..169368190	0.882251	0.852861	1.80608	0.0651974	0.999956	1	ENSMUSG00000087159
Stard7	2	127270218..127298932	10.7093	0.231542	1.17409	0.0652154	0.999956	1	ENSMUSG00000027367
Med18	4	complement(132458731..132463921)	2.36676	0.359134	1.28266	0.0652578	0.999956	1	ENSMUSG00000066042
4933430I17Rik	4	62525369..62547993	0.0498754	-1.88933	-3.70463	0.0652825	0.999956	1	ENSMUSG00000058046
Zfp965	2	175469985..175482171	0.138448	-1.17635	-2.26004	0.065432	0.999956	1	ENSMUSG00000078896
Gm24497	1	72244213..72244403	2.29943	2.18939	4.56113	0.0654657	0.999956	1	ENSMUSG00000093956
Gm43200	5	complement(45770020..45772180)	0.45888	-0.689333	-1.61254	0.0655056	0.999956	1	ENSMUSG00000105457
Gm28373	12	complement(102673017..102727333)	0.739543	0.586753	1.50186	0.065656	0.999956	1	ENSMUSG00000096751
Mettl22	16	8470788..8490684	0.232726	-0.78905	-1.72794	0.0657425	0.999956	1	ENSMUSG00000039345
Gm11415	4	complement(83884738..83888858)	0.0830865	4.10692	17.2308	0.0657629	0.999956	1	ENSMUSG00000085378
5430401H09Rik	12	complement(32096613..32123702)	0.0222342	-2.63995	-6.23309	0.0657669	0.999956	1	ENSMUSG00000112071
Gm38257	2	15056713..15059473	1.60064	-0.468497	-1.38367	0.0658107	0.999956	1	ENSMUSG00000102258
Gm42866	5	121742417..121745720	0.178307	0.936187	1.91346	0.0659368	0.999956	1	ENSMUSG00000105179
Hpn	7	complement(31098725..31115290)	0.166781	-0.830755	-1.77862	0.0660845	0.999956	1	ENSMUSG00000001249
Nrxn2	19	6418731..6544169	0.0212963	-1.09177	-2.13136	0.0662025	0.999956	1	ENSMUSG00000033768
Prf1	10	61297833..61304680	0.287653	-0.816241	-1.76081	0.0662054	0.999956	1	ENSMUSG00000037202
9130213A22Rik	11	complement(69120054..69122589)	0.0342462	2.88424	7.38315	0.0662289	0.999956	1	ENSMUSG00000097386
Fyn	10	39368855..39565381	1.55577	-0.350873	-1.27533	0.0662936	0.999956	1	ENSMUSG00000019843
Gm38126	1	160755687..160759689	0.0111446	4.11514	17.3292	0.0663692	0.999956	1	ENSMUSG00000104053
AC168059.2	13	complement(36864016..36864625)	0.423039	1.54821	2.92453	0.0667848	0.999956	1	ENSMUSG00000114884
H3f3b	11	complement(116021912..116027962)	169.67	-0.29257	-1.22482	0.0668707	0.999956	1	ENSMUSG00000016559
Ncbp3	11	73047783..73089317	2.59029	0.233543	1.17572	0.0669337	0.999956	1	ENSMUSG00000020783
Ddn	15	complement(98803782..98807925)	0.0582279	1.30975	2.47898	0.0669955	0.999956	1	ENSMUSG00000059213
Cd83	13	43784775..43803132	1.3528	-0.460113	-1.37565	0.0669989	0.999956	1	ENSMUSG00000015396
Cep128	12	complement(90998492..91384409)	4.76045	0.236877	1.17844	0.0671178	0.999956	1	ENSMUSG00000061533
Pank3	11	35769484..35791285	6.02673	-0.272555	-1.20795	0.0672686	0.999956	1	ENSMUSG00000018846
Gm10752	10	115315646..115316374	0.758858	0.858641	1.81333	0.0672711	0.999956	1	ENSMUSG00000112301
Kifc3	8	complement(95099828..95202812)	0.50943	-0.530186	-1.44412	0.0673071	0.999956	1	ENSMUSG00000031788
Limk1	5	complement(134656039..134688598)	0.710108	-0.381543	-1.30273	0.067315	0.999956	1	ENSMUSG00000029674
Homez	14	complement(54852736..54870961)	1.91727	0.271582	1.20713	0.0673395	0.999956	1	ENSMUSG00000057156
Cd300ld4	11	complement(115020728..115027012)	0.159185	-2.28073	-4.85924	0.0673946	0.999956	1	ENSMUSG00000069609
Klrb1c	6	complement(128778485..128789215)	0.255446	-0.777902	-1.71464	0.0674435	0.999956	1	ENSMUSG00000030325
Col2a1	15	complement(97975602..98004695)	0.0164659	-1.7649	-3.39849	0.0674693	0.999956	1	ENSMUSG00000022483
Plk1	7	122159439..122169873	23.8056	0.225178	1.16892	0.0675357	0.999956	1	ENSMUSG00000030867
Gm43552	5	complement(65427427..65492833)	0.125656	2.65707	6.3075	0.0678075	0.999956	1	ENSMUSG00000105835
A4galt	15	complement(83226726..83251774)	0.652094	-0.69482	-1.61868	0.0678105	0.999956	1	ENSMUSG00000047878
Gm44366	6	complement(134889774..134892067)	0.376397	1.22462	2.33694	0.0678465	0.999956	1	ENSMUSG00000107477
Pogk	1	complement(166384622..166409863)	0.343686	-0.455608	-1.37136	0.0678478	0.999956	1	ENSMUSG00000040596
Gm42428	5	44136620..44136921	19.7499	0.450198	1.36623	0.0679024	0.999956	1	ENSMUSG00000105353
Ibsp	5	104299171..104311469	0.0836786	-1.52596	-2.87979	0.0680013	0.999956	1	ENSMUSG00000029306
Ighv1-76	12	complement(115847881..115848331)	0.383748	1.40642	2.65078	0.0680289	0.999956	1	ENSMUSG00000093896
Gm37261	3	51672801..51673901	5.90879	0.390073	1.31046	0.0680397	0.999956	1	ENSMUSG00000103527
Hes7	11	69120404..69124055	0.0396529	-2.40229	-5.28641	0.0680507	0.999956	1	ENSMUSG00000023781
Zfp938	10	complement(82224850..82241280)	0.109946	-1.14297	-2.20835	0.0681349	0.999956	1	ENSMUSG00000062931
Lrp12	15	complement(39870589..39943994)	0.549413	-0.464137	-1.37949	0.0682273	0.999956	1	ENSMUSG00000022305
Bcam	7	complement(19756131..19771016)	0.028948	-1.95646	-3.88109	0.0683179	0.999956	1	ENSMUSG00000002980
Gm12905	4	complement(123905062..123917269)	0.0737672	2.76362	6.79099	0.0683786	0.999956	1	ENSMUSG00000085875
Gm16092	1	complement(85511133..85527161)	0.0187714	4.21494	18.5705	0.0684756	0.999956	1	ENSMUSG00000089714
Micalcl	7	112368308..112413106	0.0387734	-1.87546	-3.66918	0.0686651	0.999956	1	ENSMUSG00000030771
Nek2	1	191821444..191833050	3.76845	0.274764	1.2098	0.0686924	0.999956	1	ENSMUSG00000026622
Zfp677	17	21383748..21399265	1.21925	-0.565568	-1.47997	0.0687178	0.999956	1	ENSMUSG00000062743
Axin2	11	108920349..108950783	1.02669	0.368953	1.29142	0.0687804	0.999956	1	ENSMUSG00000000142
Klra6	6	complement(130013033..130026954)	0.0406991	-4.06886	-16.7823	0.0689252	0.999956	1	ENSMUSG00000061769
Gm43099	3	108287881..108293121	0.906582	0.521646	1.43559	0.0689358	0.999956	1	ENSMUSG00000105358
Isoc2a	7	4877153..4896973	1.79019	-0.405353	-1.32441	0.0689568	0.999956	1	ENSMUSG00000086784
Fbxo4	15	complement(3965445..3979573)	1.67537	-0.442635	-1.35908	0.0690785	0.999956	1	ENSMUSG00000022184
Pcsk4	10	complement(80321283..80329498)	0.059182	-1.59166	-3.01396	0.0690841	0.999956	1	ENSMUSG00000020131
Lypd1	1	complement(125867622..125913101)	0.00741314	-2.70645	-6.52711	0.0691297	0.999956	1	ENSMUSG00000026344
Epb41l5	1	complement(119545037..119649000)	0.01216	-1.2859	-2.43835	0.0691553	0.999956	1	ENSMUSG00000026383
Cfd	10	79890853..79892655	0.0425101	4.08783	17.0043	0.0691792	0.999956	1	ENSMUSG00000061780
Fzd6	15	39006034..39038188	0.0127312	-2.21282	-4.6358	0.0691834	0.999956	1	ENSMUSG00000022297
Gm44509	7	complement(55973519..55974842)	0.0354694	-4.11503	-17.328	0.0695595	0.999956	1	ENSMUSG00000108358
Hist1h2bf	13	complement(23573736..23574196)	271.179	0.281424	1.21539	0.0696813	0.999956	1	ENSMUSG00000069268
Sncaip	18	52767709..52915935	0.156889	0.721294	1.64866	0.0697704	0.999956	1	ENSMUSG00000024534
AC155937.1	10	81389005..81391267	0.168388	2.1107	4.319	0.0698356	0.999956	1	ENSMUSG00000114004
Lrrc39	3	116562973..116583134	0.0115677	-2.21265	-4.63527	0.069861	0.999956	1	ENSMUSG00000027961
Sema5b	16	35541145..35664732	0.00519277	3.92673	15.2077	0.0698962	0.999956	1	ENSMUSG00000052133
Tulp4	17	6106437..6251128	0.568184	-0.305008	-1.23543	0.0699205	0.999956	1	ENSMUSG00000034377
Il22ra1	4	135728172..135752140	0.0168108	4.14665	17.7119	0.0699442	0.999956	1	ENSMUSG00000037157
Rgs10	7	complement(128373621..128418758)	2.66169	-0.396694	-1.31649	0.0699767	0.999956	1	ENSMUSG00000030844
Slc7a8	14	complement(54722209..54781946)	3.4799	-0.331938	-1.2587	0.0701091	0.999956	1	ENSMUSG00000022180
Tnfrsf17	16	11313812..11320074	0.0567059	4.19736	18.3455	0.0701429	0.999956	1	ENSMUSG00000022496
Nemp1	10	127666901..127701049	2.69251	0.249602	1.18888	0.0701574	0.999956	1	ENSMUSG00000040195
Igflr1	7	30565427..30567962	0.339522	-1.52006	-2.86802	0.0703975	0.999956	1	ENSMUSG00000036826
Dock4	12	40445952..40846874	0.369804	-0.333402	-1.25998	0.0704147	0.999956	1	ENSMUSG00000035954
Bet1l	7	complement(140853394..140857577)	4.85577	0.252225	1.19104	0.0704583	0.999956	1	ENSMUSG00000025484
Gm10447	11	complement(53454804..53457110)	0.0215234	-2.67154	-6.3711	0.0704917	0.999956	1	ENSMUSG00000072963
Rnu1b6	3	complement(96460024..96460189)	0.748883	-2.55534	-5.87807	0.0705197	0.999956	1	ENSMUSG00000065773
Gm42982	5	44219683..44224003	0.157257	1.95083	3.86596	0.0705404	0.999956	1	ENSMUSG00000105503
Gm37045	1	complement(138960441..138962903)	0.0364196	-1.89331	-3.71486	0.070583	0.999956	1	ENSMUSG00000102365
Cd244	1	171559193..171609746	2.3212	-0.291088	-1.22356	0.0705839	0.999956	1	ENSMUSG00000004709
Wasl	6	complement(24613805..24665009)	2.33861	-0.283796	-1.21739	0.0707976	0.999956	1	ENSMUSG00000029684
Zfp808	13	62129886..62236144	0.455784	-0.749332	-1.68101	0.0708287	0.999956	1	ENSMUSG00000074867
Ncr1	7	4337724..4345164	0.560436	-0.696302	-1.62035	0.0708379	0.999956	1	ENSMUSG00000062524
Gm43703	5	complement(140605789..140606551)	0.0489957	-3.88789	-14.8037	0.0708434	0.999956	1	ENSMUSG00000105699
Khk	5	30921431..30931248	5.13036	-0.292615	-1.22486	0.070888	0.999956	1	ENSMUSG00000029162
Trpv4	5	complement(114622152..114658421)	0.349947	-0.611185	-1.52751	0.071031	0.999956	1	ENSMUSG00000014158
Gm26890	7	complement(19597293..19602294)	0.560359	0.576069	1.49078	0.0710783	0.999956	1	ENSMUSG00000097246
Hist1h2bp	13	21787461..21789213	23.3155	0.426168	1.34366	0.0710913	0.999956	1	ENSMUSG00000069308
Igkj4	6	70723548..70723585	0.946397	3.92668	15.2071	0.0710931	0.999956	1	ENSMUSG00000076607
Gpr35	1	92950865..92986391	3.66716	-0.295101	-1.22697	0.0711331	0.999956	1	ENSMUSG00000026271
Gngt2	11	95837216..95845734	8.50513	-0.460752	-1.37626	0.0711755	0.999956	1	ENSMUSG00000038811
Gdf11	10	complement(128882295..128891718)	0.0597689	-1.13732	-2.19972	0.0711927	0.999956	1	ENSMUSG00000025352
Ece2_1	16	20611601..20645920	0.0107189	4.21706	18.5978	0.0712346	0.999956	1	ENSMUSG00000115293
Nr1d2	14	complement(18204054..18239127)	0.452597	-0.474142	-1.38909	0.071254	0.999956	1	ENSMUSG00000021775
Prr15	6	54325835..54330201	0.014937	2.65726	6.30834	0.0712551	0.999956	1	ENSMUSG00000045725
8430408G22Rik	6	116650609..116652794	0.0743179	1.8485	3.60125	0.0713729	0.999956	1	ENSMUSG00000048489
1700081N11Rik	12	54862647..54863667	0.0542321	-3.88793	-14.8041	0.0713781	0.999956	1	ENSMUSG00000113209
Ext1	15	complement(53064038..53346159)	0.923993	-0.366674	-1.28938	0.0713824	0.999956	1	ENSMUSG00000061731
AC136976.1	13	complement(93983195..93991768)	0.322067	1.51003	2.84816	0.0714362	0.999956	1	ENSMUSG00000113791
Gm22317	12	complement(54738459..54738622)	0.617282	2.09023	4.25817	0.0715036	0.999956	1	ENSMUSG00000096206
Il4ra	7	125552120..125579474	15.8724	0.239924	1.18093	0.0715045	0.999956	1	ENSMUSG00000030748
Gm44189	6	complement(102174030..102177112)	0.0247067	-2.06418	-4.18197	0.0715358	0.999956	1	ENSMUSG00000108092
Tgtp1	11	complement(48985327..48994172)	0.280118	-0.956316	-1.94035	0.0715502	0.999956	1	ENSMUSG00000078922
Gm37160	2	complement(13238939..13240627)	0.332505	0.897325	1.86261	0.0717097	0.999956	1	ENSMUSG00000103232
Gm32296	12	85529598..85542280	0.0442276	2.65486	6.29783	0.0718159	0.999956	1	ENSMUSG00000114163
Gm43909	6	145863297..145865172	0.0199978	-3.88797	-14.8045	0.0719051	0.999956	1	ENSMUSG00000108126
AC122811.1	12	108960912..108963832	0.0646287	1.28377	2.43475	0.0719267	0.999956	1	ENSMUSG00000113966
Hist1h2bc	13	23684199..23692908	84.9982	0.268408	1.20448	0.0719298	0.999956	1	ENSMUSG00000018102
Gm37863	1	53791201..53792657	0.0307762	4.16136	17.8934	0.0720998	0.999956	1	ENSMUSG00000102405
Npc1l1	11	complement(6211013..6230143)	0.0104706	4.21088	18.5183	0.0721048	0.999956	1	ENSMUSG00000020447
Lmntd1	6	complement(145365134..145614319)	0.00533368	-4.01946	-16.2173	0.0721391	0.999956	1	ENSMUSG00000054966
Psmb10	8	complement(105935735..105938444)	8.16419	-0.313281	-1.24253	0.0721627	0.999956	1	ENSMUSG00000031897
Rpl9-ps6	19	complement(32465885..32466575)	0.0676156	4.29387	19.6148	0.0721998	0.999956	1	ENSMUSG00000062456
Zfp943	17	21962552..22071168	2.05409	-0.482731	-1.39739	0.0722267	0.999956	1	ENSMUSG00000053347
Cnot6l	5	complement(96070333..96164171)	5.65301	-0.276146	-1.21096	0.0722583	0.999956	1	ENSMUSG00000034724
Hist1h4m	13	21811746..21812147	768.681	0.341319	1.26691	0.0722783	0.999956	1	ENSMUSG00000069306
Fam83a	15	57985419..58011009	0.050353	-1.76912	-3.40845	0.0723161	0.999956	1	ENSMUSG00000051225
Gm45222	7	90145948..90150254	3.98407	-0.507253	-1.42134	0.0724378	0.999956	1	ENSMUSG00000109498
Mrpl52	14	54426909..54429756	1.8867	-0.572686	-1.48729	0.0725266	0.999956	1	ENSMUSG00000010406
Gm10800	2	complement(98666547..98667301)	0.055679	-3.88786	-14.8034	0.0725654	0.999956	1	ENSMUSG00000075014
Tshz3	7	36698118..36773553	0.0432373	-1.20426	-2.30419	0.0725719	0.999956	1	ENSMUSG00000021217
Clnk	5	complement(38706462..38876812)	0.0596772	1.8523	3.61075	0.072598	0.999956	1	ENSMUSG00000039315
Fbn2	18	complement(58008623..58209926)	0.00410458	-4.03282	-16.3681	0.0726772	0.999956	1	ENSMUSG00000024598
A430105I19Rik	2	complement(118754158..118762661)	0.0840883	-0.894866	-1.85944	0.0727022	0.999956	1	ENSMUSG00000045838
Gm16201	7	139950396..139978977	1.16996	-0.381627	-1.30281	0.0728109	0.999956	1	ENSMUSG00000086742
Kctd12b	X	complement(153685154..153696391)	0.892558	-0.409613	-1.32833	0.072969	0.999956	1	ENSMUSG00000041633
Nhlh1	1	complement(172052292..172057573)	0.0258038	2.32284	5.00316	0.0729874	0.999956	1	ENSMUSG00000051251
Slc22a18	7	143473736..143499334	0.230549	-1.04503	-2.06341	0.0730075	0.999956	1	ENSMUSG00000000154
Smtnl2	11	complement(72389164..72411713)	0.0217084	2.14993	4.43808	0.0730837	0.999956	1	ENSMUSG00000045667
Galnt12	4	47091909..47123070	0.297331	-0.847772	-1.79972	0.0730897	0.999956	1	ENSMUSG00000039774
Filip1l	16	57353093..57573126	2.64497	-0.334276	-1.26074	0.0731976	0.999956	1	ENSMUSG00000043336
Drc7	8	95055103..95078141	0.0496654	-1.53606	-2.90002	0.073276	0.999956	1	ENSMUSG00000031786
Cr2	1	complement(195136811..195176716)	0.0337203	-1.26542	-2.40397	0.0733436	0.999956	1	ENSMUSG00000026616
Kcnh7	2	complement(62693414..63184287)	0.00470602	2.4334	5.40164	0.0734009	0.999956	1	ENSMUSG00000059742
Ier5	1	complement(155096361..155099636)	42.1822	-0.232103	-1.17455	0.0734134	0.999956	1	ENSMUSG00000056708
Gabrb1	5	71658113..72149037	0.00307341	-2.50806	-5.68855	0.0734215	0.999956	1	ENSMUSG00000029212
8030442B05Rik	2	complement(11338366..11398501)	0.0409518	4.13532	17.5734	0.0734334	0.999956	1	ENSMUSG00000102674
Krt14	11	complement(100203162..100207548)	0.0241099	4.13532	17.5734	0.0734458	0.999956	1	ENSMUSG00000045545
Fbxo43	15	complement(36150060..36164884)	0.0105044	4.13532	17.5734	0.0734781	0.999956	1	ENSMUSG00000048230
Nutf2	8	105860580..105879330	4.61669	-0.326576	-1.25403	0.0735889	0.999956	1	ENSMUSG00000008450
Ifih1	2	complement(62595798..62646255)	4.8315	-0.248192	-1.18772	0.0736365	0.999956	1	ENSMUSG00000026896
Acoxl	2	127838876..128123873	0.0118581	3.92682	15.2087	0.0736399	0.999956	1	ENSMUSG00000027380
Itfg2	6	complement(128409444..128424931)	0.344712	-0.467135	-1.38236	0.0736866	0.999956	1	ENSMUSG00000001518
Setdb2	14	complement(59402009..59440884)	2.81267	-0.270423	-1.20616	0.0737057	0.999956	1	ENSMUSG00000071350
Wdr47	3	108591279..108645719	1.16215	-0.317828	-1.24645	0.0738185	0.999956	1	ENSMUSG00000040389
Ifrd2	9	107587642..107593385	0.946449	-0.488925	-1.4034	0.0738395	0.999956	1	ENSMUSG00000010048
Mtcl1	17	complement(66336982..66449750)	0.00889497	-1.79896	-3.47969	0.0739038	0.999956	1	ENSMUSG00000052105
AC154406.1	9	complement(16432867..16435395)	0.015126	3.92684	15.2089	0.0739186	0.999956	1	ENSMUSG00000111652
Klhl10	11	100441917..100457022	0.017069	-3.88786	-14.8034	0.0740176	0.999956	1	ENSMUSG00000001558
Dnase2a	8	84908560..84922915	1.93881	-0.29153	-1.22394	0.0740192	0.999956	1	ENSMUSG00000003812
Gm16731	4	46535901..46539802	0.105414	-2.33386	-5.04153	0.0740599	0.999956	1	ENSMUSG00000085990
Gm14434	2	complement(176473278..176486783)	0.121592	-1.46593	-2.76242	0.0741143	0.999956	1	ENSMUSG00000078881
Sec14l5	16	5147109..5183934	0.019189	-2.50816	-5.68895	0.0741169	0.999956	1	ENSMUSG00000091712
Cecr2	6	120666369..120771190	0.0516196	-0.718023	-1.64493	0.0741375	0.999956	1	ENSMUSG00000071226
Gm14232	2	131159537..131171342	0.0793866	3.92666	15.207	0.074148	0.999956	1	ENSMUSG00000087405
AC164302.1	16	85148829..85155274	0.198754	-2.1719	-4.50616	0.0741543	0.999956	1	ENSMUSG00000114988
4930534D22Rik	3	131302643..131316661	0.013041	3.92666	15.207	0.0741802	0.999956	1	ENSMUSG00000097761
Gm17315	17	79354699..79358022	0.0671823	1.51378	2.85557	0.0742189	0.999956	1	ENSMUSG00000097791
Siah2	3	complement(58674938..58692400)	2.0286	-0.355354	-1.2793	0.0742772	0.999956	1	ENSMUSG00000036432
Trp53rkb	2	166792531..166799505	0.5252	0.419764	1.33771	0.0743477	0.999956	1	ENSMUSG00000042854
Gm44951	7	80036705..80038728	1.40978	0.56095	1.47524	0.0744059	0.999956	1	ENSMUSG00000108365
Hist1h1c	13	23738808..23740367	768.298	0.271862	1.20737	0.0744624	0.999956	1	ENSMUSG00000036181
Gm45240	7	135709194..135709867	0.268664	1.34547	2.54113	0.0744914	0.999956	1	ENSMUSG00000109910
Faddos	7	144567355..144581512	0.0543833	-2.82882	-7.10492	0.0745249	0.999956	1	ENSMUSG00000073778
Col8a2	4	126286793..126314330	0.00862572	-3.88799	-14.8048	0.0746674	0.999956	1	ENSMUSG00000056174
Ugt8a	3	complement(125865271..125938619)	0.547889	0.504888	1.41901	0.0748122	0.999956	1	ENSMUSG00000032854
Tmem254a	14	complement(25923300..25927672)	0.0748886	-1.7339	-3.32626	0.0748152	0.999956	1	ENSMUSG00000072676
AW549877	15	complement(3982035..3995744)	4.62295	-0.331655	-1.25846	0.0748778	0.999956	1	ENSMUSG00000041935
B4galnt3	6	complement(120203073..120294559)	0.0127815	2.69615	6.4807	0.0749123	0.999956	1	ENSMUSG00000041372
4930568A12Rik	1	complement(34477167..34485933)	0.206055	1.25351	2.38422	0.0750411	0.999956	1	ENSMUSG00000101223
Galnt15	14	32028989..32062197	0.00803751	2.79011	6.91684	0.0750732	0.999956	1	ENSMUSG00000021903
Ciita	16	10488178..10527564	1.20317	-0.382647	-1.30373	0.07513	0.999956	1	ENSMUSG00000022504
Xlr3a	X	complement(73086293..73097095)	0.00924048	-3.88718	-14.7965	0.0751638	0.999956	1	ENSMUSG00000057836
Armc2	10	complement(41914990..42018442)	0.0115573	-1.79903	-3.47986	0.0752333	0.999956	1	ENSMUSG00000071324
Snora78	17	complement(24719676..24719803)	5.88046	1.10629	2.15291	0.0752434	0.999956	1	ENSMUSG00000089255
Hapln4	8	70083457..70090862	0.0101506	-3.88927	-14.8179	0.0752623	0.999956	1	ENSMUSG00000007594
Gm13986	2	complement(117857291..118111202)	0.235615	-0.637123	-1.55522	0.0753158	0.999956	1	ENSMUSG00000087203
Mterf3	13	complement(66906968..66933088)	1.88266	-0.301164	-1.23214	0.0753456	0.999956	1	ENSMUSG00000021519
Gm43658	5	complement(76297600..76301775)	0.129713	-0.929431	-1.90452	0.0754149	0.999956	1	ENSMUSG00000106815
Matn1	4	130944385..130955475	0.0199084	-3.88807	-14.8056	0.0754693	0.999956	1	ENSMUSG00000040533
Mpv17	5	complement(31140654..31154251)	1.80279	-0.311889	-1.24133	0.0755888	0.999956	1	ENSMUSG00000107283
Cela1	15	complement(100674425..100687920)	1.79213	-0.573189	-1.48781	0.0756168	0.999956	1	ENSMUSG00000023031
Zfp947	17	complement(22144359..22166190)	0.179994	-0.814111	-1.75821	0.0756675	0.999956	1	ENSMUSG00000063383
Zakit	2	72327687..72327994	0.16441	-2.65723	-6.30819	0.0757112	0.999956	1	ENSMUSG00000088302
Plch2	4	complement(154983115..155056784)	0.0163653	1.46249	2.75584	0.0757148	0.999956	1	ENSMUSG00000029055
Mef2a	7	complement(67231163..67372858)	6.29214	-0.245055	-1.18514	0.0757772	0.999956	1	ENSMUSG00000030557
9330102E08Rik	6	complement(128169704..128183803)	0.0155429	-2.21254	-4.63492	0.0758613	0.999956	1	ENSMUSG00000107879
Zfp442	2	complement(150407141..150451486)	0.0783829	-1.43553	-2.70481	0.0759135	0.999956	1	ENSMUSG00000068130
Ift81	5	complement(122550204..122614518)	0.120332	-0.770697	-1.70609	0.0759551	0.999956	1	ENSMUSG00000029469
Fyttd1	16	32877500..32908963	1.32271	-0.310561	-1.24019	0.0759932	0.999956	1	ENSMUSG00000022800
Gm45322	8	49838068..49839428	0.279423	0.893748	1.858	0.0760425	0.999956	1	ENSMUSG00000110051
E230001N04Rik	17	28523257..28525347	2.61175	0.34703	1.27194	0.0761216	0.999956	1	ENSMUSG00000066170
Dpy19l1	9	complement(24411776..24503140)	3.57858	-0.239155	-1.1803	0.0761785	0.999956	1	ENSMUSG00000043067
Elmo1	13	20090596..20608353	11.6432	0.228934	1.17197	0.0762192	0.999956	1	ENSMUSG00000041112
Tas2r137	6	40491233..40492305	0.0359419	-3.88888	-14.8139	0.0763269	0.999956	1	ENSMUSG00000052850
Gm37174	1	121328092..121331149	0.0807131	1.16492	2.24221	0.0763424	0.999956	1	ENSMUSG00000104253
Smndc1	19	complement(53379214..53390573)	13.8143	-0.300577	-1.23164	0.0764969	0.999956	1	ENSMUSG00000025024
mt-Nd5	MT	11742..13565	115.281	-0.317431	-1.24611	0.0765011	0.999956	1	ENSMUSG00000064367
Tmem176a	6	48840919..48847071	1.48053	-0.362273	-1.28545	0.0765679	0.999956	1	ENSMUSG00000023367
Lpar1	4	complement(58435255..58553898)	0.0198187	1.85957	3.629	0.0765772	0.999956	1	ENSMUSG00000038668
Epsti1	14	77904239..78002657	13.6296	-0.277138	-1.21179	0.0765871	0.999956	1	ENSMUSG00000022014
Tubb4a	17	complement(57080066..57087782)	0.0473957	1.85836	3.62596	0.0766122	0.999956	1	ENSMUSG00000062591
AC154552.6	13	65289453..65290794	0.177224	-1.19192	-2.28457	0.0767064	0.999956	1	ENSMUSG00000114016
Gk5	9	96119362..96184608	1.51503	0.268256	1.20435	0.0767739	0.999956	1	ENSMUSG00000041440
Pafah2	4	134396320..134427413	6.87105	0.23985	1.18087	0.0767781	0.999956	1	ENSMUSG00000037366
Gm43375	3	95940086..95942565	0.28511	-0.834025	-1.78265	0.0769415	0.999956	1	ENSMUSG00000106262
Plau	14	20836660..20843385	14.5425	0.242142	1.18275	0.0769458	0.999956	1	ENSMUSG00000021822
Fhl4	10	complement(85096287..85102495)	0.0592863	1.28536	2.43743	0.0770424	0.999956	1	ENSMUSG00000050035
AC158115.2	13	complement(10064758..10070866)	0.0563376	1.04638	2.06535	0.077118	0.999956	1	ENSMUSG00000113680
4930503B20Rik	3	complement(146645193..146651317)	0.015014	3.92672	15.2076	0.0771524	0.999956	1	ENSMUSG00000090202
Gm36745	9	complement(113636528..113642054)	0.0224078	3.92664	15.2068	0.0772031	0.999956	1	ENSMUSG00000111364
Gm45507	7	138890964..138894675	0.068821	3.92664	15.2068	0.0772142	0.999956	1	ENSMUSG00000109881
1700074A21Rik	1	complement(37299352..37299697)	0.200681	-2.36694	-5.15845	0.0772209	0.999956	1	ENSMUSG00000102231
Themis	10	28668360..28883818	0.00740137	-1.88704	-3.69876	0.0772737	0.999956	1	ENSMUSG00000049109
Actl10	2	154551776..154553276	0.0710971	1.64644	3.1306	0.0773031	0.999956	1	ENSMUSG00000078129
AC164433.2	14	complement(54463042..54464742)	0.594362	0.639577	1.55787	0.0773464	0.999956	1	ENSMUSG00000115767
Trex1	9	complement(109057933..109059734)	13.2303	-0.405282	-1.32435	0.0774706	0.999956	1	ENSMUSG00000049734
AC022682.1	13	complement(37793382..37799790)	0.0199378	-3.8988	-14.9161	0.0774857	0.999956	1	ENSMUSG00000114370
Hrh2	13	54192129..54236180	11.2959	0.230496	1.17324	0.0775401	0.999956	1	ENSMUSG00000034987
Rhoq	17	86963082..87000069	2.10755	-0.323843	-1.25166	0.0776674	0.999956	1	ENSMUSG00000024143
Fabp4	3	complement(10204088..10208576)	1.0487	-0.383588	-1.30458	0.0776797	0.999956	1	ENSMUSG00000062515
Gm2163	4	42466752..42589938	0.236577	0.812163	1.75584	0.0776818	0.999956	1	ENSMUSG00000095779
Olfr624	7	complement(103665461..103671191)	0.0160215	-1.6855	-3.21651	0.0777573	0.999956	1	ENSMUSG00000045780
Atm	9	complement(53439149..53536740)	0.758587	-0.354272	-1.27834	0.0777745	0.999956	1	ENSMUSG00000034218
Ppp4r4	12	103532283..103613831	0.0519359	1.19314	2.2865	0.0778025	0.999956	1	ENSMUSG00000021209
AC160052.1	9	51215733..51219521	0.0283043	3.92665	15.2068	0.0778032	0.999956	1	ENSMUSG00000111862
Gm43589	3	59269786..59271308	0.0664825	-2.03052	-4.08552	0.0778314	0.999956	1	ENSMUSG00000104550
Aurka	2	complement(172356190..172370535)	12.6972	0.247029	1.18676	0.0778697	0.999956	1	ENSMUSG00000027496
Gm12279	11	complement(62550047..62551041)	0.132847	-3.90146	-14.9436	0.0779924	0.999956	1	ENSMUSG00000087120
Gm15537	16	complement(3927789..3929357)	0.233836	-1.73814	-3.33604	0.0780082	0.999956	1	ENSMUSG00000085048
Pkdcc	17	83215292..83225070	0.430079	-0.740729	-1.67102	0.0780385	0.999956	1	ENSMUSG00000024247
Gm11707	11	complement(106972058..106973090)	0.384465	-1.30954	-2.47863	0.078423	0.999956	1	ENSMUSG00000086481
Itsn1	16	91729281..91920597	0.62339	-0.305055	-1.23547	0.0784421	0.999956	1	ENSMUSG00000022957
AI480526	5	complement(123133723..123141666)	1.06458	0.589814	1.50505	0.0784631	0.999956	1	ENSMUSG00000090086
Trio	15	complement(27730651..28025848)	1.1718	-0.250613	-1.18971	0.0784817	0.999956	1	ENSMUSG00000022263
Asah2	19	complement(31984654..32061469)	0.653269	-0.423346	-1.34103	0.078526	0.999956	1	ENSMUSG00000024887
Cd48	1	171682009..171705258	14.3348	-0.279676	-1.21392	0.078551	0.999956	1	ENSMUSG00000015355
Gm4890	8	79295123..79308961	0.0487452	1.39846	2.63619	0.0786295	0.999956	1	ENSMUSG00000097174
Gm37499	2	14149820..14153297	0.305177	-0.687156	-1.61011	0.078639	0.999956	1	ENSMUSG00000103901
Sidt1	16	complement(44240180..44333196)	0.030761	-1.37386	-2.59163	0.0786936	0.999956	1	ENSMUSG00000022696
Lzts3	2	complement(130632839..130642803)	0.182446	-0.79315	-1.73285	0.0787492	0.999956	1	ENSMUSG00000037703
Vrk3	7	44748413..44777515	5.29477	0.24593	1.18586	0.0787543	0.999956	1	ENSMUSG00000002205
Cnn3	3	121426497..121458207	0.276583	-0.727207	-1.65543	0.0789737	0.999956	1	ENSMUSG00000053931
Trim2	3	complement(84160439..84306877)	0.0124144	-1.15515	-2.22708	0.0790286	0.999956	1	ENSMUSG00000027993
Gm43430	3	complement(135650670..135654566)	0.887336	0.476506	1.39137	0.079147	0.999956	1	ENSMUSG00000106149
Zfp428	7	24507006..24515682	0.0419702	2.18826	4.55755	0.0793563	0.999956	1	ENSMUSG00000064264
Dnah11	12	complement(117877982..118199043)	0.00875209	1.50442	2.8371	0.079369	0.999956	1	ENSMUSG00000018581
Gm15441	3	complement(96555765..96566801)	0.388898	-0.774434	-1.71052	0.0794151	0.999956	1	ENSMUSG00000074398
Nsmaf	4	complement(6396207..6454271)	1.48528	-0.258576	-1.1963	0.0795004	0.999956	1	ENSMUSG00000028245
Hsd3b7	7	127800604..127803802	1.98215	-0.375984	-1.29772	0.0795568	0.999956	1	ENSMUSG00000042289
Gm15023	X	complement(135167624..135177632)	0.0143	-2.73441	-6.65488	0.0796991	0.999956	1	ENSMUSG00000079432
Brsk2	7	141949751..142004247	0.00687338	-2.508	-5.68831	0.0797877	0.999956	1	ENSMUSG00000053046
Epha8	4	complement(136929419..136956816)	0.016499	1.76945	3.40924	0.0798094	0.999956	1	ENSMUSG00000028661
Srpk3	X	73774405..73778925	0.154612	-0.967381	-1.95529	0.0798417	0.999956	1	ENSMUSG00000002007
Gm19972	10	complement(60808660..60814323)	0.00911615	2.79559	6.94315	0.0799343	0.999956	1	ENSMUSG00000112592
Tex15	8	33516738..33585582	5.13732	-0.329835	-1.25687	0.0799961	0.999956	1	ENSMUSG00000009628
Itgb4	11	115974709..116008412	0.0129347	1.65444	3.14802	0.0800229	0.999956	1	ENSMUSG00000020758
Myo1d	11	complement(80482126..80780025)	4.65453	0.253935	1.19246	0.0800631	0.999956	1	ENSMUSG00000035441
Fbxl22	9	complement(66508459..66514593)	0.826484	-0.420425	-1.33832	0.0800993	0.999956	1	ENSMUSG00000050503
Tnnt2	1	135836354..135852260	0.00611528	-2.63362	-6.20581	0.0801621	0.999956	1	ENSMUSG00000026414
Atg10	13	complement(90935356..91223968)	0.933957	-0.55592	-1.47011	0.0801919	0.999956	1	ENSMUSG00000021619
1700023H06Rik	13	complement(80884224..80885524)	0.743225	0.771126	1.7066	0.0803081	0.999956	1	ENSMUSG00000089827
Gm4524	16	25956475..25960342	0.0237792	-2.72222	-6.5989	0.080367	0.999956	1	ENSMUSG00000090257
Chil3	3	complement(106147554..106167564)	2692.73	0.271239	1.20684	0.0803964	0.999956	1	ENSMUSG00000040809
Gm16341	1	complement(86275509..86301375)	0.124216	-4.09136	-17.046	0.0804369	0.999956	1	ENSMUSG00000087538
1700026F02Rik	8	complement(70948246..71085758)	0.0278912	-4.09136	-17.046	0.0804377	0.999956	1	ENSMUSG00000101854
Cryga	1	complement(65100389..65103373)	0.0641499	-4.09136	-17.046	0.0804698	0.999956	1	ENSMUSG00000044429
Gm15354	8	complement(66384623..66387535)	0.0264274	-4.09136	-17.046	0.0804759	0.999956	1	ENSMUSG00000086156
Metrnl	11	121701544..121716306	9.96324	-0.266707	-1.20306	0.0804785	0.999956	1	ENSMUSG00000039208
Trbv29	6	41271394..41271881	0.0959619	-4.09136	-17.046	0.0804967	0.999956	1	ENSMUSG00000076480
Gm14252	2	complement(156332317..156339381)	0.0125251	-3.90332	-14.963	0.080681	0.999956	1	ENSMUSG00000085546
Gm37809	1	160913472..160914402	0.574428	0.812934	1.75678	0.0807043	0.999956	1	ENSMUSG00000103846
Lepr	4	101717404..101815352	0.0144629	-1.78319	-3.44187	0.080736	0.999956	1	ENSMUSG00000057722
Zfp654	16	complement(64780347..64851652)	11.4799	-0.269077	-1.20504	0.080758	0.999956	1	ENSMUSG00000047141
Cpox	16	58670208..58680391	1.38304	-0.358725	-1.28229	0.0807775	0.999956	1	ENSMUSG00000022742
Gm42462	5	complement(43752909..43754271)	3.95375	-0.461738	-1.3772	0.0808261	0.999956	1	ENSMUSG00000104728
Ccdc8	7	16992708..16997516	0.130634	-0.827541	-1.77466	0.0809843	0.999956	1	ENSMUSG00000041117
Rbbp9	2	complement(144542265..144550869)	1.00712	-0.464199	-1.37955	0.0809904	0.999956	1	ENSMUSG00000027428
Pde4dip	3	complement(97689824..97888707)	1.0562	-0.248194	-1.18772	0.0810657	0.999956	1	ENSMUSG00000038170
1700037C18Rik	16	complement(3895179..3908689)	0.707548	-0.467751	-1.38295	0.0810675	0.999956	1	ENSMUSG00000005983
Hpse	5	complement(100679484..100719716)	5.55416	-0.25141	-1.19037	0.0811164	0.999956	1	ENSMUSG00000035273
Cacul1	19	complement(60524696..60581023)	7.47969	-0.235108	-1.17699	0.0813025	0.999956	1	ENSMUSG00000033417
Tfcp2	15	complement(100502799..100552008)	0.556318	0.508689	1.42276	0.0813297	0.999956	1	ENSMUSG00000009733
Srp54a_1	12	55080262..55115367	8.60837	-0.260856	-1.19819	0.081353	0.999956	1	ENSMUSG00000073079
Igkv8-30	6	complement(70117061..70117620)	0.27258	1.73023	3.31781	0.0816202	0.999956	1	ENSMUSG00000076577
Ecm2	13	49504810..49532789	0.0157596	2.02412	4.06744	0.0816237	0.999956	1	ENSMUSG00000043631
Gm42975	5	16605722..16607212	0.168777	-1.20298	-2.30215	0.0816485	0.999956	1	ENSMUSG00000105660
Gm38366	9	108530832..108532765	0.639829	-0.673014	-1.5944	0.0816673	0.999956	1	ENSMUSG00000103621
Dip2c	13	9276528..9668928	0.68254	-0.352287	-1.27658	0.08173	0.999956	1	ENSMUSG00000048264
Inpp4b	8	81342556..82127914	0.38065	-0.379568	-1.30095	0.0817401	0.999956	1	ENSMUSG00000037940
0610009E02Rik	2	26445696..26459390	0.247648	0.879361	1.83956	0.0817662	0.999956	1	ENSMUSG00000086714
Rab6b	9	103111787..103185276	0.137668	-0.806539	-1.74901	0.0817664	0.999956	1	ENSMUSG00000032549
Gm44699	7	complement(28920951..28943528)	0.354244	0.619609	1.53646	0.081813	0.999956	1	ENSMUSG00000109314
Exosc9	3	36552606..36565727	1.85051	0.275377	1.21031	0.0818928	0.999956	1	ENSMUSG00000027714
Gm37697	2	14345677..14347520	0.0905896	1.31987	2.49643	0.0819042	0.999956	1	ENSMUSG00000103475
Kifap3	1	163779583..163917109	0.355395	-0.576296	-1.49102	0.0819077	0.999956	1	ENSMUSG00000026585
Gm16794	9	complement(95942045..95959393)	0.0483394	1.37356	2.5911	0.0819371	0.999956	1	ENSMUSG00000097777
Nhsl1	10	18318985..18533892	0.0128073	-1.40567	-2.64941	0.082044	0.999956	1	ENSMUSG00000039835
Gpr34	X	13632089..13640858	0.627301	-0.676582	-1.59835	0.0820798	0.999956	1	ENSMUSG00000040229
Hacd3	9	complement(64986983..65021693)	1.60875	-0.372765	-1.29483	0.0821262	0.999956	1	ENSMUSG00000033629
Gm43480	5	complement(134298798..134299213)	0.0929202	-3.87709	-14.6933	0.0821587	0.999956	1	ENSMUSG00000107076
Rasgef1b	5	complement(99217426..99729065)	0.187753	-0.457232	-1.3729	0.0822545	0.999956	1	ENSMUSG00000089809
P2rx7	5	122643911..122691432	1.42569	-0.298078	-1.22951	0.0823888	0.999956	1	ENSMUSG00000029468
Tob1	11	94211454..94215495	23.8679	-0.21773	-1.1629	0.0824195	0.999956	1	ENSMUSG00000037573
Siglece	7	complement(43651070..43660161)	77.6326	0.219002	1.16393	0.0824552	0.999956	1	ENSMUSG00000030474
Il7r	15	complement(9505788..9530176)	0.0834394	-1.00594	-2.00826	0.0826165	0.999956	1	ENSMUSG00000003882
Tmem30a	9	complement(79768943..79793507)	13.0265	-0.335672	-1.26196	0.082627	0.999956	1	ENSMUSG00000032328
Gm9939	8	34965052..34967727	0.0385724	2.49702	5.64517	0.0826504	0.999956	1	ENSMUSG00000054247
Dennd5b	6	complement(148988071..149101680)	0.0456991	-0.652023	-1.57137	0.082701	0.999956	1	ENSMUSG00000030313
4930540M05Rik	6	complement(119896159..119902653)	0.0192178	3.99253	15.9174	0.082745	0.999956	1	ENSMUSG00000097831
Gja1	10	56377330..56402513	0.0339497	-0.967141	-1.95496	0.0828173	0.999956	1	ENSMUSG00000050953
H2-Ke6	17	complement(34026033..34028060)	15.8612	-0.253416	-1.19203	0.0829083	0.999956	1	ENSMUSG00000073422
Gm44632	7	complement(29316770..29319402)	0.108857	-2.72941	-6.63184	0.0829488	0.999956	1	ENSMUSG00000109351
C4a	17	complement(34809092..34823464)	0.164377	0.636118	1.55414	0.0829613	0.999956	1	ENSMUSG00000015451
Abhd12b	12	70154142..70183887	0.00903414	3.9086	15.0178	0.0829789	0.999956	1	ENSMUSG00000090121
Isg15	4	complement(156199424..156200818)	11.5385	-0.497662	-1.41192	0.0830921	0.999956	1	ENSMUSG00000035692
Hist1h2ab	13	23751126..23751598	548.962	0.306325	1.23655	0.0830947	0.999956	1	ENSMUSG00000061615
Tspan3	9	complement(56131725..56165477)	0.589198	-0.474592	-1.38952	0.0831528	0.999956	1	ENSMUSG00000032324
Hist1h2bq	13	complement(21806612..21810197)	144.269	0.38235	1.30346	0.0832214	0.999956	1	ENSMUSG00000069307
Ssr3	3	complement(65379655..65392623)	22.2068	-0.260796	-1.19814	0.083314	0.999956	1	ENSMUSG00000027828
Slamf6	1	171917515..171953170	0.0853822	-0.656774	-1.57655	0.0836271	0.999956	1	ENSMUSG00000015314
Ctso	3	81932601..81956725	1.1885	-0.319292	-1.24772	0.0836641	0.999956	1	ENSMUSG00000028015
Gm37979	3	complement(19143188..19143899)	0.145263	1.63957	3.11572	0.0837242	0.999956	1	ENSMUSG00000103135
Adam9	8	complement(24949611..25016927)	4.14147	-0.257303	-1.19524	0.0837986	0.999956	1	ENSMUSG00000031555
Gpr171	3	complement(59096448..59101821)	0.351774	-0.809416	-1.7525	0.0838365	0.999956	1	ENSMUSG00000050075
Dmrta2	4	109978053..109983687	0.0590001	-1.24071	-2.36314	0.0838507	0.999956	1	ENSMUSG00000047143
Ihh	1	complement(74945315..74951672)	0.052547	-1.42072	-2.67719	0.0839035	0.999956	1	ENSMUSG00000006538
Ggt5	10	75589340..75617200	5.67955	0.247603	1.18723	0.0839215	0.999956	1	ENSMUSG00000006344
Brd8	18	complement(34598615..34624601)	6.82585	0.218617	1.16362	0.0839341	0.999956	1	ENSMUSG00000003778
AC134439.1	13	95024301..95024900	0.608598	-0.978879	-1.97093	0.0839422	0.999956	1	ENSMUSG00000113070
CT009530.1	14	complement(102818164..102834758)	3.19077	0.249234	1.18858	0.0839878	0.999956	1	ENSMUSG00000115816
Gys2	6	complement(142422613..142473109)	0.013843	3.93671	15.3132	0.0839887	0.999956	1	ENSMUSG00000030244
Kcnk13	12	99964499..100062682	0.186372	-0.832097	-1.78027	0.0840021	0.999956	1	ENSMUSG00000045404
9930111J21Rik1	11	complement(48946150..48979398)	12.8858	-0.237875	-1.17925	0.0840209	0.999956	1	ENSMUSG00000069893
Il17rc	6	113471427..113483140	0.0123569	-3.68115	-12.8274	0.0840655	0.999956	1	ENSMUSG00000030281
Gbp9	5	complement(105077630..105139539)	3.44702	-0.344387	-1.26961	0.0840747	0.999956	1	ENSMUSG00000029298
Sema6b	17	complement(56123085..56140343)	1.71834	0.320397	1.24867	0.0843527	0.999956	1	ENSMUSG00000001227
Rpph1	14	complement(50807449..50807767)	6530.17	0.505618	1.41973	0.0845702	0.999956	1	ENSMUSG00000092837
Wipf3	6	54429603..54503768	0.00531318	-3.86014	-14.5217	0.0846156	0.999956	1	ENSMUSG00000086040
Cenpp	13	complement(49464023..49652785)	1.14357	-0.429561	-1.34682	0.0846842	0.999956	1	ENSMUSG00000021391
Gm28874	4	132265708..132268841	0.215197	0.691892	1.6154	0.08474	0.999956	1	ENSMUSG00000100813
Gm20663	7	105901568..106093337	0.0782859	-3.85636	-14.4837	0.0847592	0.999956	1	ENSMUSG00000093378
Ado	10	complement(67544511..67548955)	2.21823	-0.266905	-1.20322	0.0848037	0.999956	1	ENSMUSG00000057134
Enpp1	10	complement(24637914..24712159)	0.101203	-0.718878	-1.6459	0.0848474	0.999956	1	ENSMUSG00000037370
Ptov1	7	complement(44863067..44869788)	1.53432	-0.346598	-1.27156	0.084951	0.999956	1	ENSMUSG00000038502
Dph2	4	complement(117888643..117892032)	0.792663	0.478169	1.39297	0.085032	0.999956	1	ENSMUSG00000028540
Plcb1	2	134786067..135475258	0.833469	-0.303	-1.23371	0.0850341	0.999956	1	ENSMUSG00000051177
B4galt2	4	complement(117869260..117883487)	0.0525148	1.08179	2.11666	0.0850357	0.999956	1	ENSMUSG00000028541
Slco3a1	7	complement(74275419..74554780)	3.27671	0.239165	1.18031	0.0851162	0.999956	1	ENSMUSG00000025790
Igsf5	16	96361668..96525580	0.0188472	2.7162	6.57138	0.0851537	0.999956	1	ENSMUSG00000000159
Pdia5	16	complement(35397313..35490873)	0.359404	-0.75503	-1.68767	0.0851712	0.999956	1	ENSMUSG00000022844
Spon1	7	113765998..114043370	0.0728293	-0.907639	-1.87597	0.0852359	0.999956	1	ENSMUSG00000038156
Slco5a1	1	complement(12866549..12992650)	0.00639765	-1.79914	-3.48013	0.0852633	0.999956	1	ENSMUSG00000025938
AC124687.2	13	complement(34610827..34612246)	0.0337445	-4.03385	-16.3798	0.0852677	0.999956	1	ENSMUSG00000113185
Gpr65	12	98268635..98276644	13.3669	-0.25436	-1.19281	0.0853193	0.999956	1	ENSMUSG00000021886
Pou6f1	15	complement(100575318..100599984)	0.199364	-0.595838	-1.51135	0.0853552	0.999956	1	ENSMUSG00000009739
Cttnbp2	6	complement(18366478..18514843)	0.00393783	3.90681	14.9992	0.0853671	0.999956	1	ENSMUSG00000000416
Gm46204	10	121505351..121505976	0.0845915	3.90681	14.9992	0.0853712	0.999956	1	ENSMUSG00000111926
Ispd	12	36381450..36689503	0.0259468	-1.11281	-2.16266	0.0853816	0.999956	1	ENSMUSG00000043153
Fzd4	7	89404355..89413134	0.349447	-0.507526	-1.42161	0.0853959	0.999956	1	ENSMUSG00000049791
Pdf	8	complement(107044698..107048614)	0.499196	-0.72623	-1.65431	0.0855524	0.999956	1	ENSMUSG00000078931
Gm23149	2	complement(78550508..78550737)	0.222214	2.0594	4.16812	0.0856371	0.999956	1	ENSMUSG00000089462
Pax7	4	complement(139737062..139833528)	0.00931389	-2.08136	-4.23206	0.0857	0.999956	1	ENSMUSG00000028736
Gm16984	13	34963982..34990452	0.0483399	2.70785	6.53347	0.0857833	0.999956	1	ENSMUSG00000085962
Lcn12	2	complement(25490845..25493911)	0.0519516	-3.92225	-15.1606	0.0857966	0.999956	1	ENSMUSG00000026943
Gm44735	7	126938886..126940637	0.244641	1.07027	2.09983	0.0858545	0.999956	1	ENSMUSG00000108543
Gm10851	2	11521706..11530836	0.0214489	3.93575	15.3031	0.0858983	0.999956	1	ENSMUSG00000102329
Chml	1	complement(175682237..175692901)	1.15504	-0.347242	-1.27213	0.0859741	0.999956	1	ENSMUSG00000078185
Gm28037	16	55966343..55980721	0.0683223	-3.99907	-15.9897	0.0860731	0.999956	1	ENSMUSG00000098371
Gm16244	19	42779032..42781454	0.0875015	1.27886	2.42647	0.0861279	0.999956	1	ENSMUSG00000090235
Ang	14	51091150..51102009	0.900404	-0.622964	-1.54004	0.0861512	0.999956	1	ENSMUSG00000072115
Apcdd1	18	62922327..62953195	0.062838	-1.46935	-2.76897	0.0863196	0.999956	1	ENSMUSG00000071847
Slc30a5	13	complement(100802648..100833427)	2.73331	-0.250662	-1.18975	0.0865603	0.999956	1	ENSMUSG00000021629
Gm35154	10	44598720..44689081	0.682507	-0.684466	-1.60711	0.0867059	0.999956	1	ENSMUSG00000111535
6030468B19Rik	11	117797660..117807301	0.0424036	-2.50821	-5.68914	0.0867247	0.999956	1	ENSMUSG00000025573
Dcbld2	16	58408443..58469727	0.0337417	-1.10501	-2.151	0.0867983	0.999956	1	ENSMUSG00000035107
Gja6	X	complement(160902116..160907052)	0.0168483	-3.68123	-12.8281	0.086849	0.999956	1	ENSMUSG00000055691
Gm5441	12	complement(117234521..117337022)	0.18922	0.65061	1.56983	0.0868822	0.999956	1	ENSMUSG00000101930
Ighv8-8	12	complement(115294062..115294504)	0.371737	-1.56993	-2.96891	0.0869867	0.999956	1	ENSMUSG00000104452
Dpysl5	5	30711564..30799375	0.00725726	-2.08126	-4.23177	0.0869999	0.999956	1	ENSMUSG00000029168
Gm16540	3	90057259..90058380	0.0791242	-3.68122	-12.828	0.0871075	0.999956	1	ENSMUSG00000090005
Ascl2	7	complement(142966829..142969264)	0.555054	0.631065	1.54871	0.0871908	0.999956	1	ENSMUSG00000009248
Ifi206	1	complement(173468485..173491041)	3.02288	-0.517026	-1.431	0.0873199	0.999956	1	ENSMUSG00000037849
Adgrg2	X	160390690..160498070	0.00891932	2.64139	6.23934	0.0873222	0.999956	1	ENSMUSG00000031298
Creb3l4	3	complement(90237500..90243512)	0.0387885	1.93401	3.82116	0.087367	0.999956	1	ENSMUSG00000027938
Sytl4	X	complement(133936385..133981812)	0.0659547	-0.971005	-1.96021	0.0874003	0.999956	1	ENSMUSG00000031255
4931406B18Rik	7	complement(43492044..43505940)	0.0246305	1.53473	2.89734	0.087402	0.999956	1	ENSMUSG00000013353
Glmn	5	complement(107548967..107597888)	0.232113	-0.724922	-1.65281	0.0874391	0.999956	1	ENSMUSG00000029276
Hspa12a	19	complement(58795751..58860984)	0.55651	-0.457778	-1.37343	0.0874849	0.999956	1	ENSMUSG00000025092
Taf9b	X	complement(106206883..106221158)	0.194345	-0.771857	-1.70747	0.0875213	0.999956	1	ENSMUSG00000047242
Doc2b	11	complement(75768966..75796049)	0.00876482	-2.32724	-5.01843	0.0876228	0.999956	1	ENSMUSG00000020848
Fmo5	3	97628804..97655282	18.0109	0.212281	1.15852	0.0876324	0.999956	1	ENSMUSG00000028088
Uqcrb	13	complement(66900617..66905378)	27.0919	0.233002	1.17528	0.087715	0.999956	1	ENSMUSG00000021520
Iglv2	16	complement(19260401..19260859)	0.910616	1.1725	2.25401	0.0877513	0.999956	1	ENSMUSG00000076940
Gm20658	12	complement(116102769..116138648)	0.781739	-0.466286	-1.38155	0.0877976	0.999956	1	ENSMUSG00000093765
Ivd	2	118861954..118882909	1.57865	-0.289788	-1.22246	0.087805	0.999956	1	ENSMUSG00000027332
Galr3	15	79041885..79043558	0.0259467	-3.68108	-12.8268	0.0878216	0.999956	1	ENSMUSG00000114755
Fcho2	13	complement(98723403..98815449)	10.565	-0.265874	-1.20236	0.0878501	0.999956	1	ENSMUSG00000041685
A330058E17Rik	5	complement(74172161..74176050)	0.00799325	3.72065	13.1834	0.0879565	0.999956	1	ENSMUSG00000106735
Snx2	18	53176365..53220860	19.2921	-0.210683	-1.15724	0.0879959	0.999956	1	ENSMUSG00000034484
Vat1l	8	114205612..114374071	0.00697042	3.98408	15.8245	0.0880091	0.999956	1	ENSMUSG00000046844
Gm10451	12	76444497..76451336	0.0991426	-1.15342	-2.2244	0.088103	0.999956	1	ENSMUSG00000073000
AC164437.4	14	48537991..48571888	0.00690334	-2.61094	-6.109	0.0881204	0.999956	1	ENSMUSG00000115725
Mreg	1	complement(72159442..72212307)	2.62004	0.312625	1.24197	0.0881592	0.999956	1	ENSMUSG00000039395
Gm23153	1	complement(190482845..190483157)	1.32687	1.01942	2.0271	0.0881714	0.999956	1	ENSMUSG00000093064
Gm6410	8	4678462..4688494	0.064349	2.04471	4.1259	0.0882241	0.999956	1	ENSMUSG00000097308
AC115037.1	12	complement(85597019..85599191)	1.83902	0.363399	1.28645	0.0882352	0.999956	1	ENSMUSG00000113165
Rnft1	11	86484657..86499025	1.5703	-0.318117	-1.2467	0.0882445	0.999956	1	ENSMUSG00000020521
Acox3	5	35583040..35615352	9.05324	0.203403	1.15141	0.0884133	0.999956	1	ENSMUSG00000029098
Npm2	14	complement(70647302..70659244)	0.0606022	-2.26942	-4.8213	0.0884374	0.999956	1	ENSMUSG00000047911
Wfdc3	2	complement(164731180..164745931)	0.0159447	-3.89638	-14.8911	0.0884771	0.999956	1	ENSMUSG00000076434
Hypk	2	121453290..121458672	2.06431	0.283824	1.21742	0.0885601	0.999956	1	ENSMUSG00000027245
Olfr650-ps1	7	104203437..104207865	0.0130513	3.7206	13.1829	0.0885982	0.999956	1	ENSMUSG00000081859
Sall4	2	complement(168748332..168767943)	0.00579707	3.7207	13.1838	0.0886004	0.999956	1	ENSMUSG00000027547
Cdc25c	18	complement(34732997..34751533)	4.31249	0.281032	1.21506	0.0887682	0.999956	1	ENSMUSG00000044201
Pdzd2	15	complement(12359711..12739924)	0.222576	0.397364	1.3171	0.0887942	0.999956	1	ENSMUSG00000022197
Dennd6a	14	26573856..26634322	1.62072	-0.264353	-1.2011	0.0888418	0.999956	1	ENSMUSG00000040818
Rwdd2b	16	complement(87433407..87440573)	1.38145	-0.440651	-1.35722	0.0888563	0.999956	1	ENSMUSG00000041079
Wdr78	4	complement(103038065..103114555)	0.343912	0.483031	1.39768	0.0888976	0.999956	1	ENSMUSG00000035126
9430098F02Rik	11	complement(52124530..52127779)	0.0313439	1.49285	2.81444	0.0889455	0.999956	1	ENSMUSG00000097605
Sowahd	X	37048845..37050418	0.141428	1.06677	2.09474	0.0889637	0.999956	1	ENSMUSG00000044400
Bmp8b	4	123105165..123132099	0.00806466	3.72064	13.1833	0.0889654	0.999956	1	ENSMUSG00000002384
Gm12505	4	complement(55410443..55418842)	0.0827158	-2.24629	-4.7446	0.0890641	0.999956	1	ENSMUSG00000087070
Gsto1	19	47854970..47864790	6.80549	-0.258908	-1.19657	0.0890833	0.999956	1	ENSMUSG00000025068
Gbp2b	3	142594847..142619179	0.0369633	-1.87484	-3.66762	0.0891085	0.999956	1	ENSMUSG00000040264
Gm26520	12	complement(3343816..3357153)	0.12765	-1.47443	-2.77874	0.089252	0.999956	1	ENSMUSG00000097429
CT009757.4	13	complement(63253024..63255564)	0.01187	3.72056	13.1826	0.089342	0.999956	1	ENSMUSG00000113665
Ipo7	7	110018274..110056609	3.79448	-0.278097	-1.21259	0.0893783	0.999956	1	ENSMUSG00000066232
Zfand2a	5	complement(139471211..139484549)	4.25954	-0.275545	-1.21045	0.0894096	0.999956	1	ENSMUSG00000053581
Sh2d1a	X	42502453..42529330	0.0080971	-2.50917	-5.69291	0.0895215	0.999956	1	ENSMUSG00000005696
Tdp1	12	99884517..99955219	1.60422	0.255171	1.19348	0.0895473	0.999956	1	ENSMUSG00000021177
Plscr2	9	92275602..92297752	0.0550774	1.41405	2.66484	0.0895755	0.999956	1	ENSMUSG00000032372
Dusp28	1	92906981..92908435	1.09481	0.544175	1.45819	0.0895882	0.999956	1	ENSMUSG00000047067
Gm21816	16	77400030..77403135	0.0101513	-3.68105	-12.8265	0.0895906	0.999956	1	ENSMUSG00000096870
Kcnn1	8	complement(70842049..70863258)	0.00980789	-2.50671	-5.68322	0.0897169	0.999956	1	ENSMUSG00000002908
Ccnf	17	complement(24223232..24251409)	16.3512	0.205867	1.15338	0.0897235	0.999956	1	ENSMUSG00000072082
Neat1	19	complement(5824708..5845478)	90.4925	0.253021	1.1917	0.089762	0.999956	1	ENSMUSG00000092274
Gm12866	4	complement(119054790..119069111)	0.0187944	3.72064	13.1833	0.0897875	0.999956	1	ENSMUSG00000066060
Ticam2	18	complement(46559155..46574533)	3.25506	-0.268115	-1.20423	0.0897884	0.999956	1	ENSMUSG00000056130
Cyp24a1	2	complement(170482708..170497145)	0.00859655	3.72058	13.1828	0.0898127	0.999956	1	ENSMUSG00000038567
AC130831.1	14	19866980..19873455	0.0213062	3.72064	13.1833	0.0898149	0.999956	1	ENSMUSG00000114436
Cyb561d1	3	complement(108195687..108201212)	8.32924	0.215301	1.16095	0.0898698	0.999956	1	ENSMUSG00000048796
Abcg1	17	31057698..31115777	14.3419	-0.21057	-1.15715	0.0899605	0.999956	1	ENSMUSG00000024030
Gm15743	16	complement(31427876..31429776)	0.019113	-3.83855	-14.3061	0.0900886	0.999956	1	ENSMUSG00000086645
1700015O11Rik	6	complement(113631649..113633144)	0.0772168	2.05954	4.16853	0.0900984	0.999956	1	ENSMUSG00000097671
Spag8	4	complement(43651335..43653594)	0.0218615	-3.83855	-14.3061	0.0901025	0.999956	1	ENSMUSG00000066196
Gm45250	8	complement(26151888..26155479)	0.336648	0.574846	1.48952	0.0901168	0.999956	1	ENSMUSG00000110317
AC153548.1	10	25899279..25903916	0.0698608	-1.7376	-3.3348	0.0902134	0.999956	1	ENSMUSG00000112324
Vmn1r18	6	complement(57376660..57395783)	0.0023073	-3.68123	-12.8281	0.0902339	0.999956	1	ENSMUSG00000091382
Gm43300	3	complement(119727748..119729790)	1.15766	-0.581585	-1.49649	0.0902524	0.999956	1	ENSMUSG00000105572
Gm26132	8	110923116..110923263	0.539009	1.76947	3.40929	0.0903372	0.999956	1	ENSMUSG00000065100
Gm37033	1	180357649..180364998	0.956627	0.443587	1.35998	0.0904002	0.999956	1	ENSMUSG00000104388
Gm38569	7	25584224..25594776	0.0145609	-3.68109	-12.8268	0.0904244	0.999956	1	ENSMUSG00000108553
Marco	1	complement(120474538..120505024)	0.507796	-0.836702	-1.78596	0.0904348	0.999956	1	ENSMUSG00000026390
Tsr2	X	complement(151087094..151096543)	0.47742	-0.494505	-1.40884	0.0904483	0.999956	1	ENSMUSG00000025264
Vpreb2	16	17980565..17981080	0.10399	2.50292	5.66833	0.0905298	0.999956	1	ENSMUSG00000059280
1520401A03Rik	17	complement(23704488..23722783)	0.0132092	-2.0812	-4.23159	0.0905661	0.999956	1	ENSMUSG00000043747
Rmi2	16	10835059..10892966	1.49191	0.291626	1.22402	0.0906624	0.999956	1	ENSMUSG00000037991
Gprc5c	11	114851152..114872617	0.0966035	-0.84069	-1.79091	0.0906737	0.999956	1	ENSMUSG00000051043
Gm43963	6	complement(113676732..113679219)	0.265777	-0.76006	-1.69356	0.090688	0.999956	1	ENSMUSG00000107846
Arnt2	7	complement(84246278..84410176)	0.00542204	-2.48423	-5.59536	0.0907078	0.999956	1	ENSMUSG00000015709
Apol7b	15	complement(77422210..77447492)	0.01515	3.9096	15.0282	0.0908476	0.999956	1	ENSMUSG00000068252
Gm20125	10	complement(16906427..17095807)	0.0309486	-1.30528	-2.47132	0.0909038	0.999956	1	ENSMUSG00000101969
Commd1	11	complement(22896136..22982382)	3.55278	0.235101	1.17699	0.0909463	0.999956	1	ENSMUSG00000051355
Igkv6-32	6	complement(70074024..70074603)	0.0962939	-2.08131	-4.2319	0.0910627	0.999956	1	ENSMUSG00000076576
Gnao1	8	93809966..93969388	0.00844692	1.49282	2.81438	0.0912989	0.999956	1	ENSMUSG00000031748
Elk3	10	complement(93247414..93311135)	2.86121	-0.252029	-1.19088	0.0913656	0.999956	1	ENSMUSG00000008398
Gm44120	6	129522562..129525584	0.0287194	1.87176	3.65979	0.0915689	0.999956	1	ENSMUSG00000108290
Smyd3	1	complement(178951960..179518041)	0.41592	-0.37875	-1.30022	0.0916246	0.999956	1	ENSMUSG00000055067
AI837181	19	5425157..5427313	14.5078	0.239233	1.18036	0.0916537	0.999956	1	ENSMUSG00000047423
Tead2	7	45215753..45233644	0.0175134	1.8729	3.66267	0.0918178	0.999956	1	ENSMUSG00000030796
Cngb1	8	complement(95239045..95306585)	0.0469235	0.847512	1.7994	0.0918752	0.999956	1	ENSMUSG00000031789
B930094E09Rik	18	31609512..31610751	0.0913751	1.73362	3.32562	0.0918794	0.999956	1	ENSMUSG00000092124
A130014A01Rik	8	120101582..120103904	3.67578	0.318919	1.2474	0.0919703	0.999956	1	ENSMUSG00000097944
Gm10384	15	complement(36870501..36879816)	0.798499	0.512474	1.42649	0.0919707	0.999956	1	ENSMUSG00000072618
Lyrm2	4	32800253..32801559	8.00941	0.277012	1.21168	0.0919842	0.999956	1	ENSMUSG00000045854
Gpr55	1	complement(85938318..85961007)	0.462844	0.520393	1.43435	0.0921542	0.999956	1	ENSMUSG00000049608
Spaca6	17	17827158..17843009	0.0768864	0.819215	1.76445	0.0922159	0.999956	1	ENSMUSG00000080316
Havcr2	11	46454935..46481255	0.862674	-0.460889	-1.37639	0.0923271	0.999956	1	ENSMUSG00000020399
Gm10053	19	24875686..24876634	15.2612	-0.256573	-1.19464	0.0923543	0.999956	1	ENSMUSG00000058927
Gm7976	16	95016370..95067017	0.0277089	-3.68963	-12.903	0.0923739	0.999956	1	ENSMUSG00000097551
AI464131	4	complement(41495604..41503076)	0.00752149	3.88351	14.7589	0.0925412	0.999956	1	ENSMUSG00000046312
Phf11b	14	complement(59320964..59341351)	4.12531	-0.337436	-1.26351	0.0925656	0.999956	1	ENSMUSG00000091649
Grm4	17	complement(27422387..27513341)	0.0106476	-2.08138	-4.23212	0.0925673	0.999956	1	ENSMUSG00000063239
Gjd3	11	complement(98982180..98983016)	0.0381068	3.72071	13.1839	0.0926122	0.999956	1	ENSMUSG00000047197
Zfp318	17	46383731..46420920	0.591143	-0.3099	-1.23962	0.0926562	0.999956	1	ENSMUSG00000015597
Ttc21b	2	complement(66184327..66256617)	0.0702726	-0.711636	-1.63766	0.0927712	0.999956	1	ENSMUSG00000034848
Nt5c	11	complement(115490420..115491862)	8.92671	-0.271885	-1.20738	0.0928003	0.999956	1	ENSMUSG00000020736
Fhit	14	complement(9550092..11162035)	0.0906179	-1.42487	-2.68491	0.0928061	0.999956	1	ENSMUSG00000060579
Gm24233	12	59134072..59134193	0.268686	3.72075	13.1843	0.0928409	0.999956	1	ENSMUSG00000077505
Gm42711	5	complement(43039737..43044061)	0.0273199	2.27622	4.84409	0.0928815	0.999956	1	ENSMUSG00000106501
Scn3b	9	40269217..40291618	0.0316139	-1.43673	-2.70707	0.0929219	0.999956	1	ENSMUSG00000049281
Pklr	3	89136142..89146784	0.0380232	-1.42146	-2.67856	0.0929287	0.999956	1	ENSMUSG00000041237
Acod1	14	103046977..103056573	7.38903	-0.436946	-1.35374	0.0930406	0.999956	1	ENSMUSG00000022126
C030013C21Rik	11	complement(80507410..80509106)	0.102361	1.76972	3.40987	0.0930431	0.999956	1	ENSMUSG00000085078
Gxylt2	6	100704734..100810913	0.00916569	-2.08175	-4.23319	0.0930635	0.999956	1	ENSMUSG00000030074
Rpl9-ps1	11	complement(83645046..83645621)	0.0650208	2.31675	4.9821	0.0933655	0.999956	1	ENSMUSG00000081906
3300005D01Rik	17	5798657..5803240	0.0710406	1.56865	2.96628	0.0933694	0.999956	1	ENSMUSG00000096965
Ccdc126	6	49319274..49341582	5.33228	-0.261932	-1.19908	0.0934218	0.999956	1	ENSMUSG00000050786
Ssbp1	6	40471352..40484700	1.32184	0.244789	1.18492	0.0934355	0.999956	1	ENSMUSG00000029911
Chpf	1	complement(75474569..75479307)	0.160833	-0.721512	-1.64891	0.0934649	0.999956	1	ENSMUSG00000032997
Gpr84	15	complement(103308236..103310438)	13.191	0.243912	1.1842	0.0934765	0.999956	1	ENSMUSG00000063234
Fah	7	complement(84585159..84606722)	0.229311	-0.808768	-1.75171	0.0935131	0.999956	1	ENSMUSG00000030630
Gm20878	4	41941572..41943124	0.440436	0.732604	1.66163	0.0935213	0.999956	1	ENSMUSG00000078747
Anxa6	11	complement(54979108..55033445)	17.3678	-0.230214	-1.17301	0.0935284	0.999956	1	ENSMUSG00000018340
Gm25339	16	47758440..47758671	0.194692	2.53222	5.78461	0.093692	0.999956	1	ENSMUSG00000088083
Renbp	X	complement(73922121..73930850)	1.59125	-0.3598	-1.28325	0.0937414	0.999956	1	ENSMUSG00000031387
Slc25a2	18	complement(37637377..37638745)	1.13086	0.526134	1.44007	0.0938164	0.999956	1	ENSMUSG00000050304
Gm35035	10	complement(99452654..99460230)	0.440573	-0.977068	-1.96846	0.0938204	0.999956	1	ENSMUSG00000112082
Gm10773	10	complement(83027761..83031695)	0.0084861	3.8611	14.5314	0.0938953	0.999956	1	ENSMUSG00000112084
Snora57	19	complement(8888538..8888685)	1.26151	1.43477	2.7034	0.0939316	0.999956	1	ENSMUSG00000070167
Gm14305	2	176708328..176721813	0.259071	0.726999	1.65519	0.0939618	0.999956	1	ENSMUSG00000078878
Asah1	8	complement(41340197..41374773)	22.7461	-0.223644	-1.16768	0.0939697	0.999956	1	ENSMUSG00000031591
Fbln2	6	91212455..91272540	0.0637463	-0.84553	-1.79693	0.0940068	0.999956	1	ENSMUSG00000064080
Gm15506	7	complement(98682336..98702928)	0.0530222	0.995658	1.99399	0.0940773	0.999956	1	ENSMUSG00000086477
Slc23a3	1	complement(75125541..75133890)	0.115156	1.14443	2.21059	0.094082	0.999956	1	ENSMUSG00000026205
6720489N17Rik	13	complement(62603013..62624182)	0.389009	-0.674921	-1.59651	0.0941176	0.999956	1	ENSMUSG00000072066
Hccs	X	complement(169250193..169320372)	2.50576	-0.248738	-1.18817	0.0941459	0.999956	1	ENSMUSG00000031352
C730034F03Rik	15	89429589..89430868	2.10978	0.422621	1.34036	0.0941602	0.999956	1	ENSMUSG00000079242
Krt222	11	complement(99232761..99244085)	0.0158828	2.05952	4.16848	0.0942933	0.999956	1	ENSMUSG00000035849
Cluh	11	74649495..74670847	1.52848	-0.296253	-1.22795	0.0943618	0.999956	1	ENSMUSG00000020741
Plvap	8	complement(71497765..71511752)	0.0391162	-2.08996	-4.25737	0.0943689	0.999956	1	ENSMUSG00000034845
Zfp788	7	41633203..41651530	0.500868	-0.551058	-1.46516	0.094491	0.999956	1	ENSMUSG00000074165
Oosp1	19	complement(11667460..11691150)	0.242452	1.07741	2.11025	0.0945181	0.999956	1	ENSMUSG00000041857
Caskin1	17	24488783..24508905	0.00640085	2.4775	5.56933	0.0946453	0.999956	1	ENSMUSG00000033597
E130018O15Rik	5	complement(35379152..35388476)	0.00862886	3.72077	13.1844	0.0946863	0.999956	1	ENSMUSG00000055944
Cystm1	18	36345619..36402980	0.769979	-0.452241	-1.36816	0.0947002	0.999956	1	ENSMUSG00000046727
Tstd3	4	complement(21757382..21767212)	2.29715	-0.432466	-1.34954	0.0947238	0.999956	1	ENSMUSG00000028251
Ahr	12	complement(35497974..35535038)	1.37739	-0.2912	-1.22366	0.0947573	0.999956	1	ENSMUSG00000019256
Gm25099	4	117189942..117190057	0.294097	-3.727	-13.2415	0.0947636	0.999956	1	ENSMUSG00000095676
Tsga10ip	19	complement(5390049..5394401)	0.0680653	3.84945	14.4146	0.094813	0.999956	1	ENSMUSG00000039330
Ears2	7	complement(122037213..122067263)	0.166515	-0.625461	-1.5427	0.0948585	0.999956	1	ENSMUSG00000030871
CT030657.1	13	61655303..61743770	0.176902	-2.34146	-5.06814	0.0948895	0.999956	1	ENSMUSG00000113295
Olfr1220	2	complement(89094188..89106835)	0.00733582	3.72066	13.1835	0.0949216	0.999956	1	ENSMUSG00000101480
Nipa1	7	complement(55977567..56019954)	0.0809116	-1.0338	-2.04742	0.0950099	0.999956	1	ENSMUSG00000047037
Trappc1	11	69323980..69325793	15.0702	0.249206	1.18855	0.0950317	0.999956	1	ENSMUSG00000049299
Brix1	15	complement(10474779..10485947)	2.29873	-0.303716	-1.23432	0.0951007	0.999956	1	ENSMUSG00000022247
Hist1h2ag	13	complement(22042460..22042944)	374.282	0.292215	1.22452	0.0951105	0.999956	1	ENSMUSG00000069301
Gm4430_1	2	complement(129196086..129197126)	0.306804	0.940454	1.91913	0.0951648	0.999956	1	ENSMUSG00000103532
Cldn12	5	complement(5489537..5514958)	0.803532	0.42557	1.3431	0.095213	0.999956	1	ENSMUSG00000046798
Map1b	13	complement(99421446..99516540)	0.0422848	-0.721549	-1.64895	0.095234	0.999956	1	ENSMUSG00000052727
Rnf208	2	25242255..25244262	0.017976	-3.67447	-12.768	0.0952478	0.999956	1	ENSMUSG00000044628
Krt17	11	complement(100256217..100261029)	0.0241881	3.98405	15.8241	0.0952484	0.999956	1	ENSMUSG00000035557
Isoc1	18	58659482..58679570	4.92541	-0.25475	-1.19313	0.0952582	0.999956	1	ENSMUSG00000024601
Gm10184	17	complement(89908511..89910449)	0.1513	1.91431	3.76933	0.0952815	0.999956	1	ENSMUSG00000066878
Gm45717	7	complement(140949222..140955937)	0.589771	1.23911	2.36053	0.0953801	0.999956	1	ENSMUSG00000110104
1700092M07Rik	19	8740718..8741225	0.069398	-3.71942	-13.1722	0.0954064	0.999956	1	ENSMUSG00000090840
AC107711.2	14	45530358..45562933	0.0237906	-3.67666	-12.7875	0.0954226	0.999956	1	ENSMUSG00000115324
Gm44610	7	complement(66615322..66619148)	0.0136583	2.05955	4.16856	0.0954365	0.999956	1	ENSMUSG00000109249
Adap2	11	80154105..80178958	3.44394	-0.342321	-1.26779	0.0954775	0.999956	1	ENSMUSG00000020709
AC160405.2	10	78298315..78300301	0.0171807	3.75142	13.4676	0.0955202	0.999956	1	ENSMUSG00000112442
Utp20	10	complement(88746607..88826804)	0.680133	-0.308608	-1.23851	0.0956131	0.999956	1	ENSMUSG00000004356
Gm25939	1	72255008..72255198	20.6584	1.00776	2.01078	0.0956212	0.999956	1	ENSMUSG00000093843
Ctps	4	complement(120539868..120570276)	1.68841	0.339772	1.26556	0.0957034	0.999956	1	ENSMUSG00000028633
Bzw2	12	complement(36091835..36158080)	0.603769	-0.390052	-1.31044	0.0959052	0.999956	1	ENSMUSG00000020547
Gm42603	5	96798207..96800352	1.9557	-0.523504	-1.43744	0.0960342	0.999956	1	ENSMUSG00000105356
Gm42973	3	complement(127240576..127243775)	0.0108803	-3.76635	-13.6077	0.0960543	0.999956	1	ENSMUSG00000105733
Gm26870	9	complement(3000282..3038313)	0.437524	-1.10616	-2.15272	0.0960834	0.999956	1	ENSMUSG00000097312
Gm26563	11	complement(80017354..80029868)	0.0551977	-1.38702	-2.61538	0.0961145	0.999956	1	ENSMUSG00000097335
Cd19	7	complement(126408450..126414889)	0.567188	-0.493532	-1.40789	0.0962494	0.999956	1	ENSMUSG00000030724
Frzb	2	complement(80411970..80447625)	0.0201109	-1.84977	-3.60442	0.096252	0.999956	1	ENSMUSG00000027004
H2-Q10	17	35470089..35474563	18.5197	0.248238	1.18776	0.0964034	0.999956	1	ENSMUSG00000067235
Piwil2	14	complement(70372477..70429383)	0.199639	-0.626089	-1.54338	0.0964156	0.999956	1	ENSMUSG00000033644
Gm36933	1	180376444..180379514	0.914309	0.492914	1.40728	0.0964823	0.999956	1	ENSMUSG00000103772
Gimap8	6	48647234..48660875	0.216624	-0.711558	-1.63757	0.0965465	0.999956	1	ENSMUSG00000064262
1700021J08Rik	4	complement(117002166..117003012)	0.0597967	3.782	13.7561	0.0966858	0.999956	1	ENSMUSG00000086890
4732416N19Rik	6	148212253..148215731	0.575955	0.478645	1.39343	0.0968369	0.999956	1	ENSMUSG00000107402
Msantd2	9	37489319..37524625	1.27529	0.33472	1.26113	0.0968843	0.999956	1	ENSMUSG00000042138
Ppp2cb	8	33599625..33619441	45.3202	0.214142	1.16001	0.0971932	0.999956	1	ENSMUSG00000009630
Sdad1	5	complement(92284010..92310479)	1.63351	-0.2559	-1.19408	0.0972101	0.999956	1	ENSMUSG00000029415
Muc5ac	7	141788972..141819231	0.00273064	3.70518	13.0428	0.0972811	0.999956	1	ENSMUSG00000037974
Tagln	9	complement(45929619..45936058)	0.182903	-0.88919	-1.85214	0.0973329	0.999956	1	ENSMUSG00000032085
Tsga13	6	complement(30896981..30915573)	0.0349451	2.17427	4.51359	0.0974073	0.999956	1	ENSMUSG00000039032
Tigd3	19	complement(5891139..5894107)	1.09419	0.444923	1.36124	0.0974126	0.999956	1	ENSMUSG00000044390
AV026068	8	complement(57281117..57324233)	0.00289774	2.31668	4.98184	0.0974297	0.999956	1	ENSMUSG00000100510
Tdrkh	3	94413273..94434668	0.159492	-0.644245	-1.56292	0.0974551	0.999956	1	ENSMUSG00000041912
Chrna1os	2	73584850..73589208	0.045686	3.73414	13.3072	0.0974628	0.999956	1	ENSMUSG00000086382
Slc25a36	9	complement(97074961..97111157)	2.70143	-0.281019	-1.21505	0.0975045	0.999956	1	ENSMUSG00000032449
Ar	X	98148769..98323215	0.00829692	-1.7994	-3.48077	0.097652	0.999956	1	ENSMUSG00000046532
L3mbtl1	2	162943472..162974522	0.0607895	1.00956	2.0133	0.0977305	0.999956	1	ENSMUSG00000035576
Gm42997	3	130730460..130771643	0.255584	1.00548	2.00761	0.0977829	0.999956	1	ENSMUSG00000105789
Gm37110	1	32485315..32486942	0.350465	-1.14979	-2.21881	0.0978518	0.999956	1	ENSMUSG00000104498
Bloc1s6os	2	complement(122733290..122738362)	0.178302	1.50195	2.83226	0.0978687	0.999956	1	ENSMUSG00000085633
Adipor2	6	complement(119353150..119417704)	25.1328	0.202415	1.15062	0.0978759	0.999956	1	ENSMUSG00000030168
Usp39	6	complement(72318678..72345184)	16.8873	0.204006	1.15189	0.0979692	0.999956	1	ENSMUSG00000056305
Zfp988	4	147305674..147333734	0.0820517	-1.29841	-2.45958	0.0980549	0.999956	1	ENSMUSG00000078498
AC164565.1	9	complement(20606133..20607616)	0.171722	-1.05934	-2.08398	0.0982383	0.999956	1	ENSMUSG00000111547
Acta2	19	complement(34241090..34255336)	7.3009	0.257239	1.19519	0.098282	0.999956	1	ENSMUSG00000035783
Osgin2	4	complement(15997121..16013888)	0.922592	-0.358693	-1.28226	0.0983218	0.999956	1	ENSMUSG00000041153
Gm43593	5	complement(107806362..107807707)	0.448385	-0.783745	-1.72159	0.0983974	0.999956	1	ENSMUSG00000106288
Rsad2	12	complement(26442746..26456452)	14.8038	-0.319621	-1.248	0.0985572	0.999956	1	ENSMUSG00000020641
Naa11	5	complement(97382198..97392379)	0.00911921	3.72506	13.2238	0.09878	0.999956	1	ENSMUSG00000046000
Il17rd	14	27038941..27107286	0.0115057	-1.53445	-2.89677	0.0988149	0.999956	1	ENSMUSG00000040717
Tmem150c	5	complement(100077872..100159808)	0.00628979	3.80275	13.9554	0.0988224	0.999956	1	ENSMUSG00000050640
Gm45779	8	complement(72417409..72421472)	0.567923	0.48937	1.40383	0.0988237	0.999956	1	ENSMUSG00000110558
F630206G17Rik	11	45808087..45841171	0.0900692	1.82313	3.53848	0.0989834	0.999956	1	ENSMUSG00000086686
1810021B22Rik	15	complement(89071196..89075852)	2.01108	-0.46808	-1.38327	0.0989971	0.999956	1	ENSMUSG00000087331
Gm12602	4	complement(89100664..89128226)	0.0293391	-3.67251	-12.7508	0.09901	0.999956	1	ENSMUSG00000085569
Tc2n	12	complement(101645443..101718523)	0.0204272	-1.42902	-2.69264	0.0990166	0.999956	1	ENSMUSG00000021187
Depdc1b	13	108316332..108407782	15.94	0.199169	1.14804	0.0990341	0.999956	1	ENSMUSG00000021697
A930038B10Rik	14	34759402..34770553	0.0220195	-1.6507	-3.13986	0.0990794	0.999956	1	ENSMUSG00000097310
D330050G23Rik	2	116900152..116912791	0.0145533	-3.67814	-12.8006	0.0990915	0.999956	1	ENSMUSG00000085316
Gm12678	4	44943753..44948330	0.0489175	-3.67814	-12.8006	0.0990973	0.999956	1	ENSMUSG00000084854
Foxp1	6	complement(98925338..99522721)	3.83453	-0.204605	-1.15237	0.0991787	0.999956	1	ENSMUSG00000030067
Gldn	9	54286486..54341786	0.00852268	-2.32736	-5.01887	0.0991917	0.999956	1	ENSMUSG00000046167
Gpr135	12	complement(72067976..72071125)	0.00976393	-3.65015	-12.5546	0.0992293	0.999956	1	ENSMUSG00000043398
Gm26761	5	complement(64695461..64698521)	0.0140312	-3.65015	-12.5546	0.0992325	0.999956	1	ENSMUSG00000097668
Lpxn	19	12798606..12833807	1.85722	-0.425867	-1.34338	0.0992486	0.999956	1	ENSMUSG00000024696
Gpbp1	13	complement(111425680..111490111)	15.5173	-0.263848	-1.20068	0.0992578	0.999956	1	ENSMUSG00000032745
A030014E15Rik	1	82924917..82925712	0.0386387	-3.65015	-12.5546	0.0992621	0.999956	1	ENSMUSG00000113973
Pbld1	10	63060162..63077962	0.432487	0.525342	1.43927	0.099305	0.999956	1	ENSMUSG00000112129
Gm28512	1	153750682..153751547	0.282362	1.07598	2.10815	0.0993161	0.999956	1	ENSMUSG00000100183
Gm43121	3	100437834..100439138	0.0522377	1.93397	3.82105	0.0993381	0.999956	1	ENSMUSG00000106639
Hsph1	5	complement(149614287..149636376)	0.793888	-0.329561	-1.25663	0.09938	0.999956	1	ENSMUSG00000029657
[truncated: 39,020 more rows]
