# Supplementary material for: Transcriptome Reprogramming of CD11b+ Bone Marrow Cells by Pancreatic Cancer Extracellular Vesicles
Source: Front Cell Dev Biol. 2020 Nov 27;8:592518. doi: 10.3389/fcell.2020.592518 (PMC7729189; doi:10.3389/fcell.2020.592518)
Supplement: Supplementary file 3 [file Table_2.xlsx]

## Sheet: Table
Supplementary Table 2
Target	Sequence	Specie	Tm (ºC)	Efficiency(E)
gapdh	GCCTTCCGTGTTCCTACC	Mouse	62.1	2.07
	CCTCAGTGTAGCCCAAGATG		62.3
hmbs	TGCACGATCCTGAAACTCTG	Mouse	64.1	2.09
	AGCCATCTAGACTCCAGACTCC		62.7
ighv1-26	AAGGCTTCTGGATACACGTTC	Mouse	62.1	2.1245
	AATCCACTCAAGGCTCTTTCC		62.2
igkv4-59	CCAGTCTCCAGCAATCATGTC	Mouse	62.5	2.0845
	CCAGTTTGGATGTGTCATAAATCC		61.9

## Sheet: Sheet1
	Sequence	Target	Specie	Tm (ºC)	Length	Efficiency
JM_3f	GCCTTCCGTGTTCCTACC	gapdh	Mouse	62.1		2.07
JM_3r	CCTCAGTGTAGCCCAAGATG			62.3
JM_8f	TGCACGATCCTGAAACTCTG	HMBS	Mouse	64.1		2.09
JM_8r	AGCCATCTAGACTCCAGACTCC			62.7
JM_42f	AAGGCTTCTGGATACACGTTC	Ighv1-26	Mouse	62.1	78	2.1245
JM_42r	AATCCACTCAAGGCTCTTTCC			62.2
JM_43f	CCAGTCTCCAGCAATCATGTC	Igkv4-59	Mouse	62.5	146	2.0845
JM_43r	CCAGTTTGGATGTGTCATAAATCC			61.9
JM_44f	TGGTGCTGATGTTCTGGATTC	Igkv1-110	Mouse	62.5	137	2.2398
JM_44r	TCCATTACTGTGTACAAGGCTC			61.9
JM_50f	TTCCTGCTTCCTCTTCCTTG	AC120347.2	Mouse	61.6	141	2.1742
JM_50r	AACTTCCTATTCCAGTGGCTG			62.0
JM_52f	ACGCCAAAGAGGACTTAAAGC	Gm23262	Mouse	58.85	128	2.1603
JM_52r	TCTTCGCTCATAGGACGCTG			59.62
JM_53f	CGCCAAAGAGGACTTAAAGCTG	Gm23262	Mouse	59.84	126	2.1213
JM_53r	CTTCGCTCATAGGACGCTGG			60.6
JM_54f	GTACACTCCTTATGACCCTGAG	AC153954.2	Mouse	61.2	134	2.0904
JM_54r	AGTCTCCTAAGGTCTTGCTCT			62.1
