# Supplementary material for: Transcriptome Reprogramming of CD11b+ Bone Marrow Cells by Pancreatic Cancer Extracellular Vesicles
Source: Front Cell Dev Biol. 2020 Nov 27;8:592518. doi: 10.3389/fcell.2020.592518 (PMC7729189; doi:10.3389/fcell.2020.592518)
Supplement: Supplementary file 4 [file Table_3.xls]

## Sheet: Venn
Groups	Tags	counts
Pan02A	Ttc38,Matn3,Pip4k2a;Pip4k2b,Hnrnpa2b1,Gusb,Anxa6,Ap2a2,Gstp1;Gstp2,Tpm3,Tgm2,Rab18,Ppm1b,Eci1,Nsf,Hspa4l,Hsd17b4,Rpl10a,Stom,Psmc6,Mtpn,Mapk1,Hint1,Psme2,Ddb1,Lyplal1,P4ha1,Cep250,Gbp4,Mapre1,Ostf1,Ckmt2,Nbeal2,Cyfip1;Cyfip2,Ldhd,Tnpo1,Ipo5,Dpp9,Eif3b,Dnm1l,Rnpep,Acot7,Memo1,Glyat,Fdps,Lrrc59,Atg5,Rtcb,Mccc1,Ppp6c,Kynu,Cs,Amdhd1,Xpo7,Lypla2,Bpnt1,Suclg2,Amacr,Eef1b,Rpl7a,Tsta3,Psmd7,Ephx2,Hist1h1…	139
Pan02B	Agmat,Gstm6,Clpp,Apoe,Ctsb,Hexb,Psmb8,Slc6a9,Fdx1,Adss,Rps14,Rps17,Sbds,Ppp4c,Gls2,Aox2,Psme4,Hnrnpd,Ppp2r2a,Ccbl2,Eea1,Aldh4a1,Acad9,Sdha,Appl1,Gys2,Ftcd,Ndufv1,Mpst,Pipox,Iah1,Cmpk1,Pycrl,Dpys,Myg1,Acox2,Gnmt,Arpc1b,Gstz1,Mif,Rps13,Fahd2,Cdc37,Rps9,Fgl1,Qdpr,Nhlrc2,Bphl,Sirt2,Shmt2,Acadsb,Nudt5,Auh,Chm,Sucla2,Klhl41,Cops3,Hdgf,Gaa,Tgfbi,Sec31a,Ppp5c,Acsm5,Gspt1;Gspt2,Akr1d1,Gstt3,Sardh,Ddah1,Ga…	115
Pan02A, Pan02B	Itgb4,Ddi2,Fggy,Ttn,Plxnb2,NA,Col3a1,Krt18,Krt19,Postn,Krt5,Fga,Gcn1l1,Parp4,Acacb,Farp1,Atp2b1;Atp2b4,Capn2,Dpysl2,Prdx6,Tg,Dld,Dctn1,Ebf2,Prdx4,Sdcbp,Gclm,Omd,Col15a1,Slc6a6,Edil3,Bhmt,Cd151,Psmd14,Adam10,Myadm,Aldh1a7,Aox1,Itgb3,Copb2,Sept7,Acot1;Acot6;Acot2,Ilk,Psmb5,Gpx4,Pdlim1,Psma3,Sfn,Ugdh,Myoc,Nid2,Wdr1,Papss2,Rdh7,Capns1,Dync1i2,Cldn2,F5,Stam2;Stam,Idh1,F10,Actn3,Coro1a,Adh1,Amy2,C3,C4b…	783
All-Pan02A	Itgb4,Ddi2,Fggy,Ttn,Ttc38,Plxnb2,NA,Col3a1,Krt18,Krt19,Postn,Krt5,Fga,Gcn1l1,Parp4,Acacb,Farp1,Atp2b1;Atp2b4,Capn2,Dpysl2,Prdx6,Tg,Dld,Dctn1,Ebf2,Prdx4,Sdcbp,Gclm,Omd,Col15a1,Slc6a6,Edil3,Bhmt,Cd151,Psmd14,Adam10,Myadm,Matn3,Aldh1a7,Aox1,Itgb3,Copb2,Sept7,Acot1;Acot6;Acot2,Ilk,Psmb5,Pip4k2a;Pip4k2b,Gpx4,Pdlim1,Psma3,Sfn,Ugdh,Myoc,Nid2,Wdr1,Papss2,Rdh7,Capns1,Dync1i2,Cldn2,Hnrnpa2b1,F5,Stam2;Stam,…	922
All-Pan02B	Itgb4,Fggy,Agmat,Ttn,Plxnb2,Hist1h2ah;Hist1h2af;Hist3h2a;Hist1h2ak;H2afx,NA,Krt18,Krt19,Postn,Krt5,Fga,Gcn1l1,Acacb,Farp1,Aox3,Atp2b1;Atp2b4,Capn2,Dpysl2,Capn5,Prdx6,Tg,Dctn1,Ebf2,Prdx4,Sdcbp,Psmb1,Gclm,Omd,Col15a1,Slc6a6,Edil3,Bhmt,Cd151,Adam10,Ap1b1,Gstm6,Myadm,Aldh1a7,Aox1,Rdh16,Acot1;Acot6;Acot2,Ilk,Psmb5,Gpx4,Pdlim1,Psma3,Sfn,Ugdh,Wdr1,Papss2,Rdh7,Capns1,Dync1i2,Cldn2,Clpp,F5,Stam2;Stam,Idh1…	898
All	Itgb4,Ddi2,Fggy,Ttn,Ttc38,Plxnb2,NA,Col3a1,Krt18,Krt19,Postn,Krt5,Fga,Gcn1l1,Parp4,Acacb,Farp1,Atp2b1;Atp2b4,Capn2,Dpysl2,Prdx6,Tg,Dld,Dctn1,Ebf2,Prdx4,Sdcbp,Gclm,Omd,Col15a1,Slc6a6,Edil3,Bhmt,Cd151,Psmd14,Adam10,Myadm,Matn3,Aldh1a7,Aox1,Itgb3,Copb2,Sept7,Acot1;Acot6;Acot2,Ilk,Psmb5,Pip4k2a;Pip4k2b,Gpx4,Pdlim1,Psma3,Sfn,Ugdh,Myoc,Nid2,Wdr1,Papss2,Rdh7,Capns1,Dync1i2,Cldn2,Hnrnpa2b1,F5,Stam2;Stam,…	1037

## Sheet: All_PAN
Supplementary Table 3
GN
Itgb4
Ddi2
Fggy
Ttn
Ttc38
Plxnb2
NA
Col3a1
Krt18
Krt19
Postn
Krt5
Fga
Gcn1l1
Parp4
Acacb
Farp1
Atp2b1;Atp2b4
Capn2
Dpysl2
Prdx6
Tg
Dld
Dctn1
Ebf2
Prdx4
Sdcbp
Gclm
Omd
Col15a1
Slc6a6
Edil3
Bhmt
Cd151
Psmd14
Adam10
Myadm
Matn3
Aldh1a7
Aox1
Itgb3
Copb2
Sept7
Acot1;Acot6;Acot2
Ilk
Psmb5
Pip4k2a;Pip4k2b
Gpx4
Pdlim1
Psma3
Sfn
Ugdh
Myoc
Nid2
Wdr1
Papss2
Rdh7
Capns1
Dync1i2
Cldn2
Hnrnpa2b1
F5
Stam2;Stam
Idh1
F10
Actn3
Coro1a
Adh1
Amy2
C3
C4b
Ighm
Hba
Hbb-b1;Hbb-b2
H3f3a;H3f3c
Lamb1
Aldoa
Prkaca;Prkacb
Tuba1b
Ldha
C5
Gpi
Me1
Ckm
Anxa2
Alb
Hsp90aa1
Hsp90b1
Mdh2
Gnai2
Pgk2
Itgb1
P4hb
Pgk1
Ace
Fth1
Calml3
Anxa1
Eef1a1
Nid1
Eif4a2
Txn
Gstm1
Slc3a2
Hist1h2bf;Hist1h2bp;Hist1h2bk;Hist1h2ba;Hist2h2be
Sub1
Col1a1
Lpl
Fn1
Fv4
Hsp90ab1
Krt8
Tcp1
Gusb
Prkar2a
Pfkl
Pdcd6
Cntn1
Gsn
Gpd1
Rps16
Mdh1
Rpsa
Psmd3
Anxa6
Glul
Bpgm
Cd44
Rho
Gstm2
Ca3
Lgals1
Ldhb
Lcat
Pah
Ass1
Hspa1l
Gapdh
Eno1
Ap2a2
Selenbp1
Ppia
Tpi1
Slc2a1
Hspa1a;Hspa1b
Bsg
Cfl1
Sdc1
Fasn
Gstp1;Gstp2
Serpinh1
Gstm3
Hspa5
Tpm3
Gna11;Gna14;Gnaq
Eno3
Gc
Mfge8
Tgm2
Eif3a
Gja1
Cat
Aldh1a1
Tln1
Ezr
Msn
Rdx
Ctnna1
Klkb1
Glud1
Sars
Marcks
Mst1
Man2a1;Man2a2
Pdia3
Aco1
Adh5
Nap1l1
Nckap1
Mug1
Pabpc1
Ftl1
Oat
Gsta3
Fkbp4
Ctnnd1
Prkar2b
Map2k1
Serpinc1
Wars
Rab5c
Rab6b;Rab6a;Rab39a
Rab21
Rab18
Thbs1
Plaur
Pdha1
Hal
Prdx1
Cd81
Gpm6b
Rpl18
Ppm1b
Hmgcl
Hspa9
Dnm2;Dnm3;Dnm1
Col18a1
Cap1
Tkt
Cd9
Inmt
Cd63
Eci1
Sept2
Stat5b;Stat5a
Cct8
Akr1b1
Akr1b8
Cfl2
Nsf
Psmc2
Rab11b;Rab11a
Aldh2
Capza1
Capza2
Gfpt1
Anxa5
Epb41
Hspa4l
Cbr1
Gstm5
Hpd
Ppm1a
Ftl2
Ahcy
Nat2;Nat3;Nat1
Gdi1
Shmt1
Atp6v1a
Atp6v1e1
Fmod
Rab7a
Acadl
Hsd17b4
Slc25a5
Lum
Slc1a5
Tst
Pkm
Rpl10a
Dbt
Pklr
Slc16a1
Rab2a;Rab2b
Idh2
Stom
Hmgcs2
Rab8a
Adk
Cdh11
Usp5
Atp5b
Eef1d
Actn4
Eef2
Arpc4
Cdo1
Pcbp1
Actb
Cdc42
Eif4a1
Rab8b
Ube2d3;Ube2d2b;Ube2d2
Ube2m
Actr2
Actr1a
Arf1;Arf3;Arf2
Abce1
Arf4
Abat
Hnrnpk
Ywhag
Rras2
Ppp1ca
Ppp1cb
Psmc5
Rps15a
Ywhae
Rps18
Psmc6
Eef1a2
Rps4x
Ppp2cb
Mtpn
Hist1h4a
Atp6v1b2
Rab1A
Ran
Rap1a
Gnb1
Gnb2
Pfn1
Rps27a;Uba52;Ubb;Ubc
Rac1
Hspa8
Mapk1
Ppp1cc
Gnas
Ywhaz
Eif5a;Eif5a2
Actg1
Rala
Ppp2ca
Actc1;Actg2;Acta1;Acta2
Gnb2l1
Ywhaq
Tuba4a
Tuba1a;Tuba3a
Tubb4b
Tuba1c
Ywhah
Kpnb1
Psmb7
Pebp1
Hint1
Igfals
Ext2
Vasp
Casp3
Akr1c6
Urod
Cct7
Cct2
Cct4
Cct5
Cct6a
Cct3
Rhog
Nptn
Csrp1
Cdh6
Nrp1
Psme2
Fhl1
Ext1
Gclc
Tep1
Fh
Masp1
Tubb5
Psmb4
Xdh
G6pdx
Apoa1
Egfr
Rsu1
Nme2
Vcp
Uba1
Ctnnb1
Col6a2
Epha2
Atp5a1
Ckb
Col6a1
Hspg2
Thbs3
Pc
Igf2r
Lgals3bp
Slc7a1
Npepps
Pepd
Fat4
Mat2a
Xylb
Ddb1
Lyplal1
Mccc2
Gpd1l
Ppp1r7
Katnal2;Spata5
Krt76
Tubal3
Aldh16a1
Jakmip3
Fam20c;Fam20a
Zzef1
Pfas
Cluh
Ogdh
Myl6
Samhd1
P4ha1
Reln
Col12a1
Stip1
Cep250
Hars
Gbp4
Mapre1
Prdx2
Tsg101
Lcp1
Hspa4
Pcolce
Gdi2
Hp
Hsph1
Itga6
Phgdh
Lasp1
A2m
Ogn
Dpysl3
Ostf1
Vat1
Itga3
Mcf2l
Angptl1
Spr
Rgn
Sord
Mrc2
Gstt1
Hist1h2bb
Hist1h2bc;Hist1h2bh;Hist1h2bm
Tpp2
Hist2h2bb
Vcl
Gart
Cltc
Eif4g1
Cep135
Ckmt2
Fam120b
Cand1
Nbeal2
Tln2
Ppp2r1a
Mvb12a
Haao
Snd1
Cyfip1;Cyfip2
Fuk
Tubb2a;Tubb2b
Eml2
Ldhd
Actn1
Ahcyl1;Ahcyl2
Sept9
Flnb
Tnpo1
Actbl2
Psmd11
Atg4b
Aars
C8b
F13a1
Echs1
Ganab
Rbm22
Tspan9
Psmd5
Olfml3
Ipo5
Hspa13
Dlat
Neto2
Flna
Iars
Gphn
Dpp9
B4gat1
Acaa2
Cps1
Sept11
Naprt
Txnl1
Colec10
Slc38a2
Pde5a
Akr7a2
Eprs
Hist3h2ba;Hist3h2bb
Dpyd
Pygb
Fermt2
Hmgcs1
Thtpa
Eif3b
Akr1c18
Fgb
Fermt3
Dnm1l
Brox
Cystm1
Acad10
Eif3l
Glyctk
Tspan14
Mapre2
Blmh
Vps37b
Adhfe1
Aldh1l1
Flad1
Cmbl
Igsf8
Tspan8
Prpsap2
Actr1b
Uroc1
Akr1c13
Upb1
Fgg
Abhd14b
Rnpep
Myh9
Ppcs
Psmd2
Atp1a1;Atp1a3;Atp1a2
Lgalsl
Flnc
Acot7
Rab14
Acly
Ndufs1
Memo1
Man2c1
Masp2
Cbs
Mat1a
Glyat
Basp1
Aldob
Asl
Dera
Ptgr1
Diras1
Ugp2
Lrp1
Fdps
Mthfd1
Pcyt2
Lrrc59
Blvrb
Bbox1
Taldo1
Sec14l2
Nans
Atg5
Ifitm2
Rap1b
Tinagl1
Lims1
Actr3
Pls3
Aass
Psat1
Dpp3
Hars2
Nampt
Eif2s2
St13
Ddah2
Rtcb
Pccb
Mccc1
Arhgdia
Glod4
Nipsnap3b
Gmfb
Cotl1
Ppp6c
Ywhab
Ifitm3
Arpc2
Atic
Snx2
Ist1
L3hypdh
Kynu
Pmpcb
Rpl11
Ssbp1
Ola1
Aldh1b1
Cs
Pgm1
Rars
Tars
Ifitm1
Mthfs
Cndp2
Vps28
Rab1b
Erp44
Dlst
Acp1
Shpk
Tubb4a
Acad8
Echdc3
Ppa1
Chmp4b
Ifi35
Eef1g
Snx5
Gng12
Amdhd1
Prkar1a
Csad
Aldh7a1
Pgam1
Ehhadh
Dmgdh
Gnai3
Pgd
Eif3f
Tspan4
Paics
Cyb5r3
Etfb
Xpo7
Aldh6a1
Mvp
Ehd4
Cse1l
Gmfg
C1qtnf3
Parvb
Pygl
Rabggta
Plek
Ide
Dync1h1
Ankh
Plac8
Actn2
Akr1a1
Slc29a1
Plscr3
Plscr1
Iqgap1
Fmnl1
Sacs
Tgm1
Scly
Aldh9a1
Treh
Hic2
Usp14
Rhoa
Psma6
Prep
Ehd3
Abcb11
Clic4
Ndrg2
Eif3i
Gpc1
Ppie
Angptl2
Comp
Acox1
Galk1
Esd
Dstn
Ptges3
Htra1
Psma4
Psmb3
Psma1
Plp2
Lypla2
Cdh13
Pdcd6ip
Pfkp
Pygm
Coro1b
Coro1c
Snx1
Ptgfrn
Tagln2
Pacsin2
Psmd13
Ehd1
Vnn1
Bpnt1
Slc7a5
Ddx39b;Ddx39a
Clic1
Vars
Apom
Thbs4
Uso1
Suclg2
Psma7
Psma5
Dnpep
Prosc
Aox3
Cacna2d1
Capn5
Diaph1
Amacr
Nrp2
Anp32a
Ap1b1
Eef1b
Cops4
Itm2b
Aldoc
Rrm1
Igf2
Rpl7a
S100a6
Rplp0
Vim
Tsta3
Ppib
Lta4h
Psmd7
Ephx2
Fah
Hist1h1e
Acadm
Capzb
Igfbp2
Psma2
Pa2g4
Gss
Pon1
Adsl
Nploc4
Cops2
Rps3
Ybx1
Tpt1
Hspd1
C1qc
Psmd1
Dhrs11
Agxt2
Arg1
Fscn1
Myom1
Srm
Xpo1
Ddx58
Eif2s1
Otub1
Pgm2
Galnt7
Thnsl2
Aldh8a1
Gmppb
Copa
Suox
Vps37c
Sds
Dak
Hdlbp
Ptgr2
Acsm1
Yars
Pcca
Scpep1
Ivns1abp
Pdia6
Psmd6
Mat2b
Etfa
Park7
Pcyox1
Prps2
Pdhb
Prps1
Psmd12
Ap2b1
Anp32b
Fbp1
Hacl1
Acss2
Ruvbl2
Ctsz
Pck1
Aspg
Psmb1
Hgd
Purb
Gamt
Rdh16
Dhx9
Comt
H2-D1
Got1
Got2
Calr
Sptan1
Ap2a1
Ctsd
Ap1g1
Ahsg
Scp2
Rpl12
Cryz
Ube2n
Rps8
Rps11
Eif4e
Dynll1
Rps3a
Anxa11
Lypla1
Rbp1
Anxa7
Acads
Ttll12
Rmdn3
Ddx5;Ddx17
Serpinb6
Gk
Xpnpep1
Syncrip
Iars2
Nars
Metap1
Aldh5a1
C1rb;C1ra
Oplah
Gmds
Gpt
Fahd1
Cspg4
Ipo4
Rnh1
Dcaf11
Gne
As3mt
Baat
Trex1
Acy3
Uap1
Dars
Eif3m
Aco2
Dctn2
Prpf19
Glo1
Mtap
Glipr2
Hint2
Msra
Napa
Mecr
Ipo7
Vps35
Lrba
Vps29
Psmb2
Hebp1
Myo1c
Hist1h2ah;Hist1h2af;Hist3h2a;Hist1h2ak;H2afx
Psmd4
Ech1
Pmm1
Tpmt
Cops6
Psmc3
Pdia4
H2afv;H2afz
Uox
Fgf7
Sec23a
Galt
Psmb6
Ly6e
Hist2h2aa1;Hist2h2ac
Gprc5a
Atp6v1h
Acat1
Usp15
Ppa2
Gps1
Kars
Atg7
Ampd2
Eif2s3x;Eif2s3y
Aifm1
Strap
Pmm2
Agxt
Alad
Plaa
Dsc2
Rps26
Mylpf
Sult1d1
Arhgdib
Npepl1
Sgta
Nadk2
Cth
Lactb2
Pbld1
Copb1
Ak1
Mycs
Hnrnph2;Hnrnph1
Pcna
Acadvl
Lrrc47
Rbbp4
Rbbp7
Apeh
Grhpr
Lap3
Ppid
Akr1e2
Hnrnpf
Agmat
Gstm6
Clpp
Apoe
Ctsb
Hexb
Psmb8
Slc6a9
Fdx1
Adss
Rps14
Rps17
Sbds
Ppp4c
Gls2
Aox2
Psme4
Hnrnpd
Ppp2r2a
Ccbl2
Eea1
Aldh4a1
Acad9
Sdha
Appl1
Gys2
Ftcd
Ndufv1
Mpst
Pipox
Iah1
Cmpk1
Pycrl
Dpys
Myg1
Acox2
Gnmt
Arpc1b
Gstz1
Mif
Rps13
Fahd2
Cdc37
Rps9
Fgl1
Qdpr
Nhlrc2
Bphl
Sirt2
Shmt2
Acadsb
Nudt5
Auh
Chm
Sucla2
Klhl41
Cops3
Hdgf
Gaa
Tgfbi
Sec31a
Ppp5c
Acsm5
Gspt1;Gspt2
Akr1d1
Gstt3
Sardh
Ddah1
Gars
Rps19
Sec13
Chordc1
Echdc1
Ivd
Nagk
Eci2
Eif3g
Rps2
Tceb2
Ces1d
Gsto1
Otc
Rps7
Slc9a3r1
Tceb1
Clu
Acaca
Selenbp2
Mapk3
Nqo1
Bckdhb
Gpt2
Upp2
Gfm1
Gldc
Dcxr
D10Jhu81e
Ak3
Hk2
Sult3a1
Pfdn2
Gcat
Gmps
Ube2z
Eif3j1;Eif3j2
Gcdh
Pter
Syne2
Nadsyn1
Eif3c
Ces1
Ces1f
Ndufa2
Gbe1
Acot12

## Sheet: Venn_Pro
Groups	Tags	counts
Pan02A	sp|A3KMP2|TTC38_MOUSE Tetratricopeptide repeat protein 38 OS=Mus musculus OX=10090 GN=Ttc38 PE=1 SV=2,sp|O35701|MATN3_MOUSE Matrilin-3 OS=Mus musculus OX=10090 GN=Matn3 PE=1 SV=2,sp|O70172|PI42A_MOUSE Phosphatidylinositol 5-phosphate 4-kinase type-2 alpha OS=Mus musculus OX=10090 GN=Pip4k2a PE=1 SV=1;sp|Q80XI4|PI42B_MOUSE Phosphatidylinositol 5-phosphate 4-kinase type-2 beta OS=Mus musculus OX=10…	143
Pan02B	sp|A2AS89|SPEB_MOUSE Agmatinase, mitochondrial OS=Mus musculus OX=10090 GN=Agmat PE=1 SV=1,sp|O35660|GSTM6_MOUSE Glutathione S-transferase Mu 6 OS=Mus musculus OX=10090 GN=Gstm6 PE=1 SV=4,sp|O88696|CLPP_MOUSE ATP-dependent Clp protease proteolytic subunit, mitochondrial OS=Mus musculus OX=10090 GN=Clpp PE=1 SV=1,sp|P01631|KV2A7_MOUSE Ig kappa chain V-II region 26-10 OS=Mus musculus OX=10090 PE=1 …	119
Pan02A, Pan02B	sp|A2A863|ITB4_MOUSE Integrin beta-4 OS=Mus musculus OX=10090 GN=Itgb4 PE=1 SV=1,sp|A2ADY9|DDI2_MOUSE Protein DDI1 homolog 2 OS=Mus musculus OX=10090 GN=Ddi2 PE=1 SV=1,sp|A2AJL3|FGGY_MOUSE FGGY carbohydrate kinase domain-containing protein OS=Mus musculus OX=10090 GN=Fggy PE=1 SV=1,sp|A2ASS6|TITIN_MOUSE Titin OS=Mus musculus OX=10090 GN=Ttn PE=1 SV=1,sp|B2RXS4|PLXB2_MOUSE Plexin-B2 OS=Mus musculu…	797
All-Pan02A	sp|A2A863|ITB4_MOUSE Integrin beta-4 OS=Mus musculus OX=10090 GN=Itgb4 PE=1 SV=1,sp|A2ADY9|DDI2_MOUSE Protein DDI1 homolog 2 OS=Mus musculus OX=10090 GN=Ddi2 PE=1 SV=1,sp|A2AJL3|FGGY_MOUSE FGGY carbohydrate kinase domain-containing protein OS=Mus musculus OX=10090 GN=Fggy PE=1 SV=1,sp|A2ASS6|TITIN_MOUSE Titin OS=Mus musculus OX=10090 GN=Ttn PE=1 SV=1,sp|A3KMP2|TTC38_MOUSE Tetratricopeptide repeat…	940
All-Pan02B	sp|A2A863|ITB4_MOUSE Integrin beta-4 OS=Mus musculus OX=10090 GN=Itgb4 PE=1 SV=1,sp|A2AJL3|FGGY_MOUSE FGGY carbohydrate kinase domain-containing protein OS=Mus musculus OX=10090 GN=Fggy PE=1 SV=1,sp|A2AS89|SPEB_MOUSE Agmatinase, mitochondrial OS=Mus musculus OX=10090 GN=Agmat PE=1 SV=1,sp|A2ASS6|TITIN_MOUSE Titin OS=Mus musculus OX=10090 GN=Ttn PE=1 SV=1,sp|B2RXS4|PLXB2_MOUSE Plexin-B2 OS=Mus mus…	916
All	sp|A2A863|ITB4_MOUSE Integrin beta-4 OS=Mus musculus OX=10090 GN=Itgb4 PE=1 SV=1,sp|A2ADY9|DDI2_MOUSE Protein DDI1 homolog 2 OS=Mus musculus OX=10090 GN=Ddi2 PE=1 SV=1,sp|A2AJL3|FGGY_MOUSE FGGY carbohydrate kinase domain-containing protein OS=Mus musculus OX=10090 GN=Fggy PE=1 SV=1,sp|A2ASS6|TITIN_MOUSE Titin OS=Mus musculus OX=10090 GN=Ttn PE=1 SV=1,sp|A3KMP2|TTC38_MOUSE Tetratricopeptide repeat…	1059

## Sheet: Pro
GN
sp|A2A863|ITB4_MOUSE Integrin beta-4 OS=Mus musculus OX=10090 GN=Itgb4 PE=1 SV=1
sp|A2ADY9|DDI2_MOUSE Protein DDI1 homolog 2 OS=Mus musculus OX=10090 GN=Ddi2 PE=1 SV=1
sp|A2AJL3|FGGY_MOUSE FGGY carbohydrate kinase domain-containing protein OS=Mus musculus OX=10090 GN=Fggy PE=1 SV=1
sp|A2ASS6|TITIN_MOUSE Titin OS=Mus musculus OX=10090 GN=Ttn PE=1 SV=1
sp|A3KMP2|TTC38_MOUSE Tetratricopeptide repeat protein 38 OS=Mus musculus OX=10090 GN=Ttc38 PE=1 SV=2
sp|B2RXS4|PLXB2_MOUSE Plexin-B2 OS=Mus musculus OX=10090 GN=Plxnb2 PE=1 SV=1
;sp|P08121|CO3A1_MOUSE Collagen alpha-1(III) chain OS=Mus musculus OX=10090 GN=Col3a1 PE=1 SV=4
;sp|P05784|K1C18_MOUSE Keratin, type I cytoskeletal 18 OS=Mus musculus OX=10090 GN=Krt18 PE=1 SV=5
;sp|P19001|K1C19_MOUSE Keratin, type I cytoskeletal 19 OS=Mus musculus OX=10090 GN=Krt19 PE=1 SV=1;
;sp|Q62009|POSTN_MOUSE Periostin OS=Mus musculus OX=10090 GN=Postn PE=1 SV=2
;;sp|Q922U2|K2C5_MOUSE Keratin, type II cytoskeletal 5 OS=Mus musculus OX=10090 GN=Krt5 PE=1 SV=1
sp|E9PV24|FIBA_MOUSE Fibrinogen alpha chain OS=Mus musculus OX=10090 GN=Fga PE=1 SV=1
sp|E9PVA8|GCN1_MOUSE eIF-2-alpha kinase activator GCN1 OS=Mus musculus OX=10090 GN=Gcn1 PE=1 SV=1
sp|E9PYK3|PARP4_MOUSE Protein mono-ADP-ribosyltransferase PARP4 OS=Mus musculus OX=10090 GN=Parp4 PE=1 SV=1
sp|E9Q4Z2|ACACB_MOUSE Acetyl-CoA carboxylase 2 OS=Mus musculus OX=10090 GN=Acacb PE=1 SV=1
sp|F8VPU2|FARP1_MOUSE FERM, ARHGEF and pleckstrin domain-containing protein 1 OS=Mus musculus OX=10090 GN=Farp1 PE=1 SV=1
sp|G5E829|AT2B1_MOUSE Plasma membrane calcium-transporting ATPase 1 OS=Mus musculus OX=10090 GN=Atp2b1 PE=1 SV=1;sp|Q6Q477|AT2B4_MOUSE Plasma membrane calcium-transporting ATPase 4 OS=Mus musculus OX=10090 GN=Atp2b4 PE=1 SV=1
sp|O08529|CAN2_MOUSE Calpain-2 catalytic subunit OS=Mus musculus OX=10090 GN=Capn2 PE=1 SV=4
sp|O08553|DPYL2_MOUSE Dihydropyrimidinase-related protein 2 OS=Mus musculus OX=10090 GN=Dpysl2 PE=1 SV=2
sp|O08709|PRDX6_MOUSE Peroxiredoxin-6 OS=Mus musculus OX=10090 GN=Prdx6 PE=1 SV=3
sp|O08710|THYG_MOUSE Thyroglobulin OS=Mus musculus OX=10090 GN=Tg PE=1 SV=3
sp|O08749|DLDH_MOUSE Dihydrolipoyl dehydrogenase, mitochondrial OS=Mus musculus OX=10090 GN=Dld PE=1 SV=2
sp|O08788|DCTN1_MOUSE Dynactin subunit 1 OS=Mus musculus OX=10090 GN=Dctn1 PE=1 SV=3
sp|O08792|COE2_MOUSE Transcription factor COE2 OS=Mus musculus OX=10090 GN=Ebf2 PE=1 SV=4
sp|O08807|PRDX4_MOUSE Peroxiredoxin-4 OS=Mus musculus OX=10090 GN=Prdx4 PE=1 SV=1
sp|O08992|SDCB1_MOUSE Syntenin-1 OS=Mus musculus OX=10090 GN=Sdcbp PE=1 SV=1
sp|O09172|GSH0_MOUSE Glutamate--cysteine ligase regulatory subunit OS=Mus musculus OX=10090 GN=Gclm PE=1 SV=1
sp|O35103|OMD_MOUSE Osteomodulin OS=Mus musculus OX=10090 GN=Omd PE=2 SV=1
sp|O35206|COFA1_MOUSE Collagen alpha-1(XV) chain OS=Mus musculus OX=10090 GN=Col15a1 PE=1 SV=2
sp|O35316|SC6A6_MOUSE Sodium- and chloride-dependent taurine transporter OS=Mus musculus OX=10090 GN=Slc6a6 PE=1 SV=2
sp|O35474|EDIL3_MOUSE EGF-like repeat and discoidin I-like domain-containing protein 3 OS=Mus musculus OX=10090 GN=Edil3 PE=1 SV=2
sp|O35490|BHMT1_MOUSE Betaine--homocysteine S-methyltransferase 1 OS=Mus musculus OX=10090 GN=Bhmt PE=1 SV=1
sp|O35566|CD151_MOUSE CD151 antigen OS=Mus musculus OX=10090 GN=Cd151 PE=1 SV=2
sp|O35593|PSDE_MOUSE 26S proteasome non-ATPase regulatory subunit 14 OS=Mus musculus OX=10090 GN=Psmd14 PE=1 SV=2
sp|O35598|ADA10_MOUSE Disintegrin and metalloproteinase domain-containing protein 10 OS=Mus musculus OX=10090 GN=Adam10 PE=1 SV=2
sp|O35682|MYADM_MOUSE Myeloid-associated differentiation marker OS=Mus musculus OX=10090 GN=Myadm PE=1 SV=2
sp|O35701|MATN3_MOUSE Matrilin-3 OS=Mus musculus OX=10090 GN=Matn3 PE=1 SV=2
sp|O35945|AL1A7_MOUSE Aldehyde dehydrogenase, cytosolic 1 OS=Mus musculus OX=10090 GN=Aldh1a7 PE=1 SV=1
sp|O54754|AOXA_MOUSE Aldehyde oxidase 1 OS=Mus musculus OX=10090 GN=Aox1 PE=1 SV=2
sp|O54890|ITB3_MOUSE Integrin beta-3 OS=Mus musculus OX=10090 GN=Itgb3 PE=1 SV=2
sp|O55029|COPB2_MOUSE Coatomer subunit beta OS=Mus musculus OX=10090 GN=Copb2 PE=1 SV=2
sp|O55131|SEPT7_MOUSE Septin-7 OS=Mus musculus OX=10090 GN=Septin7 PE=1 SV=1
sp|O55137|ACOT1_MOUSE Acyl-coenzyme A thioesterase 1 OS=Mus musculus OX=10090 GN=Acot1 PE=1 SV=1;sp|Q32Q92|ACOT6_MOUSE Acyl-coenzyme A thioesterase 6 OS=Mus musculus OX=10090 GN=Acot6 PE=1 SV=1;sp|Q9QYR9|ACOT2_MOUSE Acyl-coenzyme A thioesterase 2, mitochon
sp|O55222|ILK_MOUSE Integrin-linked protein kinase OS=Mus musculus OX=10090 GN=Ilk PE=1 SV=2
sp|O55234|PSB5_MOUSE Proteasome subunit beta type-5 OS=Mus musculus OX=10090 GN=Psmb5 PE=1 SV=3
sp|O70172|PI42A_MOUSE Phosphatidylinositol 5-phosphate 4-kinase type-2 alpha OS=Mus musculus OX=10090 GN=Pip4k2a PE=1 SV=1;sp|Q80XI4|PI42B_MOUSE Phosphatidylinositol 5-phosphate 4-kinase type-2 beta OS=Mus musculus OX=10090 GN=Pip4k2b PE=1 SV=1
sp|O70325|GPX4_MOUSE Phospholipid hydroperoxide glutathione peroxidase OS=Mus musculus OX=10090 GN=Gpx4 PE=1 SV=4
sp|O70400|PDLI1_MOUSE PDZ and LIM domain protein 1 OS=Mus musculus OX=10090 GN=Pdlim1 PE=1 SV=4
sp|O70435|PSA3_MOUSE Proteasome subunit alpha type-3 OS=Mus musculus OX=10090 GN=Psma3 PE=1 SV=3
sp|O70456|1433S_MOUSE 14-3-3 protein sigma OS=Mus musculus OX=10090 GN=Sfn PE=1 SV=2
sp|O70475|UGDH_MOUSE UDP-glucose 6-dehydrogenase OS=Mus musculus OX=10090 GN=Ugdh PE=1 SV=1
sp|O70624|MYOC_MOUSE Myocilin OS=Mus musculus OX=10090 GN=Myoc PE=1 SV=1
sp|O88322|NID2_MOUSE Nidogen-2 OS=Mus musculus OX=10090 GN=Nid2 PE=1 SV=2
sp|O88342|WDR1_MOUSE WD repeat-containing protein 1 OS=Mus musculus OX=10090 GN=Wdr1 PE=1 SV=3
sp|O88428|PAPS2_MOUSE Bifunctional 3-phosphoadenosine 5-phosphosulfate synthase 2 OS=Mus musculus OX=10090 GN=Papss2 PE=1 SV=2
sp|O88451|RDH7_MOUSE Retinol dehydrogenase 7 OS=Mus musculus OX=10090 GN=Rdh7 PE=1 SV=1
sp|O88456|CPNS1_MOUSE Calpain small subunit 1 OS=Mus musculus OX=10090 GN=Capns1 PE=1 SV=1
sp|O88487|DC1I2_MOUSE Cytoplasmic dynein 1 intermediate chain 2 OS=Mus musculus OX=10090 GN=Dync1i2 PE=1 SV=1
sp|O88552|CLD2_MOUSE Claudin-2 OS=Mus musculus OX=10090 GN=Cldn2 PE=1 SV=1
sp|O88569|ROA2_MOUSE Heterogeneous nuclear ribonucleoproteins A2/B1 OS=Mus musculus OX=10090 GN=Hnrnpa2b1 PE=1 SV=2
sp|O88783|FA5_MOUSE Coagulation factor V OS=Mus musculus OX=10090 GN=F5 PE=1 SV=1
sp|O88811|STAM2_MOUSE Signal transducing adapter molecule 2 OS=Mus musculus OX=10090 GN=Stam2 PE=1 SV=1;sp|P70297|STAM1_MOUSE Signal transducing adapter molecule 1 OS=Mus musculus OX=10090 GN=Stam PE=1 SV=3
sp|O88844|IDHC_MOUSE Isocitrate dehydrogenase [NADP] cytoplasmic OS=Mus musculus OX=10090 GN=Idh1 PE=1 SV=2
sp|O88947|FA10_MOUSE Coagulation factor X OS=Mus musculus OX=10090 GN=F10 PE=1 SV=1
sp|O88990|ACTN3_MOUSE Alpha-actinin-3 OS=Mus musculus OX=10090 GN=Actn3 PE=2 SV=1
sp|O89053|COR1A_MOUSE Coronin-1A OS=Mus musculus OX=10090 GN=Coro1a PE=1 SV=5
sp|P00329|ADH1_MOUSE Alcohol dehydrogenase 1 OS=Mus musculus OX=10090 GN=Adh1 PE=1 SV=2
sp|P00688|AMYP_MOUSE Pancreatic alpha-amylase OS=Mus musculus OX=10090 GN=Amy2 PE=1 SV=2
sp|P01027|CO3_MOUSE Complement C3 OS=Mus musculus OX=10090 GN=C3 PE=1 SV=3
sp|P01029|CO4B_MOUSE Complement C4-B OS=Mus musculus OX=10090 GN=C4b PE=1 SV=3
sp|P01872|IGHM_MOUSE Immunoglobulin heavy constant mu OS=Mus musculus OX=10090 GN=Ighm PE=1 SV=2
sp|P01878|IGHA_MOUSE Ig alpha chain C region OS=Mus musculus OX=10090 PE=1 SV=1
sp|P01942|HBA_MOUSE Hemoglobin subunit alpha OS=Mus musculus OX=10090 GN=Hba PE=1 SV=2
sp|P02088|HBB1_MOUSE Hemoglobin subunit beta-1 OS=Mus musculus OX=10090 GN=Hbb-b1 PE=1 SV=2;sp|P02089|HBB2_MOUSE Hemoglobin subunit beta-2 OS=Mus musculus OX=10090 GN=Hbb-b2 PE=1 SV=2
sp|P84244|H33_MOUSE Histone H3.3 OS=Mus musculus OX=10090 GN=H3f3a PE=1 SV=2;sp|P02301|H3C_MOUSE Histone H3.3C OS=Mus musculus OX=10090 GN=H3f3c PE=3 SV=3
sp|P02469|LAMB1_MOUSE Laminin subunit beta-1 OS=Mus musculus OX=10090 GN=Lamb1 PE=1 SV=3
sp|P05064|ALDOA_MOUSE Fructose-bisphosphate aldolase A OS=Mus musculus OX=10090 GN=Aldoa PE=1 SV=2
sp|P05132|KAPCA_MOUSE cAMP-dependent protein kinase catalytic subunit alpha OS=Mus musculus OX=10090 GN=Prkaca PE=1 SV=3;sp|P68181|KAPCB_MOUSE cAMP-dependent protein kinase catalytic subunit beta OS=Mus musculus OX=10090 GN=Prkacb PE=1 SV=2
sp|P05213|TBA1B_MOUSE Tubulin alpha-1B chain OS=Mus musculus OX=10090 GN=Tuba1b PE=1 SV=2
sp|P06151|LDHA_MOUSE L-lactate dehydrogenase A chain OS=Mus musculus OX=10090 GN=Ldha PE=1 SV=3
sp|P06684|CO5_MOUSE Complement C5 OS=Mus musculus OX=10090 GN=C5 PE=1 SV=2
sp|P06745|G6PI_MOUSE Glucose-6-phosphate isomerase OS=Mus musculus OX=10090 GN=Gpi PE=1 SV=4
sp|P06801|MAOX_MOUSE NADP-dependent malic enzyme OS=Mus musculus OX=10090 GN=Me1 PE=1 SV=2
sp|P07310|KCRM_MOUSE Creatine kinase M-type OS=Mus musculus OX=10090 GN=Ckm PE=1 SV=1
sp|P07356|ANXA2_MOUSE Annexin A2 OS=Mus musculus OX=10090 GN=Anxa2 PE=1 SV=2
sp|P07724|ALBU_MOUSE Serum albumin OS=Mus musculus OX=10090 GN=Alb PE=1 SV=3
sp|P07901|HS90A_MOUSE Heat shock protein HSP 90-alpha OS=Mus musculus OX=10090 GN=Hsp90aa1 PE=1 SV=4
sp|P08113|ENPL_MOUSE Endoplasmin OS=Mus musculus OX=10090 GN=Hsp90b1 PE=1 SV=2
sp|P08249|MDHM_MOUSE Malate dehydrogenase, mitochondrial OS=Mus musculus OX=10090 GN=Mdh2 PE=1 SV=3
sp|P08752|GNAI2_MOUSE Guanine nucleotide-binding protein G(i) subunit alpha-2 OS=Mus musculus OX=10090 GN=Gnai2 PE=1 SV=5
sp|P09041|PGK2_MOUSE Phosphoglycerate kinase 2 OS=Mus musculus OX=10090 GN=Pgk2 PE=1 SV=4
sp|P09055|ITB1_MOUSE Integrin beta-1 OS=Mus musculus OX=10090 GN=Itgb1 PE=1 SV=1
sp|P09103|PDIA1_MOUSE Protein disulfide-isomerase OS=Mus musculus OX=10090 GN=P4hb PE=1 SV=2
sp|P09411|PGK1_MOUSE Phosphoglycerate kinase 1 OS=Mus musculus OX=10090 GN=Pgk1 PE=1 SV=4
sp|P09470|ACE_MOUSE Angiotensin-converting enzyme OS=Mus musculus OX=10090 GN=Ace PE=1 SV=3
sp|P09528|FRIH_MOUSE Ferritin heavy chain OS=Mus musculus OX=10090 GN=Fth1 PE=1 SV=2
sp|P0DP28|CALM3_MOUSE Calmodulin-3 OS=Mus musculus OX=10090 GN=Calm3 PE=1 SV=1;sp|P0DP27|CALM2_MOUSE Calmodulin-2 OS=Mus musculus OX=10090 GN=Calm2 PE=1 SV=1;sp|P0DP26|CALM1_MOUSE Calmodulin-1 OS=Mus musculus OX=10090 GN=Calm1 PE=1 SV=1;sp|Q9D6P8|CALL3_MOU
sp|P10107|ANXA1_MOUSE Annexin A1 OS=Mus musculus OX=10090 GN=Anxa1 PE=1 SV=2
sp|P10126|EF1A1_MOUSE Elongation factor 1-alpha 1 OS=Mus musculus OX=10090 GN=Eef1a1 PE=1 SV=3
sp|P10404|ENV1_MOUSE MLV-related proviral Env polyprotein OS=Mus musculus OX=10090 PE=1 SV=3
sp|P10493|NID1_MOUSE Nidogen-1 OS=Mus musculus OX=10090 GN=Nid1 PE=1 SV=2
sp|P10630|IF4A2_MOUSE Eukaryotic initiation factor 4A-II OS=Mus musculus OX=10090 GN=Eif4a2 PE=1 SV=2
sp|P10639|THIO_MOUSE Thioredoxin OS=Mus musculus OX=10090 GN=Txn PE=1 SV=3
sp|P10649|GSTM1_MOUSE Glutathione S-transferase Mu 1 OS=Mus musculus OX=10090 GN=Gstm1 PE=1 SV=2
sp|P10852|4F2_MOUSE 4F2 cell-surface antigen heavy chain OS=Mus musculus OX=10090 GN=Slc3a2 PE=1 SV=1
sp|P10853|H2B1F_MOUSE Histone H2B type 1-F/J/L OS=Mus musculus OX=10090 GN=Hist1h2bf PE=1 SV=2;sp|Q8CGP2|H2B1P_MOUSE Histone H2B type 1-P OS=Mus musculus OX=10090 GN=Hist1h2bp PE=1 SV=3;sp|Q8CGP1|H2B1K_MOUSE Histone H2B type 1-K OS=Mus musculus OX=10090 GN
sp|P11031|TCP4_MOUSE Activated RNA polymerase II transcriptional coactivator p15 OS=Mus musculus OX=10090 GN=Sub1 PE=1 SV=3
sp|P11087|CO1A1_MOUSE Collagen alpha-1(I) chain OS=Mus musculus OX=10090 GN=Col1a1 PE=1 SV=4
sp|P11152|LIPL_MOUSE Lipoprotein lipase OS=Mus musculus OX=10090 GN=Lpl PE=1 SV=3
sp|P11276|FINC_MOUSE Fibronectin OS=Mus musculus OX=10090 GN=Fn1 PE=1 SV=4
sp|P11370|ENV2_MOUSE Retrovirus-related Env polyprotein from Fv-4 locus OS=Mus musculus OX=10090 GN=Fv4 PE=1 SV=2
sp|P11499|HS90B_MOUSE Heat shock protein HSP 90-beta OS=Mus musculus OX=10090 GN=Hsp90ab1 PE=1 SV=3
sp|P11679|K2C8_MOUSE Keratin, type II cytoskeletal 8 OS=Mus musculus OX=10090 GN=Krt8 PE=1 SV=4;
sp|P11983|TCPA_MOUSE T-complex protein 1 subunit alpha OS=Mus musculus OX=10090 GN=Tcp1 PE=1 SV=3
sp|P12265|BGLR_MOUSE Beta-glucuronidase OS=Mus musculus OX=10090 GN=Gusb PE=1 SV=2
sp|P12367|KAP2_MOUSE cAMP-dependent protein kinase type II-alpha regulatory subunit OS=Mus musculus OX=10090 GN=Prkar2a PE=1 SV=2
sp|P12382|PFKAL_MOUSE ATP-dependent 6-phosphofructokinase, liver type OS=Mus musculus OX=10090 GN=Pfkl PE=1 SV=4
sp|P12815|PDCD6_MOUSE Programmed cell death protein 6 OS=Mus musculus OX=10090 GN=Pdcd6 PE=1 SV=2
sp|P12960|CNTN1_MOUSE Contactin-1 OS=Mus musculus OX=10090 GN=Cntn1 PE=1 SV=1
sp|P13020|GELS_MOUSE Gelsolin OS=Mus musculus OX=10090 GN=Gsn PE=1 SV=3
sp|P13707|GPDA_MOUSE Glycerol-3-phosphate dehydrogenase [NAD(+)], cytoplasmic OS=Mus musculus OX=10090 GN=Gpd1 PE=1 SV=3
sp|P14131|RS16_MOUSE 40S ribosomal protein S16 OS=Mus musculus OX=10090 GN=Rps16 PE=1 SV=4
sp|P14152|MDHC_MOUSE Malate dehydrogenase, cytoplasmic OS=Mus musculus OX=10090 GN=Mdh1 PE=1 SV=3
sp|P14206|RSSA_MOUSE 40S ribosomal protein SA OS=Mus musculus OX=10090 GN=Rpsa PE=1 SV=4
sp|P14685|PSMD3_MOUSE 26S proteasome non-ATPase regulatory subunit 3 OS=Mus musculus OX=10090 GN=Psmd3 PE=1 SV=3
sp|P14824|ANXA6_MOUSE Annexin A6 OS=Mus musculus OX=10090 GN=Anxa6 PE=1 SV=3
sp|P15105|GLNA_MOUSE Glutamine synthetase OS=Mus musculus OX=10090 GN=Glul PE=1 SV=6
sp|P15327|PMGE_MOUSE Bisphosphoglycerate mutase OS=Mus musculus OX=10090 GN=Bpgm PE=1 SV=2
sp|P15379|CD44_MOUSE CD44 antigen OS=Mus musculus OX=10090 GN=Cd44 PE=1 SV=3
sp|P15409|OPSD_MOUSE Rhodopsin OS=Mus musculus OX=10090 GN=Rho PE=1 SV=2
sp|P15626|GSTM2_MOUSE Glutathione S-transferase Mu 2 OS=Mus musculus OX=10090 GN=Gstm2 PE=1 SV=2
sp|P16015|CAH3_MOUSE Carbonic anhydrase 3 OS=Mus musculus OX=10090 GN=Ca3 PE=1 SV=3
sp|P16045|LEG1_MOUSE Galectin-1 OS=Mus musculus OX=10090 GN=Lgals1 PE=1 SV=3
sp|P16125|LDHB_MOUSE L-lactate dehydrogenase B chain OS=Mus musculus OX=10090 GN=Ldhb PE=1 SV=2
sp|P16301|LCAT_MOUSE Phosphatidylcholine-sterol acyltransferase OS=Mus musculus OX=10090 GN=Lcat PE=1 SV=2
sp|P16331|PH4H_MOUSE Phenylalanine-4-hydroxylase OS=Mus musculus OX=10090 GN=Pah PE=1 SV=4
sp|P16460|ASSY_MOUSE Argininosuccinate synthase OS=Mus musculus OX=10090 GN=Ass1 PE=1 SV=1
sp|P16627|HS71L_MOUSE Heat shock 70 kDa protein 1-like OS=Mus musculus OX=10090 GN=Hspa1l PE=1 SV=4
sp|P16858|G3P_MOUSE Glyceraldehyde-3-phosphate dehydrogenase OS=Mus musculus OX=10090 GN=Gapdh PE=1 SV=2
sp|P17182|ENOA_MOUSE Alpha-enolase OS=Mus musculus OX=10090 GN=Eno1 PE=1 SV=3
sp|P17427|AP2A2_MOUSE AP-2 complex subunit alpha-2 OS=Mus musculus OX=10090 GN=Ap2a2 PE=1 SV=2
sp|P17563|SBP1_MOUSE Methanethiol oxidase OS=Mus musculus OX=10090 GN=Selenbp1 PE=1 SV=2
sp|P17742|PPIA_MOUSE Peptidyl-prolyl cis-trans isomerase A OS=Mus musculus OX=10090 GN=Ppia PE=1 SV=2
sp|P17751|TPIS_MOUSE Triosephosphate isomerase OS=Mus musculus OX=10090 GN=Tpi1 PE=1 SV=4
sp|P17809|GTR1_MOUSE Solute carrier family 2, facilitated glucose transporter member 1 OS=Mus musculus OX=10090 GN=Slc2a1 PE=1 SV=4
sp|Q61696|HS71A_MOUSE Heat shock 70 kDa protein 1A OS=Mus musculus OX=10090 GN=Hspa1a PE=1 SV=2;sp|P17879|HS71B_MOUSE Heat shock 70 kDa protein 1B OS=Mus musculus OX=10090 GN=Hspa1b PE=1 SV=3
sp|P18572|BASI_MOUSE Basigin OS=Mus musculus OX=10090 GN=Bsg PE=1 SV=2
sp|P18760|COF1_MOUSE Cofilin-1 OS=Mus musculus OX=10090 GN=Cfl1 PE=1 SV=3
sp|P18828|SDC1_MOUSE Syndecan-1 OS=Mus musculus OX=10090 GN=Sdc1 PE=1 SV=1
sp|P19096|FAS_MOUSE Fatty acid synthase OS=Mus musculus OX=10090 GN=Fasn PE=1 SV=2
sp|P19157|GSTP1_MOUSE Glutathione S-transferase P 1 OS=Mus musculus OX=10090 GN=Gstp1 PE=1 SV=2;sp|P46425|GSTP2_MOUSE Glutathione S-transferase P 2 OS=Mus musculus OX=10090 GN=Gstp2 PE=1 SV=2
sp|P19324|SERPH_MOUSE Serpin H1 OS=Mus musculus OX=10090 GN=Serpinh1 PE=1 SV=3
sp|P19639|GSTM3_MOUSE Glutathione S-transferase Mu 3 OS=Mus musculus OX=10090 GN=Gstm3 PE=1 SV=2
sp|P20029|BIP_MOUSE Endoplasmic reticulum chaperone BiP OS=Mus musculus OX=10090 GN=Hspa5 PE=1 SV=3
sp|P21107|TPM3_MOUSE Tropomyosin alpha-3 chain OS=Mus musculus OX=10090 GN=Tpm3 PE=1 SV=3
sp|P21278|GNA11_MOUSE Guanine nucleotide-binding protein subunit alpha-11 OS=Mus musculus OX=10090 GN=Gna11 PE=1 SV=1;sp|P30677|GNA14_MOUSE Guanine nucleotide-binding protein subunit alpha-14 OS=Mus musculus OX=10090 GN=Gna14 PE=1 SV=2;sp|P21279|GNAQ_MOUSE
sp|P21550|ENOB_MOUSE Beta-enolase OS=Mus musculus OX=10090 GN=Eno3 PE=1 SV=3
sp|P21614|VTDB_MOUSE Vitamin D-binding protein OS=Mus musculus OX=10090 GN=Gc PE=1 SV=2
sp|P21956|MFGM_MOUSE Lactadherin OS=Mus musculus OX=10090 GN=Mfge8 PE=1 SV=3
sp|P21981|TGM2_MOUSE Protein-glutamine gamma-glutamyltransferase 2 OS=Mus musculus OX=10090 GN=Tgm2 PE=1 SV=4
sp|P23116|EIF3A_MOUSE Eukaryotic translation initiation factor 3 subunit A OS=Mus musculus OX=10090 GN=Eif3a PE=1 SV=5
sp|P23242|CXA1_MOUSE Gap junction alpha-1 protein OS=Mus musculus OX=10090 GN=Gja1 PE=1 SV=2
sp|P24270|CATA_MOUSE Catalase OS=Mus musculus OX=10090 GN=Cat PE=1 SV=4
sp|P24549|AL1A1_MOUSE Retinal dehydrogenase 1 OS=Mus musculus OX=10090 GN=Aldh1a1 PE=1 SV=5
sp|P26039|TLN1_MOUSE Talin-1 OS=Mus musculus OX=10090 GN=Tln1 PE=1 SV=2
sp|P26040|EZRI_MOUSE Ezrin OS=Mus musculus OX=10090 GN=Ezr PE=1 SV=3
sp|P26041|MOES_MOUSE Moesin OS=Mus musculus OX=10090 GN=Msn PE=1 SV=3
sp|P26043|RADI_MOUSE Radixin OS=Mus musculus OX=10090 GN=Rdx PE=1 SV=3
sp|P26231|CTNA1_MOUSE Catenin alpha-1 OS=Mus musculus OX=10090 GN=Ctnna1 PE=1 SV=1
sp|P26262|KLKB1_MOUSE Plasma kallikrein OS=Mus musculus OX=10090 GN=Klkb1 PE=1 SV=2
sp|P26443|DHE3_MOUSE Glutamate dehydrogenase 1, mitochondrial OS=Mus musculus OX=10090 GN=Glud1 PE=1 SV=1
sp|P26638|SYSC_MOUSE Serine--tRNA ligase, cytoplasmic OS=Mus musculus OX=10090 GN=Sars PE=1 SV=3
sp|P26645|MARCS_MOUSE Myristoylated alanine-rich C-kinase substrate OS=Mus musculus OX=10090 GN=Marcks PE=1 SV=2
sp|P26928|HGFL_MOUSE Hepatocyte growth factor-like protein OS=Mus musculus OX=10090 GN=Mst1 PE=2 SV=2
sp|P27046|MA2A1_MOUSE Alpha-mannosidase 2 OS=Mus musculus OX=10090 GN=Man2a1 PE=1 SV=2;sp|Q8BRK9|MA2A2_MOUSE Alpha-mannosidase 2x OS=Mus musculus OX=10090 GN=Man2a2 PE=1 SV=2
sp|P27773|PDIA3_MOUSE Protein disulfide-isomerase A3 OS=Mus musculus OX=10090 GN=Pdia3 PE=1 SV=2
sp|P28271|ACOC_MOUSE Cytoplasmic aconitate hydratase OS=Mus musculus OX=10090 GN=Aco1 PE=1 SV=3
sp|P28474|ADHX_MOUSE Alcohol dehydrogenase class-3 OS=Mus musculus OX=10090 GN=Adh5 PE=1 SV=3
sp|P28656|NP1L1_MOUSE Nucleosome assembly protein 1-like 1 OS=Mus musculus OX=10090 GN=Nap1l1 PE=1 SV=2
sp|P28660|NCKP1_MOUSE Nck-associated protein 1 OS=Mus musculus OX=10090 GN=Nckap1 PE=1 SV=2
sp|P28665|MUG1_MOUSE Murinoglobulin-1 OS=Mus musculus OX=10090 GN=Mug1 PE=1 SV=3
sp|P29341|PABP1_MOUSE Polyadenylate-binding protein 1 OS=Mus musculus OX=10090 GN=Pabpc1 PE=1 SV=2
sp|P29391|FRIL1_MOUSE Ferritin light chain 1 OS=Mus musculus OX=10090 GN=Ftl1 PE=1 SV=2
sp|P29758|OAT_MOUSE Ornithine aminotransferase, mitochondrial OS=Mus musculus OX=10090 GN=Oat PE=1 SV=1
sp|P30115|GSTA3_MOUSE Glutathione S-transferase A3 OS=Mus musculus OX=10090 GN=Gsta3 PE=1 SV=2
sp|P30416|FKBP4_MOUSE Peptidyl-prolyl cis-trans isomerase FKBP4 OS=Mus musculus OX=10090 GN=Fkbp4 PE=1 SV=5
sp|P30999|CTND1_MOUSE Catenin delta-1 OS=Mus musculus OX=10090 GN=Ctnnd1 PE=1 SV=2
sp|P31324|KAP3_MOUSE cAMP-dependent protein kinase type II-beta regulatory subunit OS=Mus musculus OX=10090 GN=Prkar2b PE=1 SV=3
sp|P31938|MP2K1_MOUSE Dual specificity mitogen-activated protein kinase kinase 1 OS=Mus musculus OX=10090 GN=Map2k1 PE=1 SV=2
sp|P32261|ANT3_MOUSE Antithrombin-III OS=Mus musculus OX=10090 GN=Serpinc1 PE=1 SV=1
sp|P32921|SYWC_MOUSE Tryptophan--tRNA ligase, cytoplasmic OS=Mus musculus OX=10090 GN=Wars PE=1 SV=2
sp|P35278|RAB5C_MOUSE Ras-related protein Rab-5C OS=Mus musculus OX=10090 GN=Rab5c PE=1 SV=2
sp|P61294|RAB6B_MOUSE Ras-related protein Rab-6B OS=Mus musculus OX=10090 GN=Rab6b PE=1 SV=1;sp|P35279|RAB6A_MOUSE Ras-related protein Rab-6A OS=Mus musculus OX=10090 GN=Rab6a PE=1 SV=4;sp|Q8BHD0|RB39A_MOUSE Ras-related protein Rab-39A OS=Mus musculus OX=1
sp|P35282|RAB21_MOUSE Ras-related protein Rab-21 OS=Mus musculus OX=10090 GN=Rab21 PE=1 SV=4
sp|P35293|RAB18_MOUSE Ras-related protein Rab-18 OS=Mus musculus OX=10090 GN=Rab18 PE=1 SV=2
sp|P35441|TSP1_MOUSE Thrombospondin-1 OS=Mus musculus OX=10090 GN=Thbs1 PE=1 SV=1
sp|P35456|UPAR_MOUSE Urokinase plasminogen activator surface receptor OS=Mus musculus OX=10090 GN=Plaur PE=1 SV=1
sp|P35486|ODPA_MOUSE Pyruvate dehydrogenase E1 component subunit alpha, somatic form, mitochondrial OS=Mus musculus OX=10090 GN=Pdha1 PE=1 SV=1
sp|P35492|HUTH_MOUSE Histidine ammonia-lyase OS=Mus musculus OX=10090 GN=Hal PE=1 SV=1
sp|P35700|PRDX1_MOUSE Peroxiredoxin-1 OS=Mus musculus OX=10090 GN=Prdx1 PE=1 SV=1
sp|P35762|CD81_MOUSE CD81 antigen OS=Mus musculus OX=10090 GN=Cd81 PE=1 SV=2
sp|P35803|GPM6B_MOUSE Neuronal membrane glycoprotein M6-b OS=Mus musculus OX=10090 GN=Gpm6b PE=1 SV=2
sp|P35980|RL18_MOUSE 60S ribosomal protein L18 OS=Mus musculus OX=10090 GN=Rpl18 PE=1 SV=3
sp|P36993|PPM1B_MOUSE Protein phosphatase 1B OS=Mus musculus OX=10090 GN=Ppm1b PE=1 SV=1
sp|P38060|HMGCL_MOUSE Hydroxymethylglutaryl-CoA lyase, mitochondrial OS=Mus musculus OX=10090 GN=Hmgcl PE=1 SV=2
sp|P38647|GRP75_MOUSE Stress-70 protein, mitochondrial OS=Mus musculus OX=10090 GN=Hspa9 PE=1 SV=3
sp|P39054|DYN2_MOUSE Dynamin-2 OS=Mus musculus OX=10090 GN=Dnm2 PE=1 SV=2;sp|Q8BZ98|DYN3_MOUSE Dynamin-3 OS=Mus musculus OX=10090 GN=Dnm3 PE=1 SV=1;sp|P39053|DYN1_MOUSE Dynamin-1 OS=Mus musculus OX=10090 GN=Dnm1 PE=1 SV=2
sp|P39061|COIA1_MOUSE Collagen alpha-1(XVIII) chain OS=Mus musculus OX=10090 GN=Col18a1 PE=1 SV=4
sp|P40124|CAP1_MOUSE Adenylyl cyclase-associated protein 1 OS=Mus musculus OX=10090 GN=Cap1 PE=1 SV=4
sp|P40142|TKT_MOUSE Transketolase OS=Mus musculus OX=10090 GN=Tkt PE=1 SV=1
sp|P40240|CD9_MOUSE CD9 antigen OS=Mus musculus OX=10090 GN=Cd9 PE=1 SV=2
sp|P40936|INMT_MOUSE Indolethylamine N-methyltransferase OS=Mus musculus OX=10090 GN=Inmt PE=1 SV=1
sp|P41731|CD63_MOUSE CD63 antigen OS=Mus musculus OX=10090 GN=Cd63 PE=1 SV=2
sp|P42125|ECI1_MOUSE Enoyl-CoA delta isomerase 1, mitochondrial OS=Mus musculus OX=10090 GN=Eci1 PE=1 SV=2
sp|P42208|SEPT2_MOUSE Septin-2 OS=Mus musculus OX=10090 GN=Septin2 PE=1 SV=2
sp|P42232|STA5B_MOUSE Signal transducer and activator of transcription 5B OS=Mus musculus OX=10090 GN=Stat5b PE=1 SV=1;sp|P42230|STA5A_MOUSE Signal transducer and activator of transcription 5A OS=Mus musculus OX=10090 GN=Stat5a PE=1 SV=1
sp|P42932|TCPQ_MOUSE T-complex protein 1 subunit theta OS=Mus musculus OX=10090 GN=Cct8 PE=1 SV=3
sp|P45376|ALDR_MOUSE Aldo-keto reductase family 1 member B1 OS=Mus musculus OX=10090 GN=Akr1b1 PE=1 SV=3
sp|P45377|ALD2_MOUSE Aldose reductase-related protein 2 OS=Mus musculus OX=10090 GN=Akr1b8 PE=1 SV=2
sp|P45591|COF2_MOUSE Cofilin-2 OS=Mus musculus OX=10090 GN=Cfl2 PE=1 SV=1
sp|P46460|NSF_MOUSE Vesicle-fusing ATPase OS=Mus musculus OX=10090 GN=Nsf PE=1 SV=2
sp|P46471|PRS7_MOUSE 26S proteasome regulatory subunit 7 OS=Mus musculus OX=10090 GN=Psmc2 PE=1 SV=5
sp|P46638|RB11B_MOUSE Ras-related protein Rab-11B OS=Mus musculus OX=10090 GN=Rab11b PE=1 SV=3;sp|P62492|RB11A_MOUSE Ras-related protein Rab-11A OS=Mus musculus OX=10090 GN=Rab11a PE=1 SV=3
sp|P47738|ALDH2_MOUSE Aldehyde dehydrogenase, mitochondrial OS=Mus musculus OX=10090 GN=Aldh2 PE=1 SV=1
sp|P47753|CAZA1_MOUSE F-actin-capping protein subunit alpha-1 OS=Mus musculus OX=10090 GN=Capza1 PE=1 SV=4
sp|P47754|CAZA2_MOUSE F-actin-capping protein subunit alpha-2 OS=Mus musculus OX=10090 GN=Capza2 PE=1 SV=3
sp|P47856|GFPT1_MOUSE Glutamine--fructose-6-phosphate aminotransferase [isomerizing] 1 OS=Mus musculus OX=10090 GN=Gfpt1 PE=1 SV=3
sp|P48036|ANXA5_MOUSE Annexin A5 OS=Mus musculus OX=10090 GN=Anxa5 PE=1 SV=1
sp|P48193|41_MOUSE Protein 4.1 OS=Mus musculus OX=10090 GN=Epb41 PE=1 SV=2
sp|P48722|HS74L_MOUSE Heat shock 70 kDa protein 4L OS=Mus musculus OX=10090 GN=Hspa4l PE=1 SV=2
sp|P48758|CBR1_MOUSE Carbonyl reductase [NADPH] 1 OS=Mus musculus OX=10090 GN=Cbr1 PE=1 SV=3
sp|P48774|GSTM5_MOUSE Glutathione S-transferase Mu 5 OS=Mus musculus OX=10090 GN=Gstm5 PE=1 SV=1
sp|P49429|HPPD_MOUSE 4-hydroxyphenylpyruvate dioxygenase OS=Mus musculus OX=10090 GN=Hpd PE=1 SV=3
sp|P49443|PPM1A_MOUSE Protein phosphatase 1A OS=Mus musculus OX=10090 GN=Ppm1a PE=1 SV=1
sp|P49945|FRIL2_MOUSE Ferritin light chain 2 OS=Mus musculus OX=10090 GN=Ftl2 PE=3 SV=2
sp|P50247|SAHH_MOUSE Adenosylhomocysteinase OS=Mus musculus OX=10090 GN=Ahcy PE=1 SV=3
sp|P50295|ARY2_MOUSE Arylamine N-acetyltransferase 2 OS=Mus musculus OX=10090 GN=Nat2 PE=1 SV=1;sp|P50296|ARY3_MOUSE Arylamine N-acetyltransferase 3 OS=Mus musculus OX=10090 GN=Nat3 PE=2 SV=1;sp|P50294|ARY1_MOUSE Arylamine N-acetyltransferase 1 OS=Mus musc
sp|P50396|GDIA_MOUSE Rab GDP dissociation inhibitor alpha OS=Mus musculus OX=10090 GN=Gdi1 PE=1 SV=3
sp|P50431|GLYC_MOUSE Serine hydroxymethyltransferase, cytosolic OS=Mus musculus OX=10090 GN=Shmt1 PE=1 SV=3
sp|P50516|VATA_MOUSE V-type proton ATPase catalytic subunit A OS=Mus musculus OX=10090 GN=Atp6v1a PE=1 SV=2
sp|P50518|VATE1_MOUSE V-type proton ATPase subunit E 1 OS=Mus musculus OX=10090 GN=Atp6v1e1 PE=1 SV=2
sp|P50608|FMOD_MOUSE Fibromodulin OS=Mus musculus OX=10090 GN=Fmod PE=2 SV=1
sp|P51150|RAB7A_MOUSE Ras-related protein Rab-7a OS=Mus musculus OX=10090 GN=Rab7a PE=1 SV=2
sp|P51174|ACADL_MOUSE Long-chain specific acyl-CoA dehydrogenase, mitochondrial OS=Mus musculus OX=10090 GN=Acadl PE=1 SV=2
sp|P51660|DHB4_MOUSE Peroxisomal multifunctional enzyme type 2 OS=Mus musculus OX=10090 GN=Hsd17b4 PE=1 SV=3
sp|P51881|ADT2_MOUSE ADP/ATP translocase 2 OS=Mus musculus OX=10090 GN=Slc25a5 PE=1 SV=3
sp|P51885|LUM_MOUSE Lumican OS=Mus musculus OX=10090 GN=Lum PE=1 SV=2
sp|P51912|AAAT_MOUSE Neutral amino acid transporter B(0) OS=Mus musculus OX=10090 GN=Slc1a5 PE=1 SV=2
sp|P52196|THTR_MOUSE Thiosulfate sulfurtransferase OS=Mus musculus OX=10090 GN=Tst PE=1 SV=3
sp|P52480|KPYM_MOUSE Pyruvate kinase PKM OS=Mus musculus OX=10090 GN=Pkm PE=1 SV=4
sp|P53026|RL10A_MOUSE 60S ribosomal protein L10a OS=Mus musculus OX=10090 GN=Rpl10a PE=1 SV=3
sp|P53395|ODB2_MOUSE Lipoamide acyltransferase component of branched-chain alpha-keto acid dehydrogenase complex, mitochondrial OS=Mus musculus OX=10090 GN=Dbt PE=1 SV=2
sp|P53657|KPYR_MOUSE Pyruvate kinase PKLR OS=Mus musculus OX=10090 GN=Pklr PE=1 SV=1
sp|P53986|MOT1_MOUSE Monocarboxylate transporter 1 OS=Mus musculus OX=10090 GN=Slc16a1 PE=1 SV=1
sp|P53994|RAB2A_MOUSE Ras-related protein Rab-2A OS=Mus musculus OX=10090 GN=Rab2a PE=1 SV=1;sp|P59279|RAB2B_MOUSE Ras-related protein Rab-2B OS=Mus musculus OX=10090 GN=Rab2b PE=1 SV=1
sp|P54071|IDHP_MOUSE Isocitrate dehydrogenase [NADP], mitochondrial OS=Mus musculus OX=10090 GN=Idh2 PE=1 SV=3
sp|P54116|STOM_MOUSE Erythrocyte band 7 integral membrane protein OS=Mus musculus OX=10090 GN=Stom PE=1 SV=3
sp|P54869|HMCS2_MOUSE Hydroxymethylglutaryl-CoA synthase, mitochondrial OS=Mus musculus OX=10090 GN=Hmgcs2 PE=1 SV=2
sp|P55258|RAB8A_MOUSE Ras-related protein Rab-8A OS=Mus musculus OX=10090 GN=Rab8a PE=1 SV=2
sp|P55264|ADK_MOUSE Adenosine kinase OS=Mus musculus OX=10090 GN=Adk PE=1 SV=2
sp|P55288|CAD11_MOUSE Cadherin-11 OS=Mus musculus OX=10090 GN=Cdh11 PE=1 SV=1
sp|P56399|UBP5_MOUSE Ubiquitin carboxyl-terminal hydrolase 5 OS=Mus musculus OX=10090 GN=Usp5 PE=1 SV=1
sp|P56480|ATPB_MOUSE ATP synthase subunit beta, mitochondrial OS=Mus musculus OX=10090 GN=Atp5f1b PE=1 SV=2
sp|P57776|EF1D_MOUSE Elongation factor 1-delta OS=Mus musculus OX=10090 GN=Eef1d PE=1 SV=3
sp|P57780|ACTN4_MOUSE Alpha-actinin-4 OS=Mus musculus OX=10090 GN=Actn4 PE=1 SV=1
sp|P58252|EF2_MOUSE Elongation factor 2 OS=Mus musculus OX=10090 GN=Eef2 PE=1 SV=2
sp|P59999|ARPC4_MOUSE Actin-related protein 2/3 complex subunit 4 OS=Mus musculus OX=10090 GN=Arpc4 PE=1 SV=3
sp|P60334|CDO1_MOUSE Cysteine dioxygenase type 1 OS=Mus musculus OX=10090 GN=Cdo1 PE=1 SV=1
sp|P60335|PCBP1_MOUSE Poly(rC)-binding protein 1 OS=Mus musculus OX=10090 GN=Pcbp1 PE=1 SV=1
sp|P60710|ACTB_MOUSE Actin, cytoplasmic 1 OS=Mus musculus OX=10090 GN=Actb PE=1 SV=1
sp|P60766|CDC42_MOUSE Cell division control protein 42 homolog OS=Mus musculus OX=10090 GN=Cdc42 PE=1 SV=2
sp|P60843|IF4A1_MOUSE Eukaryotic initiation factor 4A-I OS=Mus musculus OX=10090 GN=Eif4a1 PE=1 SV=1
sp|P61028|RAB8B_MOUSE Ras-related protein Rab-8B OS=Mus musculus OX=10090 GN=Rab8b PE=1 SV=1
sp|P61079|UB2D3_MOUSE Ubiquitin-conjugating enzyme E2 D3 OS=Mus musculus OX=10090 GN=Ube2d3 PE=1 SV=1;sp|Q6ZWY6|U2D2B_MOUSE Ubiquitin-conjugating enzyme E2 D2B OS=Mus musculus OX=10090 GN=Ube2d2b PE=1 SV=1;sp|P62838|UB2D2_MOUSE Ubiquitin-conjugating enzyme
sp|P61082|UBC12_MOUSE NEDD8-conjugating enzyme Ubc12 OS=Mus musculus OX=10090 GN=Ube2m PE=1 SV=1
sp|P61161|ARP2_MOUSE Actin-related protein 2 OS=Mus musculus OX=10090 GN=Actr2 PE=1 SV=1
sp|P61164|ACTZ_MOUSE Alpha-centractin OS=Mus musculus OX=10090 GN=Actr1a PE=1 SV=1
sp|P84078|ARF1_MOUSE ADP-ribosylation factor 1 OS=Mus musculus OX=10090 GN=Arf1 PE=1 SV=2;sp|P61205|ARF3_MOUSE ADP-ribosylation factor 3 OS=Mus musculus OX=10090 GN=Arf3 PE=2 SV=2;sp|Q8BSL7|ARF2_MOUSE ADP-ribosylation factor 2 OS=Mus musculus OX=10090 GN=A
sp|P61222|ABCE1_MOUSE ATP-binding cassette sub-family E member 1 OS=Mus musculus OX=10090 GN=Abce1 PE=1 SV=1
sp|P61750|ARF4_MOUSE ADP-ribosylation factor 4 OS=Mus musculus OX=10090 GN=Arf4 PE=1 SV=2
sp|P61922|GABT_MOUSE 4-aminobutyrate aminotransferase, mitochondrial OS=Mus musculus OX=10090 GN=Abat PE=1 SV=1
sp|P61979|HNRPK_MOUSE Heterogeneous nuclear ribonucleoprotein K OS=Mus musculus OX=10090 GN=Hnrnpk PE=1 SV=1
sp|P61982|1433G_MOUSE 14-3-3 protein gamma OS=Mus musculus OX=10090 GN=Ywhag PE=1 SV=2
sp|P62071|RRAS2_MOUSE Ras-related protein R-Ras2 OS=Mus musculus OX=10090 GN=Rras2 PE=1 SV=1
sp|P62137|PP1A_MOUSE Serine/threonine-protein phosphatase PP1-alpha catalytic subunit OS=Mus musculus OX=10090 GN=Ppp1ca PE=1 SV=1
sp|P62141|PP1B_MOUSE Serine/threonine-protein phosphatase PP1-beta catalytic subunit OS=Mus musculus OX=10090 GN=Ppp1cb PE=1 SV=3
sp|P62196|PRS8_MOUSE 26S proteasome regulatory subunit 8 OS=Mus musculus OX=10090 GN=Psmc5 PE=1 SV=1
sp|P62245|RS15A_MOUSE 40S ribosomal protein S15a OS=Mus musculus OX=10090 GN=Rps15a PE=1 SV=2
sp|P62259|1433E_MOUSE 14-3-3 protein epsilon OS=Mus musculus OX=10090 GN=Ywhae PE=1 SV=1
sp|P62270|RS18_MOUSE 40S ribosomal protein S18 OS=Mus musculus OX=10090 GN=Rps18 PE=1 SV=3
sp|P62334|PRS10_MOUSE 26S proteasome regulatory subunit 10B OS=Mus musculus OX=10090 GN=Psmc6 PE=1 SV=1
sp|P62631|EF1A2_MOUSE Elongation factor 1-alpha 2 OS=Mus musculus OX=10090 GN=Eef1a2 PE=1 SV=1
sp|P62702|RS4X_MOUSE 40S ribosomal protein S4, X isoform OS=Mus musculus OX=10090 GN=Rps4x PE=1 SV=2
sp|P62715|PP2AB_MOUSE Serine/threonine-protein phosphatase 2A catalytic subunit beta isoform OS=Mus musculus OX=10090 GN=Ppp2cb PE=1 SV=1
sp|P62774|MTPN_MOUSE Myotrophin OS=Mus musculus OX=10090 GN=Mtpn PE=1 SV=2
sp|P62806|H4_MOUSE Histone H4 OS=Mus musculus OX=10090 GN=Hist1h4a PE=1 SV=2
sp|P62814|VATB2_MOUSE V-type proton ATPase subunit B, brain isoform OS=Mus musculus OX=10090 GN=Atp6v1b2 PE=1 SV=1
sp|P62821|RAB1A_MOUSE Ras-related protein Rab-1A OS=Mus musculus OX=10090 GN=Rab1A PE=1 SV=3
sp|P62827|RAN_MOUSE GTP-binding nuclear protein Ran OS=Mus musculus OX=10090 GN=Ran PE=1 SV=3
sp|P62835|RAP1A_MOUSE Ras-related protein Rap-1A OS=Mus musculus OX=10090 GN=Rap1a PE=1 SV=1
sp|P62874|GBB1_MOUSE Guanine nucleotide-binding protein G(I)/G(S)/G(T) subunit beta-1 OS=Mus musculus OX=10090 GN=Gnb1 PE=1 SV=3
sp|P62880|GBB2_MOUSE Guanine nucleotide-binding protein G(I)/G(S)/G(T) subunit beta-2 OS=Mus musculus OX=10090 GN=Gnb2 PE=1 SV=3
sp|P62962|PROF1_MOUSE Profilin-1 OS=Mus musculus OX=10090 GN=Pfn1 PE=1 SV=2
sp|P62983|RS27A_MOUSE Ubiquitin-40S ribosomal protein S27a OS=Mus musculus OX=10090 GN=Rps27a PE=1 SV=2;sp|P62984|RL40_MOUSE Ubiquitin-60S ribosomal protein L40 OS=Mus musculus OX=10090 GN=Uba52 PE=1 SV=2;sp|P0CG49|UBB_MOUSE Polyubiquitin-B OS=Mus musculus
sp|P63001|RAC1_MOUSE Ras-related C3 botulinum toxin substrate 1 OS=Mus musculus OX=10090 GN=Rac1 PE=1 SV=1
sp|P63017|HSP7C_MOUSE Heat shock cognate 71 kDa protein OS=Mus musculus OX=10090 GN=Hspa8 PE=1 SV=1
sp|P63085|MK01_MOUSE Mitogen-activated protein kinase 1 OS=Mus musculus OX=10090 GN=Mapk1 PE=1 SV=3
sp|P63087|PP1G_MOUSE Serine/threonine-protein phosphatase PP1-gamma catalytic subunit OS=Mus musculus OX=10090 GN=Ppp1cc PE=1 SV=1
sp|P63094|GNAS2_MOUSE Guanine nucleotide-binding protein G(s) subunit alpha isoforms short OS=Mus musculus OX=10090 GN=Gnas PE=1 SV=1;sp|Q6R0H7|GNAS1_MOUSE Guanine nucleotide-binding protein G(s) subunit alpha isoforms XLas OS=Mus musculus OX=10090 GN=Gnas
sp|P63101|1433Z_MOUSE 14-3-3 protein zeta/delta OS=Mus musculus OX=10090 GN=Ywhaz PE=1 SV=1
sp|P63242|IF5A1_MOUSE Eukaryotic translation initiation factor 5A-1 OS=Mus musculus OX=10090 GN=Eif5a PE=1 SV=2;sp|Q8BGY2|IF5A2_MOUSE Eukaryotic translation initiation factor 5A-2 OS=Mus musculus OX=10090 GN=Eif5a2 PE=1 SV=3
sp|P63260|ACTG_MOUSE Actin, cytoplasmic 2 OS=Mus musculus OX=10090 GN=Actg1 PE=1 SV=1
sp|P63321|RALA_MOUSE Ras-related protein Ral-A OS=Mus musculus OX=10090 GN=Rala PE=1 SV=1
sp|P63330|PP2AA_MOUSE Serine/threonine-protein phosphatase 2A catalytic subunit alpha isoform OS=Mus musculus OX=10090 GN=Ppp2ca PE=1 SV=1
sp|P68033|ACTC_MOUSE Actin, alpha cardiac muscle 1 OS=Mus musculus OX=10090 GN=Actc1 PE=1 SV=1;sp|P63268|ACTH_MOUSE Actin, gamma-enteric smooth muscle OS=Mus musculus OX=10090 GN=Actg2 PE=1 SV=1;sp|P68134|ACTS_MOUSE Actin, alpha skeletal muscle OS=Mus musc
sp|P68040|RACK1_MOUSE Receptor of activated protein C kinase 1 OS=Mus musculus OX=10090 GN=Rack1 PE=1 SV=3
sp|P68254|1433T_MOUSE 14-3-3 protein theta OS=Mus musculus OX=10090 GN=Ywhaq PE=1 SV=1
sp|P68368|TBA4A_MOUSE Tubulin alpha-4A chain OS=Mus musculus OX=10090 GN=Tuba4a PE=1 SV=1
sp|P68369|TBA1A_MOUSE Tubulin alpha-1A chain OS=Mus musculus OX=10090 GN=Tuba1a PE=1 SV=1;sp|P05214|TBA3_MOUSE Tubulin alpha-3 chain OS=Mus musculus OX=10090 GN=Tuba3a PE=1 SV=1
sp|P68372|TBB4B_MOUSE Tubulin beta-4B chain OS=Mus musculus OX=10090 GN=Tubb4b PE=1 SV=1
sp|P68373|TBA1C_MOUSE Tubulin alpha-1C chain OS=Mus musculus OX=10090 GN=Tuba1c PE=1 SV=1
sp|P68510|1433F_MOUSE 14-3-3 protein eta OS=Mus musculus OX=10090 GN=Ywhah PE=1 SV=2
sp|P70168|IMB1_MOUSE Importin subunit beta-1 OS=Mus musculus OX=10090 GN=Kpnb1 PE=1 SV=2
sp|P70195|PSB7_MOUSE Proteasome subunit beta type-7 OS=Mus musculus OX=10090 GN=Psmb7 PE=1 SV=1
sp|P70296|PEBP1_MOUSE Phosphatidylethanolamine-binding protein 1 OS=Mus musculus OX=10090 GN=Pebp1 PE=1 SV=3
sp|P70349|HINT1_MOUSE Histidine triad nucleotide-binding protein 1 OS=Mus musculus OX=10090 GN=Hint1 PE=1 SV=3
sp|P70389|ALS_MOUSE Insulin-like growth factor-binding protein complex acid labile subunit OS=Mus musculus OX=10090 GN=Igfals PE=1 SV=1
sp|P70428|EXT2_MOUSE Exostosin-2 OS=Mus musculus OX=10090 GN=Ext2 PE=1 SV=2
sp|P70460|VASP_MOUSE Vasodilator-stimulated phosphoprotein OS=Mus musculus OX=10090 GN=Vasp PE=1 SV=4
sp|P70677|CASP3_MOUSE Caspase-3 OS=Mus musculus OX=10090 GN=Casp3 PE=1 SV=1
sp|P70694|DHB5_MOUSE Estradiol 17 beta-dehydrogenase 5 OS=Mus musculus OX=10090 GN=Akr1c6 PE=1 SV=1
sp|P70697|DCUP_MOUSE Uroporphyrinogen decarboxylase OS=Mus musculus OX=10090 GN=Urod PE=1 SV=2
sp|P80313|TCPH_MOUSE T-complex protein 1 subunit eta OS=Mus musculus OX=10090 GN=Cct7 PE=1 SV=1
sp|P80314|TCPB_MOUSE T-complex protein 1 subunit beta OS=Mus musculus OX=10090 GN=Cct2 PE=1 SV=4
sp|P80315|TCPD_MOUSE T-complex protein 1 subunit delta OS=Mus musculus OX=10090 GN=Cct4 PE=1 SV=3
sp|P80316|TCPE_MOUSE T-complex protein 1 subunit epsilon OS=Mus musculus OX=10090 GN=Cct5 PE=1 SV=1
sp|P80317|TCPZ_MOUSE T-complex protein 1 subunit zeta OS=Mus musculus OX=10090 GN=Cct6a PE=1 SV=3
sp|P80318|TCPG_MOUSE T-complex protein 1 subunit gamma OS=Mus musculus OX=10090 GN=Cct3 PE=1 SV=1
sp|P84096|RHOG_MOUSE Rho-related GTP-binding protein RhoG OS=Mus musculus OX=10090 GN=Rhog PE=1 SV=1
sp|P97300|NPTN_MOUSE Neuroplastin OS=Mus musculus OX=10090 GN=Nptn PE=1 SV=3
sp|P97315|CSRP1_MOUSE Cysteine and glycine-rich protein 1 OS=Mus musculus OX=10090 GN=Csrp1 PE=1 SV=3
sp|P97326|CADH6_MOUSE Cadherin-6 OS=Mus musculus OX=10090 GN=Cdh6 PE=1 SV=2
sp|P97333|NRP1_MOUSE Neuropilin-1 OS=Mus musculus OX=10090 GN=Nrp1 PE=1 SV=2
sp|P97372|PSME2_MOUSE Proteasome activator complex subunit 2 OS=Mus musculus OX=10090 GN=Psme2 PE=1 SV=4
sp|P97447|FHL1_MOUSE Four and a half LIM domains protein 1 OS=Mus musculus OX=10090 GN=Fhl1 PE=1 SV=3
sp|P97464|EXT1_MOUSE Exostosin-1 OS=Mus musculus OX=10090 GN=Ext1 PE=1 SV=1
sp|P97494|GSH1_MOUSE Glutamate--cysteine ligase catalytic subunit OS=Mus musculus OX=10090 GN=Gclc PE=1 SV=4
sp|P97499|TEP1_MOUSE Telomerase protein component 1 OS=Mus musculus OX=10090 GN=Tep1 PE=1 SV=1
sp|P97807|FUMH_MOUSE Fumarate hydratase, mitochondrial OS=Mus musculus OX=10090 GN=Fh PE=1 SV=3
sp|P98064|MASP1_MOUSE Mannan-binding lectin serine protease 1 OS=Mus musculus OX=10090 GN=Masp1 PE=1 SV=2
sp|P99024|TBB5_MOUSE Tubulin beta-5 chain OS=Mus musculus OX=10090 GN=Tubb5 PE=1 SV=1
sp|P99026|PSB4_MOUSE Proteasome subunit beta type-4 OS=Mus musculus OX=10090 GN=Psmb4 PE=1 SV=1
sp|Q00519|XDH_MOUSE Xanthine dehydrogenase/oxidase OS=Mus musculus OX=10090 GN=Xdh PE=1 SV=5
sp|Q00612|G6PD1_MOUSE Glucose-6-phosphate 1-dehydrogenase X OS=Mus musculus OX=10090 GN=G6pdx PE=1 SV=3
sp|Q00623|APOA1_MOUSE Apolipoprotein A-I OS=Mus musculus OX=10090 GN=Apoa1 PE=1 SV=2
sp|Q01279|EGFR_MOUSE Epidermal growth factor receptor OS=Mus musculus OX=10090 GN=Egfr PE=1 SV=1
sp|Q01730|RSU1_MOUSE Ras suppressor protein 1 OS=Mus musculus OX=10090 GN=Rsu1 PE=1 SV=3
sp|Q01768|NDKB_MOUSE Nucleoside diphosphate kinase B OS=Mus musculus OX=10090 GN=Nme2 PE=1 SV=1
sp|Q01853|TERA_MOUSE Transitional endoplasmic reticulum ATPase OS=Mus musculus OX=10090 GN=Vcp PE=1 SV=4
sp|Q02053|UBA1_MOUSE Ubiquitin-like modifier-activating enzyme 1 OS=Mus musculus OX=10090 GN=Uba1 PE=1 SV=1
sp|Q02248|CTNB1_MOUSE Catenin beta-1 OS=Mus musculus OX=10090 GN=Ctnnb1 PE=1 SV=1
sp|Q02788|CO6A2_MOUSE Collagen alpha-2(VI) chain OS=Mus musculus OX=10090 GN=Col6a2 PE=1 SV=3
sp|Q03145|EPHA2_MOUSE Ephrin type-A receptor 2 OS=Mus musculus OX=10090 GN=Epha2 PE=1 SV=3
sp|Q03265|ATPA_MOUSE ATP synthase subunit alpha, mitochondrial OS=Mus musculus OX=10090 GN=Atp5f1a PE=1 SV=1
sp|Q04447|KCRB_MOUSE Creatine kinase B-type OS=Mus musculus OX=10090 GN=Ckb PE=1 SV=1
sp|Q04857|CO6A1_MOUSE Collagen alpha-1(VI) chain OS=Mus musculus OX=10090 GN=Col6a1 PE=1 SV=1
sp|Q05793|PGBM_MOUSE Basement membrane-specific heparan sulfate proteoglycan core protein OS=Mus musculus OX=10090 GN=Hspg2 PE=1 SV=1
sp|Q05895|TSP3_MOUSE Thrombospondin-3 OS=Mus musculus OX=10090 GN=Thbs3 PE=1 SV=2
sp|Q05920|PYC_MOUSE Pyruvate carboxylase, mitochondrial OS=Mus musculus OX=10090 GN=Pc PE=1 SV=1
sp|Q07113|MPRI_MOUSE Cation-independent mannose-6-phosphate receptor OS=Mus musculus OX=10090 GN=Igf2r PE=1 SV=1
sp|Q07797|LG3BP_MOUSE Galectin-3-binding protein OS=Mus musculus OX=10090 GN=Lgals3bp PE=1 SV=1
sp|Q09143|CTR1_MOUSE High affinity cationic amino acid transporter 1 OS=Mus musculus OX=10090 GN=Slc7a1 PE=1 SV=1
sp|Q11011|PSA_MOUSE Puromycin-sensitive aminopeptidase OS=Mus musculus OX=10090 GN=Npepps PE=1 SV=2
sp|Q11136|PEPD_MOUSE Xaa-Pro dipeptidase OS=Mus musculus OX=10090 GN=Pepd PE=1 SV=3
sp|Q2PZL6|FAT4_MOUSE Protocadherin Fat 4 OS=Mus musculus OX=10090 GN=Fat4 PE=1 SV=2
sp|Q3THS6|METK2_MOUSE S-adenosylmethionine synthase isoform type-2 OS=Mus musculus OX=10090 GN=Mat2a PE=1 SV=2
sp|Q3TNA1|XYLB_MOUSE Xylulose kinase OS=Mus musculus OX=10090 GN=Xylb PE=1 SV=1
sp|Q3U1J4|DDB1_MOUSE DNA damage-binding protein 1 OS=Mus musculus OX=10090 GN=Ddb1 PE=1 SV=2
sp|Q3UFF7|LYPL1_MOUSE Lysophospholipase-like protein 1 OS=Mus musculus OX=10090 GN=Lyplal1 PE=1 SV=3
sp|Q3ULD5|MCCB_MOUSE Methylcrotonoyl-CoA carboxylase beta chain, mitochondrial OS=Mus musculus OX=10090 GN=Mccc2 PE=1 SV=1
sp|Q3ULJ0|GPD1L_MOUSE Glycerol-3-phosphate dehydrogenase 1-like protein OS=Mus musculus OX=10090 GN=Gpd1l PE=1 SV=2
sp|Q3UM45|PP1R7_MOUSE Protein phosphatase 1 regulatory subunit 7 OS=Mus musculus OX=10090 GN=Ppp1r7 PE=1 SV=2
sp|Q9D3R6|KATL2_MOUSE Katanin p60 ATPase-containing subunit A-like 2 OS=Mus musculus OX=10090 GN=Katnal2 PE=2 SV=2;sp|Q3UMC0|AFG2H_MOUSE ATPase family protein 2 homolog OS=Mus musculus OX=10090 GN=Spata5 PE=1 SV=2
sp|Q3UV17|K22O_MOUSE Keratin, type II cytoskeletal 2 oral OS=Mus musculus OX=10090 GN=Krt76 PE=1 SV=1
sp|Q3UX10|TBAL3_MOUSE Tubulin alpha chain-like 3 OS=Mus musculus OX=10090 GN=Tubal3 PE=2 SV=2
sp|Q571I9|A16A1_MOUSE Aldehyde dehydrogenase family 16 member A1 OS=Mus musculus OX=10090 GN=Aldh16a1 PE=1 SV=2
sp|Q5DTN8|JKIP3_MOUSE Janus kinase and microtubule-interacting protein 3 OS=Mus musculus OX=10090 GN=Jakmip3 PE=1 SV=2
sp|Q5MJS3|FA20C_MOUSE Extracellular serine/threonine protein kinase FAM20C OS=Mus musculus OX=10090 GN=Fam20c PE=1 SV=1;sp|Q8CID3|FA20A_MOUSE Pseudokinase FAM20A OS=Mus musculus OX=10090 GN=Fam20a PE=1 SV=1
sp|Q5SSH7|ZZEF1_MOUSE Zinc finger ZZ-type and EF-hand domain-containing protein 1 OS=Mus musculus OX=10090 GN=Zzef1 PE=1 SV=2
sp|Q5SUR0|PUR4_MOUSE Phosphoribosylformylglycinamidine synthase OS=Mus musculus OX=10090 GN=Pfas PE=1 SV=1
sp|Q5SW19|CLU_MOUSE Clustered mitochondria protein homolog OS=Mus musculus OX=10090 GN=Cluh PE=1 SV=2
sp|Q60597|ODO1_MOUSE 2-oxoglutarate dehydrogenase, mitochondrial OS=Mus musculus OX=10090 GN=Ogdh PE=1 SV=3
sp|Q60605|MYL6_MOUSE Myosin light polypeptide 6 OS=Mus musculus OX=10090 GN=Myl6 PE=1 SV=3
sp|Q60710|SAMH1_MOUSE Deoxynucleoside triphosphate triphosphohydrolase SAMHD1 OS=Mus musculus OX=10090 GN=Samhd1 PE=1 SV=3
sp|Q60715|P4HA1_MOUSE Prolyl 4-hydroxylase subunit alpha-1 OS=Mus musculus OX=10090 GN=P4ha1 PE=1 SV=2
sp|Q60841|RELN_MOUSE Reelin OS=Mus musculus OX=10090 GN=Reln PE=1 SV=3
sp|Q60847|COCA1_MOUSE Collagen alpha-1(XII) chain OS=Mus musculus OX=10090 GN=Col12a1 PE=2 SV=3
sp|Q60864|STIP1_MOUSE Stress-induced-phosphoprotein 1 OS=Mus musculus OX=10090 GN=Stip1 PE=1 SV=1
sp|Q60952|CP250_MOUSE Centrosome-associated protein CEP250 OS=Mus musculus OX=10090 GN=Cep250 PE=1 SV=4
sp|Q61035|SYHC_MOUSE Histidine--tRNA ligase, cytoplasmic OS=Mus musculus OX=10090 GN=Hars PE=1 SV=2
sp|Q61107|GBP4_MOUSE Guanylate-binding protein 4 OS=Mus musculus OX=10090 GN=Gbp4 PE=1 SV=1
sp|Q61166|MARE1_MOUSE Microtubule-associated protein RP/EB family member 1 OS=Mus musculus OX=10090 GN=Mapre1 PE=1 SV=3
sp|Q61171|PRDX2_MOUSE Peroxiredoxin-2 OS=Mus musculus OX=10090 GN=Prdx2 PE=1 SV=3
sp|Q61187|TS101_MOUSE Tumor susceptibility gene 101 protein OS=Mus musculus OX=10090 GN=Tsg101 PE=1 SV=2
sp|Q61233|PLSL_MOUSE Plastin-2 OS=Mus musculus OX=10090 GN=Lcp1 PE=1 SV=4
sp|Q61316|HSP74_MOUSE Heat shock 70 kDa protein 4 OS=Mus musculus OX=10090 GN=Hspa4 PE=1 SV=1
sp|Q61398|PCOC1_MOUSE Procollagen C-endopeptidase enhancer 1 OS=Mus musculus OX=10090 GN=Pcolce PE=1 SV=2
sp|Q61598|GDIB_MOUSE Rab GDP dissociation inhibitor beta OS=Mus musculus OX=10090 GN=Gdi2 PE=1 SV=1
sp|Q61646|HPT_MOUSE Haptoglobin OS=Mus musculus OX=10090 GN=Hp PE=1 SV=1
sp|Q61699|HS105_MOUSE Heat shock protein 105 kDa OS=Mus musculus OX=10090 GN=Hsph1 PE=1 SV=2
sp|Q61739|ITA6_MOUSE Integrin alpha-6 OS=Mus musculus OX=10090 GN=Itga6 PE=1 SV=3
sp|Q61753|SERA_MOUSE D-3-phosphoglycerate dehydrogenase OS=Mus musculus OX=10090 GN=Phgdh PE=1 SV=3
sp|Q61792|LASP1_MOUSE LIM and SH3 domain protein 1 OS=Mus musculus OX=10090 GN=Lasp1 PE=1 SV=1
sp|Q61838|PZP_MOUSE Pregnancy zone protein OS=Mus musculus OX=10090 GN=Pzp PE=1 SV=3
sp|Q62000|MIME_MOUSE Mimecan OS=Mus musculus OX=10090 GN=Ogn PE=1 SV=1
sp|Q62188|DPYL3_MOUSE Dihydropyrimidinase-related protein 3 OS=Mus musculus OX=10090 GN=Dpysl3 PE=1 SV=1
sp|Q62422|OSTF1_MOUSE Osteoclast-stimulating factor 1 OS=Mus musculus OX=10090 GN=Ostf1 PE=1 SV=2
sp|Q62465|VAT1_MOUSE Synaptic vesicle membrane protein VAT-1 homolog OS=Mus musculus OX=10090 GN=Vat1 PE=1 SV=3
sp|Q62470|ITA3_MOUSE Integrin alpha-3 OS=Mus musculus OX=10090 GN=Itga3 PE=1 SV=1
sp|Q64096|MCF2L_MOUSE Guanine nucleotide exchange factor DBS OS=Mus musculus OX=10090 GN=Mcf2l PE=1 SV=2
sp|Q640P2|ANGL1_MOUSE Angiopoietin-related protein 1 OS=Mus musculus OX=10090 GN=Angptl1 PE=2 SV=1
sp|Q64105|SPRE_MOUSE Sepiapterin reductase OS=Mus musculus OX=10090 GN=Spr PE=1 SV=1
sp|Q64374|RGN_MOUSE Regucalcin OS=Mus musculus OX=10090 GN=Rgn PE=1 SV=1
sp|Q64442|DHSO_MOUSE Sorbitol dehydrogenase OS=Mus musculus OX=10090 GN=Sord PE=1 SV=3
sp|Q64449|MRC2_MOUSE C-type mannose receptor 2 OS=Mus musculus OX=10090 GN=Mrc2 PE=1 SV=3
sp|Q64471|GSTT1_MOUSE Glutathione S-transferase theta-1 OS=Mus musculus OX=10090 GN=Gstt1 PE=1 SV=4
sp|Q64475|H2B1B_MOUSE Histone H2B type 1-B OS=Mus musculus OX=10090 GN=Hist1h2bb PE=1 SV=3
sp|Q6ZWY9|H2B1C_MOUSE Histone H2B type 1-C/E/G OS=Mus musculus OX=10090 GN=Hist1h2bc PE=1 SV=3;sp|Q64478|H2B1H_MOUSE Histone H2B type 1-H OS=Mus musculus OX=10090 GN=Hist1h2bh PE=1 SV=3;sp|P10854|H2B1M_MOUSE Histone H2B type 1-M OS=Mus musculus OX=10090 GN
sp|Q64514|TPP2_MOUSE Tripeptidyl-peptidase 2 OS=Mus musculus OX=10090 GN=Tpp2 PE=1 SV=3
sp|Q64525|H2B2B_MOUSE Histone H2B type 2-B OS=Mus musculus OX=10090 GN=Hist2h2bb PE=1 SV=3
sp|Q64727|VINC_MOUSE Vinculin OS=Mus musculus OX=10090 GN=Vcl PE=1 SV=4
sp|Q64737|PUR2_MOUSE Trifunctional purine biosynthetic protein adenosine-3 OS=Mus musculus OX=10090 GN=Gart PE=1 SV=3
sp|Q68FD5|CLH1_MOUSE Clathrin heavy chain 1 OS=Mus musculus OX=10090 GN=Cltc PE=1 SV=3
sp|Q6NZJ6|IF4G1_MOUSE Eukaryotic translation initiation factor 4 gamma 1 OS=Mus musculus OX=10090 GN=Eif4g1 PE=1 SV=1
sp|Q6P5D4|CP135_MOUSE Centrosomal protein of 135 kDa OS=Mus musculus OX=10090 GN=Cep135 PE=1 SV=1
sp|Q6P8J7|KCRS_MOUSE Creatine kinase S-type, mitochondrial OS=Mus musculus OX=10090 GN=Ckmt2 PE=1 SV=1
sp|Q6RI63|F120B_MOUSE Constitutive coactivator of peroxisome proliferator-activated receptor gamma OS=Mus musculus OX=10090 GN=Fam120b PE=1 SV=1
sp|Q6ZQ38|CAND1_MOUSE Cullin-associated NEDD8-dissociated protein 1 OS=Mus musculus OX=10090 GN=Cand1 PE=1 SV=2
sp|Q6ZQA0|NBEL2_MOUSE Neurobeachin-like protein 2 OS=Mus musculus OX=10090 GN=Nbeal2 PE=1 SV=2
sp|Q71LX4|TLN2_MOUSE Talin-2 OS=Mus musculus OX=10090 GN=Tln2 PE=1 SV=3
sp|Q76MZ3|2AAA_MOUSE Serine/threonine-protein phosphatase 2A 65 kDa regulatory subunit A alpha isoform OS=Mus musculus OX=10090 GN=Ppp2r1a PE=1 SV=3
sp|Q78HU3|MB12A_MOUSE Multivesicular body subunit 12A OS=Mus musculus OX=10090 GN=Mvb12a PE=1 SV=1
sp|Q78JT3|3HAO_MOUSE 3-hydroxyanthranilate 3,4-dioxygenase OS=Mus musculus OX=10090 GN=Haao PE=1 SV=1
sp|Q78PY7|SND1_MOUSE Staphylococcal nuclease domain-containing protein 1 OS=Mus musculus OX=10090 GN=Snd1 PE=1 SV=1
sp|Q7TMB8|CYFP1_MOUSE Cytoplasmic FMR1-interacting protein 1 OS=Mus musculus OX=10090 GN=Cyfip1 PE=1 SV=1;sp|Q5SQX6|CYFP2_MOUSE Cytoplasmic FMR1-interacting protein 2 OS=Mus musculus OX=10090 GN=Cyfip2 PE=1 SV=2
sp|Q7TMC8|FCSK_MOUSE L-fucose kinase OS=Mus musculus OX=10090 GN=Fcsk PE=1 SV=1
sp|Q7TMM9|TBB2A_MOUSE Tubulin beta-2A chain OS=Mus musculus OX=10090 GN=Tubb2a PE=1 SV=1;sp|Q9CWF2|TBB2B_MOUSE Tubulin beta-2B chain OS=Mus musculus OX=10090 GN=Tubb2b PE=1 SV=1
sp|Q7TNG5|EMAL2_MOUSE Echinoderm microtubule-associated protein-like 2 OS=Mus musculus OX=10090 GN=Eml2 PE=1 SV=1
sp|Q7TNG8|LDHD_MOUSE Probable D-lactate dehydrogenase, mitochondrial OS=Mus musculus OX=10090 GN=Ldhd PE=1 SV=1
sp|Q7TPR4|ACTN1_MOUSE Alpha-actinin-1 OS=Mus musculus OX=10090 GN=Actn1 PE=1 SV=1
sp|Q80SW1|SAHH2_MOUSE S-adenosylhomocysteine hydrolase-like protein 1 OS=Mus musculus OX=10090 GN=Ahcyl1 PE=1 SV=1;sp|Q68FL4|SAHH3_MOUSE Putative adenosylhomocysteinase 3 OS=Mus musculus OX=10090 GN=Ahcyl2 PE=1 SV=1
sp|Q80UG5|SEPT9_MOUSE Septin-9 OS=Mus musculus OX=10090 GN=Septin9 PE=1 SV=1
sp|Q80X90|FLNB_MOUSE Filamin-B OS=Mus musculus OX=10090 GN=Flnb PE=1 SV=3
sp|Q8BFY9|TNPO1_MOUSE Transportin-1 OS=Mus musculus OX=10090 GN=Tnpo1 PE=1 SV=2
sp|Q8BFZ3|ACTBL_MOUSE Beta-actin-like protein 2 OS=Mus musculus OX=10090 GN=Actbl2 PE=1 SV=1
sp|Q8BG32|PSD11_MOUSE 26S proteasome non-ATPase regulatory subunit 11 OS=Mus musculus OX=10090 GN=Psmd11 PE=1 SV=3
sp|Q8BGE6|ATG4B_MOUSE Cysteine protease ATG4B OS=Mus musculus OX=10090 GN=Atg4b PE=1 SV=2
sp|Q8BGQ7|SYAC_MOUSE Alanine--tRNA ligase, cytoplasmic OS=Mus musculus OX=10090 GN=Aars PE=1 SV=1
sp|Q8BH35|CO8B_MOUSE Complement component C8 beta chain OS=Mus musculus OX=10090 GN=C8b PE=1 SV=1
sp|Q8BH61|F13A_MOUSE Coagulation factor XIII A chain OS=Mus musculus OX=10090 GN=F13a1 PE=1 SV=3
sp|Q8BH86|GLUCM_MOUSE D-glutamate cyclase, mitochondrial OS=Mus musculus OX=10090 GN=Dglucy PE=1 SV=1
sp|Q8BH95|ECHM_MOUSE Enoyl-CoA hydratase, mitochondrial OS=Mus musculus OX=10090 GN=Echs1 PE=1 SV=1
sp|Q8BHN3|GANAB_MOUSE Neutral alpha-glucosidase AB OS=Mus musculus OX=10090 GN=Ganab PE=1 SV=1
sp|Q8BHS3|RBM22_MOUSE Pre-mRNA-splicing factor RBM22 OS=Mus musculus OX=10090 GN=Rbm22 PE=1 SV=1
sp|Q8BJU2|TSN9_MOUSE Tetraspanin-9 OS=Mus musculus OX=10090 GN=Tspan9 PE=1 SV=1
sp|Q8BJY1|PSMD5_MOUSE 26S proteasome non-ATPase regulatory subunit 5 OS=Mus musculus OX=10090 GN=Psmd5 PE=1 SV=4
sp|Q8BK62|OLFL3_MOUSE Olfactomedin-like protein 3 OS=Mus musculus OX=10090 GN=Olfml3 PE=2 SV=2
sp|Q8BKC5|IPO5_MOUSE Importin-5 OS=Mus musculus OX=10090 GN=Ipo5 PE=1 SV=3
sp|Q8BM72|HSP13_MOUSE Heat shock 70 kDa protein 13 OS=Mus musculus OX=10090 GN=Hspa13 PE=1 SV=1
sp|Q8BMF4|ODP2_MOUSE Dihydrolipoyllysine-residue acetyltransferase component of pyruvate dehydrogenase complex, mitochondrial OS=Mus musculus OX=10090 GN=Dlat PE=1 SV=2
sp|Q8BNJ6|NETO2_MOUSE Neuropilin and tolloid-like protein 2 OS=Mus musculus OX=10090 GN=Neto2 PE=1 SV=1
sp|Q8BTM8|FLNA_MOUSE Filamin-A OS=Mus musculus OX=10090 GN=Flna PE=1 SV=5
sp|Q8BU30|SYIC_MOUSE Isoleucine--tRNA ligase, cytoplasmic OS=Mus musculus OX=10090 GN=Iars PE=1 SV=2
sp|Q8BUV3|GEPH_MOUSE Gephyrin OS=Mus musculus OX=10090 GN=Gphn PE=1 SV=2
sp|Q8BVG4|DPP9_MOUSE Dipeptidyl peptidase 9 OS=Mus musculus OX=10090 GN=Dpp9 PE=1 SV=2
sp|Q8BWP8|B4GA1_MOUSE Beta-1,4-glucuronyltransferase 1 OS=Mus musculus OX=10090 GN=B4gat1 PE=1 SV=1
sp|Q8BWT1|THIM_MOUSE 3-ketoacyl-CoA thiolase, mitochondrial OS=Mus musculus OX=10090 GN=Acaa2 PE=1 SV=3
sp|Q8C196|CPSM_MOUSE Carbamoyl-phosphate synthase [ammonia], mitochondrial OS=Mus musculus OX=10090 GN=Cps1 PE=1 SV=2
sp|Q8C1B7|SEP11_MOUSE Septin-11 OS=Mus musculus OX=10090 GN=Septin11 PE=1 SV=4
sp|Q8CC86|PNCB_MOUSE Nicotinate phosphoribosyltransferase OS=Mus musculus OX=10090 GN=Naprt PE=1 SV=1
sp|Q8CDN6|TXNL1_MOUSE Thioredoxin-like protein 1 OS=Mus musculus OX=10090 GN=Txnl1 PE=1 SV=3
sp|Q8CF98|COL10_MOUSE Collectin-10 OS=Mus musculus OX=10090 GN=Colec10 PE=2 SV=1
sp|Q8CFE6|S38A2_MOUSE Sodium-coupled neutral amino acid transporter 2 OS=Mus musculus OX=10090 GN=Slc38a2 PE=1 SV=1
sp|Q8CG03|PDE5A_MOUSE cGMP-specific 3,5-cyclic phosphodiesterase OS=Mus musculus OX=10090 GN=Pde5a PE=1 SV=2
sp|Q8CG76|ARK72_MOUSE Aflatoxin B1 aldehyde reductase member 2 OS=Mus musculus OX=10090 GN=Akr7a2 PE=1 SV=3
sp|Q8CGC7|SYEP_MOUSE Bifunctional glutamate/proline--tRNA ligase OS=Mus musculus OX=10090 GN=Eprs PE=1 SV=4
sp|Q9D2U9|H2B3A_MOUSE Histone H2B type 3-A OS=Mus musculus OX=10090 GN=Hist3h2ba PE=1 SV=3;sp|Q8CGP0|H2B3B_MOUSE Histone H2B type 3-B OS=Mus musculus OX=10090 GN=Hist3h2bb PE=1 SV=3
sp|Q8CHR6|DPYD_MOUSE Dihydropyrimidine dehydrogenase [NADP(+)] OS=Mus musculus OX=10090 GN=Dpyd PE=1 SV=1
sp|Q8CI94|PYGB_MOUSE Glycogen phosphorylase, brain form OS=Mus musculus OX=10090 GN=Pygb PE=1 SV=3
sp|Q8CIB5|FERM2_MOUSE Fermitin family homolog 2 OS=Mus musculus OX=10090 GN=Fermt2 PE=1 SV=1
sp|Q8JZK9|HMCS1_MOUSE Hydroxymethylglutaryl-CoA synthase, cytoplasmic OS=Mus musculus OX=10090 GN=Hmgcs1 PE=1 SV=1
sp|Q8JZL3|THTPA_MOUSE Thiamine-triphosphatase OS=Mus musculus OX=10090 GN=Thtpa PE=1 SV=3
sp|Q8JZQ9|EIF3B_MOUSE Eukaryotic translation initiation factor 3 subunit B OS=Mus musculus OX=10090 GN=Eif3b PE=1 SV=1
sp|Q8K023|AKC1H_MOUSE Aldo-keto reductase family 1 member C18 OS=Mus musculus OX=10090 GN=Akr1c18 PE=1 SV=2
sp|Q8K0E8|FIBB_MOUSE Fibrinogen beta chain OS=Mus musculus OX=10090 GN=Fgb PE=1 SV=1
sp|Q8K1B8|URP2_MOUSE Fermitin family homolog 3 OS=Mus musculus OX=10090 GN=Fermt3 PE=1 SV=1
sp|Q8K1M6|DNM1L_MOUSE Dynamin-1-like protein OS=Mus musculus OX=10090 GN=Dnm1l PE=1 SV=2
sp|Q8K2Q7|BROX_MOUSE BRO1 domain-containing protein BROX OS=Mus musculus OX=10090 GN=Brox PE=1 SV=1
sp|Q8K353|CYTM1_MOUSE Cysteine-rich and transmembrane domain-containing protein 1 OS=Mus musculus OX=10090 GN=Cystm1 PE=1 SV=1
sp|Q8K370|ACD10_MOUSE Acyl-CoA dehydrogenase family member 10 OS=Mus musculus OX=10090 GN=Acad10 PE=1 SV=1
sp|Q8QZY1|EIF3L_MOUSE Eukaryotic translation initiation factor 3 subunit L OS=Mus musculus OX=10090 GN=Eif3l PE=1 SV=1
sp|Q8QZY2|GLCTK_MOUSE Glycerate kinase OS=Mus musculus OX=10090 GN=Glyctk PE=1 SV=1
sp|Q8QZY6|TSN14_MOUSE Tetraspanin-14 OS=Mus musculus OX=10090 GN=Tspan14 PE=1 SV=1
sp|Q8R001|MARE2_MOUSE Microtubule-associated protein RP/EB family member 2 OS=Mus musculus OX=10090 GN=Mapre2 PE=1 SV=1
sp|Q8R016|BLMH_MOUSE Bleomycin hydrolase OS=Mus musculus OX=10090 GN=Blmh PE=1 SV=1
sp|Q8R0J7|VP37B_MOUSE Vacuolar protein sorting-associated protein 37B OS=Mus musculus OX=10090 GN=Vps37b PE=1 SV=1
sp|Q8R0N6|HOT_MOUSE Hydroxyacid-oxoacid transhydrogenase, mitochondrial OS=Mus musculus OX=10090 GN=Adhfe1 PE=1 SV=2
sp|Q8R0Y6|AL1L1_MOUSE Cytosolic 10-formyltetrahydrofolate dehydrogenase OS=Mus musculus OX=10090 GN=Aldh1l1 PE=1 SV=1
sp|Q8R123|FAD1_MOUSE FAD synthase OS=Mus musculus OX=10090 GN=Flad1 PE=1 SV=1
sp|Q8R1G2|CMBL_MOUSE Carboxymethylenebutenolidase homolog OS=Mus musculus OX=10090 GN=Cmbl PE=1 SV=1
sp|Q8R366|IGSF8_MOUSE Immunoglobulin superfamily member 8 OS=Mus musculus OX=10090 GN=Igsf8 PE=1 SV=2
sp|Q8R3G9|TSN8_MOUSE Tetraspanin-8 OS=Mus musculus OX=10090 GN=Tspan8 PE=1 SV=1
sp|Q8R574|KPRB_MOUSE Phosphoribosyl pyrophosphate synthase-associated protein 2 OS=Mus musculus OX=10090 GN=Prpsap2 PE=1 SV=1
sp|Q8R5C5|ACTY_MOUSE Beta-centractin OS=Mus musculus OX=10090 GN=Actr1b PE=1 SV=1
sp|Q8VC12|HUTU_MOUSE Urocanate hydratase OS=Mus musculus OX=10090 GN=Uroc1 PE=1 SV=2
sp|Q8VC28|AK1CD_MOUSE Aldo-keto reductase family 1 member C13 OS=Mus musculus OX=10090 GN=Akr1c13 PE=1 SV=2
sp|Q8VC97|BUP1_MOUSE Beta-ureidopropionase OS=Mus musculus OX=10090 GN=Upb1 PE=1 SV=1
sp|Q8VCM7|FIBG_MOUSE Fibrinogen gamma chain OS=Mus musculus OX=10090 GN=Fgg PE=1 SV=1
sp|Q8VCR7|ABHEB_MOUSE Protein ABHD14B OS=Mus musculus OX=10090 GN=Abhd14b PE=1 SV=1
sp|Q8VCT3|AMPB_MOUSE Aminopeptidase B OS=Mus musculus OX=10090 GN=Rnpep PE=1 SV=2
sp|Q8VDD5|MYH9_MOUSE Myosin-9 OS=Mus musculus OX=10090 GN=Myh9 PE=1 SV=4
sp|Q8VDG5|PPCS_MOUSE Phosphopantothenate--cysteine ligase OS=Mus musculus OX=10090 GN=Ppcs PE=1 SV=1
sp|Q8VDM4|PSMD2_MOUSE 26S proteasome non-ATPase regulatory subunit 2 OS=Mus musculus OX=10090 GN=Psmd2 PE=1 SV=1
sp|Q8VDN2|AT1A1_MOUSE Sodium/potassium-transporting ATPase subunit alpha-1 OS=Mus musculus OX=10090 GN=Atp1a1 PE=1 SV=1;sp|Q6PIC6|AT1A3_MOUSE Sodium/potassium-transporting ATPase subunit alpha-3 OS=Mus musculus OX=10090 GN=Atp1a3 PE=1 SV=1;sp|Q6PIE5|AT1A2_
sp|Q8VED9|LEGL_MOUSE Galectin-related protein OS=Mus musculus OX=10090 GN=Lgalsl PE=1 SV=1
sp|Q8VHX6|FLNC_MOUSE Filamin-C OS=Mus musculus OX=10090 GN=Flnc PE=1 SV=3
sp|Q91V12|BACH_MOUSE Cytosolic acyl coenzyme A thioester hydrolase OS=Mus musculus OX=10090 GN=Acot7 PE=1 SV=2
sp|Q91V41|RAB14_MOUSE Ras-related protein Rab-14 OS=Mus musculus OX=10090 GN=Rab14 PE=1 SV=3
sp|Q91V92|ACLY_MOUSE ATP-citrate synthase OS=Mus musculus OX=10090 GN=Acly PE=1 SV=1
sp|Q91VD9|NDUS1_MOUSE NADH-ubiquinone oxidoreductase 75 kDa subunit, mitochondrial OS=Mus musculus OX=10090 GN=Ndufs1 PE=1 SV=2
sp|Q91VH6|MEMO1_MOUSE Protein MEMO1 OS=Mus musculus OX=10090 GN=Memo1 PE=1 SV=1
sp|Q91W89|MA2C1_MOUSE Alpha-mannosidase 2C1 OS=Mus musculus OX=10090 GN=Man2c1 PE=1 SV=1
sp|Q91WP0|MASP2_MOUSE Mannan-binding lectin serine protease 2 OS=Mus musculus OX=10090 GN=Masp2 PE=1 SV=1
sp|Q91WT9|CBS_MOUSE Cystathionine beta-synthase OS=Mus musculus OX=10090 GN=Cbs PE=1 SV=3
sp|Q91X83|METK1_MOUSE S-adenosylmethionine synthase isoform type-1 OS=Mus musculus OX=10090 GN=Mat1a PE=1 SV=1
sp|Q91XE0|GLYAT_MOUSE Glycine N-acyltransferase OS=Mus musculus OX=10090 GN=Glyat PE=1 SV=1
sp|Q91XV3|BASP1_MOUSE Brain acid soluble protein 1 OS=Mus musculus OX=10090 GN=Basp1 PE=1 SV=3
sp|Q91Y97|ALDOB_MOUSE Fructose-bisphosphate aldolase B OS=Mus musculus OX=10090 GN=Aldob PE=1 SV=3
sp|Q91YI0|ARLY_MOUSE Argininosuccinate lyase OS=Mus musculus OX=10090 GN=Asl PE=1 SV=1
sp|Q91YP3|DEOC_MOUSE Deoxyribose-phosphate aldolase OS=Mus musculus OX=10090 GN=Dera PE=1 SV=1
sp|Q91YR9|PTGR1_MOUSE Prostaglandin reductase 1 OS=Mus musculus OX=10090 GN=Ptgr1 PE=1 SV=2
sp|Q91Z61|DIRA1_MOUSE GTP-binding protein Di-Ras1 OS=Mus musculus OX=10090 GN=Diras1 PE=1 SV=1
sp|Q91ZJ5|UGPA_MOUSE UTP--glucose-1-phosphate uridylyltransferase OS=Mus musculus OX=10090 GN=Ugp2 PE=1 SV=3
sp|Q91ZX7|LRP1_MOUSE Prolow-density lipoprotein receptor-related protein 1 OS=Mus musculus OX=10090 GN=Lrp1 PE=1 SV=1
sp|Q920E5|FPPS_MOUSE Farnesyl pyrophosphate synthase OS=Mus musculus OX=10090 GN=Fdps PE=1 SV=1
sp|Q922D8|C1TC_MOUSE C-1-tetrahydrofolate synthase, cytoplasmic OS=Mus musculus OX=10090 GN=Mthfd1 PE=1 SV=4
sp|Q922E4|PCY2_MOUSE Ethanolamine-phosphate cytidylyltransferase OS=Mus musculus OX=10090 GN=Pcyt2 PE=1 SV=1
sp|Q922Q8|LRC59_MOUSE Leucine-rich repeat-containing protein 59 OS=Mus musculus OX=10090 GN=Lrrc59 PE=1 SV=1
sp|Q923D2|BLVRB_MOUSE Flavin reductase (NADPH) OS=Mus musculus OX=10090 GN=Blvrb PE=1 SV=3
sp|Q924Y0|BODG_MOUSE Gamma-butyrobetaine dioxygenase OS=Mus musculus OX=10090 GN=Bbox1 PE=1 SV=1
sp|Q93092|TALDO_MOUSE Transaldolase OS=Mus musculus OX=10090 GN=Taldo1 PE=1 SV=2
sp|Q99J08|S14L2_MOUSE SEC14-like protein 2 OS=Mus musculus OX=10090 GN=Sec14l2 PE=1 SV=1
sp|Q99J77|SIAS_MOUSE Sialic acid synthase OS=Mus musculus OX=10090 GN=Nans PE=1 SV=1
sp|Q99J83|ATG5_MOUSE Autophagy protein 5 OS=Mus musculus OX=10090 GN=Atg5 PE=1 SV=1
sp|Q99J93|IFM2_MOUSE Interferon-induced transmembrane protein 2 OS=Mus musculus OX=10090 GN=Ifitm2 PE=1 SV=1
sp|Q99JI6|RAP1B_MOUSE Ras-related protein Rap-1b OS=Mus musculus OX=10090 GN=Rap1b PE=1 SV=2
sp|Q99JR5|TINAL_MOUSE Tubulointerstitial nephritis antigen-like OS=Mus musculus OX=10090 GN=Tinagl1 PE=1 SV=1
sp|Q99JW4|LIMS1_MOUSE LIM and senescent cell antigen-like-containing domain protein 1 OS=Mus musculus OX=10090 GN=Lims1 PE=1 SV=3
sp|Q99JY9|ARP3_MOUSE Actin-related protein 3 OS=Mus musculus OX=10090 GN=Actr3 PE=1 SV=3
sp|Q99K51|PLST_MOUSE Plastin-3 OS=Mus musculus OX=10090 GN=Pls3 PE=1 SV=3
sp|Q99K67|AASS_MOUSE Alpha-aminoadipic semialdehyde synthase, mitochondrial OS=Mus musculus OX=10090 GN=Aass PE=1 SV=1
sp|Q99K85|SERC_MOUSE Phosphoserine aminotransferase OS=Mus musculus OX=10090 GN=Psat1 PE=1 SV=1
sp|Q99KK7|DPP3_MOUSE Dipeptidyl peptidase 3 OS=Mus musculus OX=10090 GN=Dpp3 PE=1 SV=2
sp|Q99KK9|SYHM_MOUSE Probable histidine--tRNA ligase, mitochondrial OS=Mus musculus OX=10090 GN=Hars2 PE=1 SV=1
sp|Q99KQ4|NAMPT_MOUSE Nicotinamide phosphoribosyltransferase OS=Mus musculus OX=10090 GN=Nampt PE=1 SV=1
sp|Q99L45|IF2B_MOUSE Eukaryotic translation initiation factor 2 subunit 2 OS=Mus musculus OX=10090 GN=Eif2s2 PE=1 SV=1
sp|Q99L47|F10A1_MOUSE Hsc70-interacting protein OS=Mus musculus OX=10090 GN=St13 PE=1 SV=1
sp|Q99LD8|DDAH2_MOUSE N(G),N(G)-dimethylarginine dimethylaminohydrolase 2 OS=Mus musculus OX=10090 GN=Ddah2 PE=1 SV=1
sp|Q99LF4|RTCB_MOUSE tRNA-splicing ligase RtcB homolog OS=Mus musculus OX=10090 GN=Rtcb PE=1 SV=1
sp|Q99MN9|PCCB_MOUSE Propionyl-CoA carboxylase beta chain, mitochondrial OS=Mus musculus OX=10090 GN=Pccb PE=1 SV=2
sp|Q99MR8|MCCA_MOUSE Methylcrotonoyl-CoA carboxylase subunit alpha, mitochondrial OS=Mus musculus OX=10090 GN=Mccc1 PE=1 SV=2
sp|Q99PT1|GDIR1_MOUSE Rho GDP-dissociation inhibitor 1 OS=Mus musculus OX=10090 GN=Arhgdia PE=1 SV=3
sp|Q9CPV4|GLOD4_MOUSE Glyoxalase domain-containing protein 4 OS=Mus musculus OX=10090 GN=Glod4 PE=1 SV=1
sp|Q9CQE1|NPS3B_MOUSE Protein NipSnap homolog 3B OS=Mus musculus OX=10090 GN=Nipsnap3b PE=1 SV=1
sp|Q9CQI3|GMFB_MOUSE Glia maturation factor beta OS=Mus musculus OX=10090 GN=Gmfb PE=1 SV=3
sp|Q9CQI6|COTL1_MOUSE Coactosin-like protein OS=Mus musculus OX=10090 GN=Cotl1 PE=1 SV=3
sp|Q9CQR6|PPP6_MOUSE Serine/threonine-protein phosphatase 6 catalytic subunit OS=Mus musculus OX=10090 GN=Ppp6c PE=1 SV=1
sp|Q9CQV8|1433B_MOUSE 14-3-3 protein beta/alpha OS=Mus musculus OX=10090 GN=Ywhab PE=1 SV=3
sp|Q9CQW9|IFM3_MOUSE Interferon-induced transmembrane protein 3 OS=Mus musculus OX=10090 GN=Ifitm3 PE=1 SV=1
sp|Q9CVB6|ARPC2_MOUSE Actin-related protein 2/3 complex subunit 2 OS=Mus musculus OX=10090 GN=Arpc2 PE=1 SV=3
sp|Q9CWJ9|PUR9_MOUSE Bifunctional purine biosynthesis protein PURH OS=Mus musculus OX=10090 GN=Atic PE=1 SV=2
sp|Q9CWK8|SNX2_MOUSE Sorting nexin-2 OS=Mus musculus OX=10090 GN=Snx2 PE=1 SV=2
sp|Q9CX00|IST1_MOUSE IST1 homolog OS=Mus musculus OX=10090 GN=Ist1 PE=1 SV=1
sp|Q9CXA2|T3HPD_MOUSE Trans-L-3-hydroxyproline dehydratase OS=Mus musculus OX=10090 GN=L3hypdh PE=1 SV=1
sp|Q9CXF0|KYNU_MOUSE Kynureninase OS=Mus musculus OX=10090 GN=Kynu PE=1 SV=3
sp|Q9CXT8|MPPB_MOUSE Mitochondrial-processing peptidase subunit beta OS=Mus musculus OX=10090 GN=Pmpcb PE=1 SV=1
sp|Q9CXW4|RL11_MOUSE 60S ribosomal protein L11 OS=Mus musculus OX=10090 GN=Rpl11 PE=1 SV=4
sp|Q9CYR0|SSBP_MOUSE Single-stranded DNA-binding protein, mitochondrial OS=Mus musculus OX=10090 GN=Ssbp1 PE=1 SV=1
sp|Q9CZ30|OLA1_MOUSE Obg-like ATPase 1 OS=Mus musculus OX=10090 GN=Ola1 PE=1 SV=1
sp|Q9CZS1|AL1B1_MOUSE Aldehyde dehydrogenase X, mitochondrial OS=Mus musculus OX=10090 GN=Aldh1b1 PE=1 SV=1
sp|Q9CZU6|CISY_MOUSE Citrate synthase, mitochondrial OS=Mus musculus OX=10090 GN=Cs PE=1 SV=1
sp|Q9D0F9|PGM1_MOUSE Phosphoglucomutase-1 OS=Mus musculus OX=10090 GN=Pgm1 PE=1 SV=4
sp|Q9D0I9|SYRC_MOUSE Arginine--tRNA ligase, cytoplasmic OS=Mus musculus OX=10090 GN=Rars PE=1 SV=2
sp|Q9D0R2|SYTC_MOUSE Threonine--tRNA ligase, cytoplasmic OS=Mus musculus OX=10090 GN=Tars PE=1 SV=2
sp|Q9D103|IFM1_MOUSE Interferon-induced transmembrane protein 1 OS=Mus musculus OX=10090 GN=Ifitm1 PE=2 SV=1
sp|Q9D110|MTHFS_MOUSE 5-formyltetrahydrofolate cyclo-ligase OS=Mus musculus OX=10090 GN=Mthfs PE=2 SV=2
sp|Q9D1A2|CNDP2_MOUSE Cytosolic non-specific dipeptidase OS=Mus musculus OX=10090 GN=Cndp2 PE=1 SV=1
sp|Q9D1C8|VPS28_MOUSE Vacuolar protein sorting-associated protein 28 homolog OS=Mus musculus OX=10090 GN=Vps28 PE=1 SV=1
sp|Q9D1G1|RAB1B_MOUSE Ras-related protein Rab-1B OS=Mus musculus OX=10090 GN=Rab1b PE=1 SV=1
sp|Q9D1Q6|ERP44_MOUSE Endoplasmic reticulum resident protein 44 OS=Mus musculus OX=10090 GN=Erp44 PE=1 SV=1
sp|Q9D2G2|ODO2_MOUSE Dihydrolipoyllysine-residue succinyltransferase component of 2-oxoglutarate dehydrogenase complex, mitochondrial OS=Mus musculus OX=10090 GN=Dlst PE=1 SV=1
sp|Q9D358|PPAC_MOUSE Low molecular weight phosphotyrosine protein phosphatase OS=Mus musculus OX=10090 GN=Acp1 PE=1 SV=3
sp|Q9D5J6|SHPK_MOUSE Sedoheptulokinase OS=Mus musculus OX=10090 GN=Shpk PE=1 SV=1
sp|Q9D6F9|TBB4A_MOUSE Tubulin beta-4A chain OS=Mus musculus OX=10090 GN=Tubb4a PE=1 SV=3
sp|Q9D7B6|ACAD8_MOUSE Isobutyryl-CoA dehydrogenase, mitochondrial OS=Mus musculus OX=10090 GN=Acad8 PE=1 SV=2
sp|Q9D7J9|ECHD3_MOUSE Enoyl-CoA hydratase domain-containing protein 3, mitochondrial OS=Mus musculus OX=10090 GN=Echdc3 PE=1 SV=1
sp|Q9D819|IPYR_MOUSE Inorganic pyrophosphatase OS=Mus musculus OX=10090 GN=Ppa1 PE=1 SV=1
sp|Q9D8B3|CHM4B_MOUSE Charged multivesicular body protein 4b OS=Mus musculus OX=10090 GN=Chmp4b PE=1 SV=2
sp|Q9D8C4|IN35_MOUSE Interferon-induced 35 kDa protein homolog OS=Mus musculus OX=10090 GN=Ifi35 PE=1 SV=3
sp|Q9D8N0|EF1G_MOUSE Elongation factor 1-gamma OS=Mus musculus OX=10090 GN=Eef1g PE=1 SV=3
sp|Q9D8U8|SNX5_MOUSE Sorting nexin-5 OS=Mus musculus OX=10090 GN=Snx5 PE=1 SV=1
sp|Q9DAS9|GBG12_MOUSE Guanine nucleotide-binding protein G(I)/G(S)/G(O) subunit gamma-12 OS=Mus musculus OX=10090 GN=Gng12 PE=1 SV=3
sp|Q9DBA8|HUTI_MOUSE Probable imidazolonepropionase OS=Mus musculus OX=10090 GN=Amdhd1 PE=1 SV=1
sp|Q9DBC7|KAP0_MOUSE cAMP-dependent protein kinase type I-alpha regulatory subunit OS=Mus musculus OX=10090 GN=Prkar1a PE=1 SV=3
sp|Q9DBE0|CSAD_MOUSE Cysteine sulfinic acid decarboxylase OS=Mus musculus OX=10090 GN=Csad PE=1 SV=1
sp|Q9DBF1|AL7A1_MOUSE Alpha-aminoadipic semialdehyde dehydrogenase OS=Mus musculus OX=10090 GN=Aldh7a1 PE=1 SV=4
sp|Q9DBJ1|PGAM1_MOUSE Phosphoglycerate mutase 1 OS=Mus musculus OX=10090 GN=Pgam1 PE=1 SV=3
sp|Q9DBM2|ECHP_MOUSE Peroxisomal bifunctional enzyme OS=Mus musculus OX=10090 GN=Ehhadh PE=1 SV=4
sp|Q9DBT9|M2GD_MOUSE Dimethylglycine dehydrogenase, mitochondrial OS=Mus musculus OX=10090 GN=Dmgdh PE=1 SV=1
sp|Q9DC51|GNAI3_MOUSE Guanine nucleotide-binding protein G(i) subunit alpha OS=Mus musculus OX=10090 GN=Gnai3 PE=1 SV=3
sp|Q9DCD0|6PGD_MOUSE 6-phosphogluconate dehydrogenase, decarboxylating OS=Mus musculus OX=10090 GN=Pgd PE=1 SV=3
sp|Q9DCH4|EIF3F_MOUSE Eukaryotic translation initiation factor 3 subunit F OS=Mus musculus OX=10090 GN=Eif3f PE=1 SV=2
sp|Q9DCK3|TSN4_MOUSE Tetraspanin-4 OS=Mus musculus OX=10090 GN=Tspan4 PE=1 SV=1
sp|Q9DCL9|PUR6_MOUSE Multifunctional protein ADE2 OS=Mus musculus OX=10090 GN=Paics PE=1 SV=4
sp|Q9DCN2|NB5R3_MOUSE NADH-cytochrome b5 reductase 3 OS=Mus musculus OX=10090 GN=Cyb5r3 PE=1 SV=3
sp|Q9DCW4|ETFB_MOUSE Electron transfer flavoprotein subunit beta OS=Mus musculus OX=10090 GN=Etfb PE=1 SV=3
sp|Q9EPK7|XPO7_MOUSE Exportin-7 OS=Mus musculus OX=10090 GN=Xpo7 PE=1 SV=3
sp|Q9EQ20|MMSA_MOUSE Methylmalonate-semialdehyde dehydrogenase [acylating], mitochondrial OS=Mus musculus OX=10090 GN=Aldh6a1 PE=1 SV=1
sp|Q9EQK5|MVP_MOUSE Major vault protein OS=Mus musculus OX=10090 GN=Mvp PE=1 SV=4
sp|Q9EQP2|EHD4_MOUSE EH domain-containing protein 4 OS=Mus musculus OX=10090 GN=Ehd4 PE=1 SV=1
sp|Q9ERK4|XPO2_MOUSE Exportin-2 OS=Mus musculus OX=10090 GN=Cse1l PE=1 SV=1
sp|Q9ERL7|GMFG_MOUSE Glia maturation factor gamma OS=Mus musculus OX=10090 GN=Gmfg PE=1 SV=1
sp|Q9ES30|C1QT3_MOUSE Complement C1q tumor necrosis factor-related protein 3 OS=Mus musculus OX=10090 GN=C1qtnf3 PE=2 SV=1
sp|Q9ES46|PARVB_MOUSE Beta-parvin OS=Mus musculus OX=10090 GN=Parvb PE=1 SV=1
sp|Q9ET01|PYGL_MOUSE Glycogen phosphorylase, liver form OS=Mus musculus OX=10090 GN=Pygl PE=1 SV=4
sp|Q9JHK4|PGTA_MOUSE Geranylgeranyl transferase type-2 subunit alpha OS=Mus musculus OX=10090 GN=Rabggta PE=1 SV=1
sp|Q9JHK5|PLEK_MOUSE Pleckstrin OS=Mus musculus OX=10090 GN=Plek PE=1 SV=1
sp|Q9JHR7|IDE_MOUSE Insulin-degrading enzyme OS=Mus musculus OX=10090 GN=Ide PE=1 SV=1
sp|Q9JHU4|DYHC1_MOUSE Cytoplasmic dynein 1 heavy chain 1 OS=Mus musculus OX=10090 GN=Dync1h1 PE=1 SV=2
sp|Q9JHZ2|ANKH_MOUSE Progressive ankylosis protein OS=Mus musculus OX=10090 GN=Ankh PE=2 SV=1
sp|Q9JI48|PLAC8_MOUSE Placenta-specific gene 8 protein OS=Mus musculus OX=10090 GN=Plac8 PE=1 SV=1
sp|Q9JI91|ACTN2_MOUSE Alpha-actinin-2 OS=Mus musculus OX=10090 GN=Actn2 PE=1 SV=2
sp|Q9JII6|AK1A1_MOUSE Aldo-keto reductase family 1 member A1 OS=Mus musculus OX=10090 GN=Akr1a1 PE=1 SV=3
sp|Q9JIM1|S29A1_MOUSE Equilibrative nucleoside transporter 1 OS=Mus musculus OX=10090 GN=Slc29a1 PE=1 SV=3
sp|Q9JIZ9|PLS3_MOUSE Phospholipid scramblase 3 OS=Mus musculus OX=10090 GN=Plscr3 PE=1 SV=1
sp|Q9JJ00|PLS1_MOUSE Phospholipid scramblase 1 OS=Mus musculus OX=10090 GN=Plscr1 PE=1 SV=1
sp|Q9JKF1|IQGA1_MOUSE Ras GTPase-activating-like protein IQGAP1 OS=Mus musculus OX=10090 GN=Iqgap1 PE=1 SV=2
sp|Q9JL26|FMNL1_MOUSE Formin-like protein 1 OS=Mus musculus OX=10090 GN=Fmnl1 PE=1 SV=1
sp|Q9JLC8|SACS_MOUSE Sacsin OS=Mus musculus OX=10090 GN=Sacs PE=1 SV=2
sp|Q9JLF6|TGM1_MOUSE Protein-glutamine gamma-glutamyltransferase K OS=Mus musculus OX=10090 GN=Tgm1 PE=1 SV=2
sp|Q9JLI6|SCLY_MOUSE Selenocysteine lyase OS=Mus musculus OX=10090 GN=Scly PE=1 SV=1
sp|Q9JLJ2|AL9A1_MOUSE 4-trimethylaminobutyraldehyde dehydrogenase OS=Mus musculus OX=10090 GN=Aldh9a1 PE=1 SV=1
sp|Q9JLT2|TREA_MOUSE Trehalase OS=Mus musculus OX=10090 GN=Treh PE=1 SV=1
sp|Q9JLZ6|HIC2_MOUSE Hypermethylated in cancer 2 protein OS=Mus musculus OX=10090 GN=Hic2 PE=2 SV=4
sp|Q9JMA1|UBP14_MOUSE Ubiquitin carboxyl-terminal hydrolase 14 OS=Mus musculus OX=10090 GN=Usp14 PE=1 SV=3
sp|Q9QUI0|RHOA_MOUSE Transforming protein RhoA OS=Mus musculus OX=10090 GN=Rhoa PE=1 SV=1
sp|Q9QUM9|PSA6_MOUSE Proteasome subunit alpha type-6 OS=Mus musculus OX=10090 GN=Psma6 PE=1 SV=1
sp|Q9QUR6|PPCE_MOUSE Prolyl endopeptidase OS=Mus musculus OX=10090 GN=Prep PE=1 SV=1
sp|Q9QXY6|EHD3_MOUSE EH domain-containing protein 3 OS=Mus musculus OX=10090 GN=Ehd3 PE=1 SV=2
sp|Q9QY30|ABCBB_MOUSE Bile salt export pump OS=Mus musculus OX=10090 GN=Abcb11 PE=1 SV=2
sp|Q9QYB1|CLIC4_MOUSE Chloride intracellular channel protein 4 OS=Mus musculus OX=10090 GN=Clic4 PE=1 SV=3
sp|Q9QYG0|NDRG2_MOUSE Protein NDRG2 OS=Mus musculus OX=10090 GN=Ndrg2 PE=1 SV=1
sp|Q9QZD9|EIF3I_MOUSE Eukaryotic translation initiation factor 3 subunit I OS=Mus musculus OX=10090 GN=Eif3i PE=1 SV=1
sp|Q9QZF2|GPC1_MOUSE Glypican-1 OS=Mus musculus OX=10090 GN=Gpc1 PE=1 SV=1
sp|Q9QZH3|PPIE_MOUSE Peptidyl-prolyl cis-trans isomerase E OS=Mus musculus OX=10090 GN=Ppie PE=1 SV=2
sp|Q9R045|ANGL2_MOUSE Angiopoietin-related protein 2 OS=Mus musculus OX=10090 GN=Angptl2 PE=2 SV=2
sp|Q9R0G6|COMP_MOUSE Cartilage oligomeric matrix protein OS=Mus musculus OX=10090 GN=Comp PE=1 SV=2
sp|Q9R0H0|ACOX1_MOUSE Peroxisomal acyl-coenzyme A oxidase 1 OS=Mus musculus OX=10090 GN=Acox1 PE=1 SV=5
sp|Q9R0N0|GALK1_MOUSE Galactokinase OS=Mus musculus OX=10090 GN=Galk1 PE=1 SV=2
sp|Q9R0P3|ESTD_MOUSE S-formylglutathione hydrolase OS=Mus musculus OX=10090 GN=Esd PE=1 SV=1
sp|Q9R0P5|DEST_MOUSE Destrin OS=Mus musculus OX=10090 GN=Dstn PE=1 SV=3
sp|Q9R0Q7|TEBP_MOUSE Prostaglandin E synthase 3 OS=Mus musculus OX=10090 GN=Ptges3 PE=1 SV=1
sp|Q9R118|HTRA1_MOUSE Serine protease HTRA1 OS=Mus musculus OX=10090 GN=Htra1 PE=1 SV=2
sp|Q9R1P0|PSA4_MOUSE Proteasome subunit alpha type-4 OS=Mus musculus OX=10090 GN=Psma4 PE=1 SV=1
sp|Q9R1P1|PSB3_MOUSE Proteasome subunit beta type-3 OS=Mus musculus OX=10090 GN=Psmb3 PE=1 SV=1
sp|Q9R1P4|PSA1_MOUSE Proteasome subunit alpha type-1 OS=Mus musculus OX=10090 GN=Psma1 PE=1 SV=1
sp|Q9R1Q7|PLP2_MOUSE Proteolipid protein 2 OS=Mus musculus OX=10090 GN=Plp2 PE=1 SV=1
sp|Q9WTL7|LYPA2_MOUSE Acyl-protein thioesterase 2 OS=Mus musculus OX=10090 GN=Lypla2 PE=1 SV=1
sp|Q9WTR5|CAD13_MOUSE Cadherin-13 OS=Mus musculus OX=10090 GN=Cdh13 PE=1 SV=2
sp|Q9WU78|PDC6I_MOUSE Programmed cell death 6-interacting protein OS=Mus musculus OX=10090 GN=Pdcd6ip PE=1 SV=3
sp|Q9WUA3|PFKAP_MOUSE ATP-dependent 6-phosphofructokinase, platelet type OS=Mus musculus OX=10090 GN=Pfkp PE=1 SV=1
sp|Q9WUB3|PYGM_MOUSE Glycogen phosphorylase, muscle form OS=Mus musculus OX=10090 GN=Pygm PE=1 SV=3
sp|Q9WUM3|COR1B_MOUSE Coronin-1B OS=Mus musculus OX=10090 GN=Coro1b PE=1 SV=1
sp|Q9WUM4|COR1C_MOUSE Coronin-1C OS=Mus musculus OX=10090 GN=Coro1c PE=1 SV=2
sp|Q9WV80|SNX1_MOUSE Sorting nexin-1 OS=Mus musculus OX=10090 GN=Snx1 PE=1 SV=1
sp|Q9WV91|FPRP_MOUSE Prostaglandin F2 receptor negative regulator OS=Mus musculus OX=10090 GN=Ptgfrn PE=1 SV=2
sp|Q9WVA4|TAGL2_MOUSE Transgelin-2 OS=Mus musculus OX=10090 GN=Tagln2 PE=1 SV=4
sp|Q9WVE8|PACN2_MOUSE Protein kinase C and casein kinase substrate in neurons protein 2 OS=Mus musculus OX=10090 GN=Pacsin2 PE=1 SV=1
sp|Q9WVJ2|PSD13_MOUSE 26S proteasome non-ATPase regulatory subunit 13 OS=Mus musculus OX=10090 GN=Psmd13 PE=1 SV=1
sp|Q9WVK4|EHD1_MOUSE EH domain-containing protein 1 OS=Mus musculus OX=10090 GN=Ehd1 PE=1 SV=1
sp|Q9Z0K8|VNN1_MOUSE Pantetheinase OS=Mus musculus OX=10090 GN=Vnn1 PE=1 SV=3
sp|Q9Z0S1|BPNT1_MOUSE 3(2),5-bisphosphate nucleotidase 1 OS=Mus musculus OX=10090 GN=Bpnt1 PE=1 SV=2
sp|Q9Z127|LAT1_MOUSE Large neutral amino acids transporter small subunit 1 OS=Mus musculus OX=10090 GN=Slc7a5 PE=1 SV=2
sp|Q9Z1N5|DX39B_MOUSE Spliceosome RNA helicase Ddx39b OS=Mus musculus OX=10090 GN=Ddx39b PE=1 SV=1;sp|Q8VDW0|DX39A_MOUSE ATP-dependent RNA helicase DDX39A OS=Mus musculus OX=10090 GN=Ddx39a PE=1 SV=1
sp|Q9Z1Q5|CLIC1_MOUSE Chloride intracellular channel protein 1 OS=Mus musculus OX=10090 GN=Clic1 PE=1 SV=3
sp|Q9Z1Q9|SYVC_MOUSE Valine--tRNA ligase OS=Mus musculus OX=10090 GN=Vars PE=1 SV=1
sp|Q9Z1R3|APOM_MOUSE Apolipoprotein M OS=Mus musculus OX=10090 GN=Apom PE=1 SV=1
sp|Q9Z1T2|TSP4_MOUSE Thrombospondin-4 OS=Mus musculus OX=10090 GN=Thbs4 PE=1 SV=1
sp|Q9Z1Z0|USO1_MOUSE General vesicular transport factor p115 OS=Mus musculus OX=10090 GN=Uso1 PE=1 SV=2
sp|Q9Z2I8|SUCB2_MOUSE Succinate--CoA ligase [GDP-forming] subunit beta, mitochondrial OS=Mus musculus OX=10090 GN=Suclg2 PE=1 SV=3
sp|Q9Z2U0|PSA7_MOUSE Proteasome subunit alpha type-7 OS=Mus musculus OX=10090 GN=Psma7 PE=1 SV=1
sp|Q9Z2U1|PSA5_MOUSE Proteasome subunit alpha type-5 OS=Mus musculus OX=10090 GN=Psma5 PE=1 SV=1
sp|Q9Z2W0|DNPEP_MOUSE Aspartyl aminopeptidase OS=Mus musculus OX=10090 GN=Dnpep PE=1 SV=2
sp|Q9Z2Y8|PLPHP_MOUSE Pyridoxal phosphate homeostasis protein OS=Mus musculus OX=10090 GN=Plpbp PE=1 SV=1
sp|P07934|PHKG1_MOUSE Phosphorylase b kinase gamma catalytic chain, skeletal muscle/heart isoform OS=Mus musculus OX=10090 GN=Phkg1 PE=1 SV=3
sp|Q7TMY8|HUWE1_MOUSE E3 ubiquitin-protein ligase HUWE1 OS=Mus musculus OX=10090 GN=Huwe1 PE=1 SV=5
sp|Q8BVL9|JKIP1_MOUSE Janus kinase and microtubule-interacting protein 1 OS=Mus musculus OX=10090 GN=Jakmip1 PE=1 SV=2
sp|Q8K4E0|ALMS1_MOUSE Alstrom syndrome protein 1 homolog OS=Mus musculus OX=10090 GN=Alms1 PE=1 SV=2
sp|Q9CQC3|CI135_MOUSE Protein C9orf135 homolog OS=Mus musculus OX=10090 PE=2 SV=1
sp|Q9QXS1|PLEC_MOUSE Plectin OS=Mus musculus OX=10090 GN=Plec PE=1 SV=3
sp|G3X982|AOXC_MOUSE Aldehyde oxidase 3 OS=Mus musculus OX=10090 GN=Aox3 PE=1 SV=1
sp|O08532|CA2D1_MOUSE Voltage-dependent calcium channel subunit alpha-2/delta-1 OS=Mus musculus OX=10090 GN=Cacna2d1 PE=1 SV=1
sp|O08688|CAN5_MOUSE Calpain-5 OS=Mus musculus OX=10090 GN=Capn5 PE=1 SV=1
sp|O08808|DIAP1_MOUSE Protein diaphanous homolog 1 OS=Mus musculus OX=10090 GN=Diaph1 PE=1 SV=1
sp|O09174|AMACR_MOUSE Alpha-methylacyl-CoA racemase OS=Mus musculus OX=10090 GN=Amacr PE=1 SV=4
sp|O35375|NRP2_MOUSE Neuropilin-2 OS=Mus musculus OX=10090 GN=Nrp2 PE=1 SV=2
sp|O35381|AN32A_MOUSE Acidic leucine-rich nuclear phosphoprotein 32 family member A OS=Mus musculus OX=10090 GN=Anp32a PE=1 SV=1
sp|O35643|AP1B1_MOUSE AP-1 complex subunit beta-1 OS=Mus musculus OX=10090 GN=Ap1b1 PE=1 SV=2
sp|O70251|EF1B_MOUSE Elongation factor 1-beta OS=Mus musculus OX=10090 GN=Eef1b PE=1 SV=5
sp|O88544|CSN4_MOUSE COP9 signalosome complex subunit 4 OS=Mus musculus OX=10090 GN=Cops4 PE=1 SV=1
sp|O89051|ITM2B_MOUSE Integral membrane protein 2B OS=Mus musculus OX=10090 GN=Itm2b PE=1 SV=1
sp|P05063|ALDOC_MOUSE Fructose-bisphosphate aldolase C OS=Mus musculus OX=10090 GN=Aldoc PE=1 SV=4
sp|P07742|RIR1_MOUSE Ribonucleoside-diphosphate reductase large subunit OS=Mus musculus OX=10090 GN=Rrm1 PE=1 SV=2
sp|P09535|IGF2_MOUSE Insulin-like growth factor II OS=Mus musculus OX=10090 GN=Igf2 PE=1 SV=1
sp|P12970|RL7A_MOUSE 60S ribosomal protein L7a OS=Mus musculus OX=10090 GN=Rpl7a PE=1 SV=2
sp|P14069|S10A6_MOUSE Protein S100-A6 OS=Mus musculus OX=10090 GN=S100a6 PE=1 SV=3
sp|P14869|RLA0_MOUSE 60S acidic ribosomal protein P0 OS=Mus musculus OX=10090 GN=Rplp0 PE=1 SV=3
sp|P20152|VIME_MOUSE Vimentin OS=Mus musculus OX=10090 GN=Vim PE=1 SV=3
sp|P23591|FCL_MOUSE GDP-L-fucose synthase OS=Mus musculus OX=10090 GN=Tsta3 PE=1 SV=3
sp|P24369|PPIB_MOUSE Peptidyl-prolyl cis-trans isomerase B OS=Mus musculus OX=10090 GN=Ppib PE=1 SV=2
sp|P24527|LKHA4_MOUSE Leukotriene A-4 hydrolase OS=Mus musculus OX=10090 GN=Lta4h PE=1 SV=4
sp|P26516|PSMD7_MOUSE 26S proteasome non-ATPase regulatory subunit 7 OS=Mus musculus OX=10090 GN=Psmd7 PE=1 SV=2
sp|P34914|HYES_MOUSE Bifunctional epoxide hydrolase 2 OS=Mus musculus OX=10090 GN=Ephx2 PE=1 SV=2
sp|P35505|FAAA_MOUSE Fumarylacetoacetase OS=Mus musculus OX=10090 GN=Fah PE=1 SV=2
sp|P43274|H14_MOUSE Histone H1.4 OS=Mus musculus OX=10090 GN=Hist1h1e PE=1 SV=2
sp|P45952|ACADM_MOUSE Medium-chain specific acyl-CoA dehydrogenase, mitochondrial OS=Mus musculus OX=10090 GN=Acadm PE=1 SV=1
sp|P47757|CAPZB_MOUSE F-actin-capping protein subunit beta OS=Mus musculus OX=10090 GN=Capzb PE=1 SV=3
sp|P47877|IBP2_MOUSE Insulin-like growth factor-binding protein 2 OS=Mus musculus OX=10090 GN=Igfbp2 PE=2 SV=2
sp|P49722|PSA2_MOUSE Proteasome subunit alpha type-2 OS=Mus musculus OX=10090 GN=Psma2 PE=1 SV=3
sp|P50580|PA2G4_MOUSE Proliferation-associated protein 2G4 OS=Mus musculus OX=10090 GN=Pa2g4 PE=1 SV=3
sp|P51855|GSHB_MOUSE Glutathione synthetase OS=Mus musculus OX=10090 GN=Gss PE=1 SV=1
sp|P52430|PON1_MOUSE Serum paraoxonase/arylesterase 1 OS=Mus musculus OX=10090 GN=Pon1 PE=1 SV=2
sp|P54822|PUR8_MOUSE Adenylosuccinate lyase OS=Mus musculus OX=10090 GN=Adsl PE=1 SV=2
sp|P60670|NPL4_MOUSE Nuclear protein localization protein 4 homolog OS=Mus musculus OX=10090 GN=Nploc4 PE=1 SV=3
sp|P61202|CSN2_MOUSE COP9 signalosome complex subunit 2 OS=Mus musculus OX=10090 GN=Cops2 PE=1 SV=1
sp|P62908|RS3_MOUSE 40S ribosomal protein S3 OS=Mus musculus OX=10090 GN=Rps3 PE=1 SV=1
sp|P62960|YBOX1_MOUSE Nuclease-sensitive element-binding protein 1 OS=Mus musculus OX=10090 GN=Ybx1 PE=1 SV=3
sp|P63028|TCTP_MOUSE Translationally-controlled tumor protein OS=Mus musculus OX=10090 GN=Tpt1 PE=1 SV=1
sp|P63038|CH60_MOUSE 60 kDa heat shock protein, mitochondrial OS=Mus musculus OX=10090 GN=Hspd1 PE=1 SV=1
sp|Q02105|C1QC_MOUSE Complement C1q subcomponent subunit C OS=Mus musculus OX=10090 GN=C1qc PE=1 SV=2
sp|Q3TXS7|PSMD1_MOUSE 26S proteasome non-ATPase regulatory subunit 1 OS=Mus musculus OX=10090 GN=Psmd1 PE=1 SV=1
sp|Q3U0B3|DHR11_MOUSE Dehydrogenase/reductase SDR family member 11 OS=Mus musculus OX=10090 GN=Dhrs11 PE=1 SV=1
sp|Q3UEG6|AGT2_MOUSE Alanine--glyoxylate aminotransferase 2, mitochondrial OS=Mus musculus OX=10090 GN=Agxt2 PE=1 SV=1
sp|Q61176|ARGI1_MOUSE Arginase-1 OS=Mus musculus OX=10090 GN=Arg1 PE=1 SV=1
sp|Q61553|FSCN1_MOUSE Fascin OS=Mus musculus OX=10090 GN=Fscn1 PE=1 SV=4
sp|Q62234|MYOM1_MOUSE Myomesin-1 OS=Mus musculus OX=10090 GN=Myom1 PE=1 SV=2
sp|Q64674|SPEE_MOUSE Spermidine synthase OS=Mus musculus OX=10090 GN=Srm PE=1 SV=1
sp|Q6P5F9|XPO1_MOUSE Exportin-1 OS=Mus musculus OX=10090 GN=Xpo1 PE=1 SV=1
sp|Q6Q899|DDX58_MOUSE Probable ATP-dependent RNA helicase DDX58 OS=Mus musculus OX=10090 GN=Ddx58 PE=1 SV=2
sp|Q6ZWX6|IF2A_MOUSE Eukaryotic translation initiation factor 2 subunit 1 OS=Mus musculus OX=10090 GN=Eif2s1 PE=1 SV=3
sp|Q7TQI3|OTUB1_MOUSE Ubiquitin thioesterase OTUB1 OS=Mus musculus OX=10090 GN=Otub1 PE=1 SV=2
sp|Q7TSV4|PGM2_MOUSE Phosphoglucomutase-2 OS=Mus musculus OX=10090 GN=Pgm2 PE=1 SV=1
sp|Q80VA0|GALT7_MOUSE N-acetylgalactosaminyltransferase 7 OS=Mus musculus OX=10090 GN=Galnt7 PE=1 SV=2
sp|Q80W22|THNS2_MOUSE Threonine synthase-like 2 OS=Mus musculus OX=10090 GN=Thnsl2 PE=1 SV=1
sp|Q8BH00|AL8A1_MOUSE 2-aminomuconic semialdehyde dehydrogenase OS=Mus musculus OX=10090 GN=Aldh8a1 PE=1 SV=1
sp|Q8BTZ7|GMPPB_MOUSE Mannose-1-phosphate guanyltransferase beta OS=Mus musculus OX=10090 GN=Gmppb PE=1 SV=1
sp|Q8CIE6|COPA_MOUSE Coatomer subunit alpha OS=Mus musculus OX=10090 GN=Copa PE=1 SV=2
sp|Q8R086|SUOX_MOUSE Sulfite oxidase, mitochondrial OS=Mus musculus OX=10090 GN=Suox PE=1 SV=2
sp|Q8R105|VP37C_MOUSE Vacuolar protein sorting-associated protein 37C OS=Mus musculus OX=10090 GN=Vps37c PE=1 SV=1
sp|Q8VBT2|SDHL_MOUSE L-serine dehydratase/L-threonine deaminase OS=Mus musculus OX=10090 GN=Sds PE=1 SV=3
sp|Q8VC30|TKFC_MOUSE Triokinase/FMN cyclase OS=Mus musculus OX=10090 GN=Tkfc PE=1 SV=1
sp|Q8VDJ3|VIGLN_MOUSE Vigilin OS=Mus musculus OX=10090 GN=Hdlbp PE=1 SV=1
sp|Q8VDQ1|PTGR2_MOUSE Prostaglandin reductase 2 OS=Mus musculus OX=10090 GN=Ptgr2 PE=1 SV=2
sp|Q91VA0|ACSM1_MOUSE Acyl-coenzyme A synthetase ACSM1, mitochondrial OS=Mus musculus OX=10090 GN=Acsm1 PE=1 SV=1
sp|Q91WQ3|SYYC_MOUSE Tyrosine--tRNA ligase, cytoplasmic OS=Mus musculus OX=10090 GN=Yars PE=1 SV=3
sp|Q91ZA3|PCCA_MOUSE Propionyl-CoA carboxylase alpha chain, mitochondrial OS=Mus musculus OX=10090 GN=Pcca PE=1 SV=2
sp|Q920A5|RISC_MOUSE Retinoid-inducible serine carboxypeptidase OS=Mus musculus OX=10090 GN=Scpep1 PE=1 SV=2
sp|Q920Q8|NS1BP_MOUSE Influenza virus NS1A-binding protein homolog OS=Mus musculus OX=10090 GN=Ivns1abp PE=1 SV=2
sp|Q922R8|PDIA6_MOUSE Protein disulfide-isomerase A6 OS=Mus musculus OX=10090 GN=Pdia6 PE=1 SV=3
sp|Q99JI4|PSMD6_MOUSE 26S proteasome non-ATPase regulatory subunit 6 OS=Mus musculus OX=10090 GN=Psmd6 PE=1 SV=1
sp|Q99LB6|MAT2B_MOUSE Methionine adenosyltransferase 2 subunit beta OS=Mus musculus OX=10090 GN=Mat2b PE=1 SV=1
sp|Q99LC5|ETFA_MOUSE Electron transfer flavoprotein subunit alpha, mitochondrial OS=Mus musculus OX=10090 GN=Etfa PE=1 SV=2
sp|Q99LX0|PARK7_MOUSE Protein/nucleic acid deglycase DJ-1 OS=Mus musculus OX=10090 GN=Park7 PE=1 SV=1
sp|Q9CQF9|PCYOX_MOUSE Prenylcysteine oxidase OS=Mus musculus OX=10090 GN=Pcyox1 PE=1 SV=1
sp|Q9CS42|PRPS2_MOUSE Ribose-phosphate pyrophosphokinase 2 OS=Mus musculus OX=10090 GN=Prps2 PE=1 SV=4
sp|Q9D051|ODPB_MOUSE Pyruvate dehydrogenase E1 component subunit beta, mitochondrial OS=Mus musculus OX=10090 GN=Pdhb PE=1 SV=1
sp|Q9D7G0|PRPS1_MOUSE Ribose-phosphate pyrophosphokinase 1 OS=Mus musculus OX=10090 GN=Prps1 PE=1 SV=4
sp|Q9D8W5|PSD12_MOUSE 26S proteasome non-ATPase regulatory subunit 12 OS=Mus musculus OX=10090 GN=Psmd12 PE=1 SV=4
sp|Q9DBG3|AP2B1_MOUSE AP-2 complex subunit beta OS=Mus musculus OX=10090 GN=Ap2b1 PE=1 SV=1
sp|Q9EST5|AN32B_MOUSE Acidic leucine-rich nuclear phosphoprotein 32 family member B OS=Mus musculus OX=10090 GN=Anp32b PE=1 SV=1
sp|Q9QXD6|F16P1_MOUSE Fructose-1,6-bisphosphatase 1 OS=Mus musculus OX=10090 GN=Fbp1 PE=1 SV=3
sp|Q9QXE0|HACL1_MOUSE 2-hydroxyacyl-CoA lyase 1 OS=Mus musculus OX=10090 GN=Hacl1 PE=1 SV=2
sp|Q9QXG4|ACSA_MOUSE Acetyl-coenzyme A synthetase, cytoplasmic OS=Mus musculus OX=10090 GN=Acss2 PE=1 SV=2
sp|Q9WTM5|RUVB2_MOUSE RuvB-like 2 OS=Mus musculus OX=10090 GN=Ruvbl2 PE=1 SV=3
sp|Q9WUU7|CATZ_MOUSE Cathepsin Z OS=Mus musculus OX=10090 GN=Ctsz PE=1 SV=1
sp|Q9Z2V4|PCKGC_MOUSE Phosphoenolpyruvate carboxykinase, cytosolic [GTP] OS=Mus musculus OX=10090 GN=Pck1 PE=1 SV=1
sp|Q8BSF5|KLH38_MOUSE Kelch-like protein 38 OS=Mus musculus OX=10090 GN=Klhl38 PE=2 SV=1
sp|Q8VIG0|ZCH14_MOUSE Zinc finger CCHC domain-containing protein 14 OS=Mus musculus OX=10090 GN=Zcchc14 PE=2 SV=1
sp|A0JNU3|LPP60_MOUSE 60 kDa lysophospholipase OS=Mus musculus OX=10090 GN=Aspg PE=1 SV=1
sp|O09061|PSB1_MOUSE Proteasome subunit beta type-1 OS=Mus musculus OX=10090 GN=Psmb1 PE=1 SV=1
sp|O09173|HGD_MOUSE Homogentisate 1,2-dioxygenase OS=Mus musculus OX=10090 GN=Hgd PE=1 SV=2
sp|O35295|PURB_MOUSE Transcriptional activator protein Pur-beta OS=Mus musculus OX=10090 GN=Purb PE=1 SV=3
sp|O35969|GAMT_MOUSE Guanidinoacetate N-methyltransferase OS=Mus musculus OX=10090 GN=Gamt PE=1 SV=1
sp|O54909|RDH16_MOUSE Retinol dehydrogenase 16 OS=Mus musculus OX=10090 GN=Rdh16 PE=1 SV=1
sp|O70133|DHX9_MOUSE ATP-dependent RNA helicase A OS=Mus musculus OX=10090 GN=Dhx9 PE=1 SV=2
sp|O88587|COMT_MOUSE Catechol O-methyltransferase OS=Mus musculus OX=10090 GN=Comt PE=1 SV=2
sp|P01899|HA11_MOUSE H-2 class I histocompatibility antigen, D-B alpha chain OS=Mus musculus OX=10090 GN=H2-D1 PE=1 SV=2
sp|P05201|AATC_MOUSE Aspartate aminotransferase, cytoplasmic OS=Mus musculus OX=10090 GN=Got1 PE=1 SV=3
sp|P05202|AATM_MOUSE Aspartate aminotransferase, mitochondrial OS=Mus musculus OX=10090 GN=Got2 PE=1 SV=1
sp|P14211|CALR_MOUSE Calreticulin OS=Mus musculus OX=10090 GN=Calr PE=1 SV=1
sp|P16546|SPTN1_MOUSE Spectrin alpha chain, non-erythrocytic 1 OS=Mus musculus OX=10090 GN=Sptan1 PE=1 SV=4
sp|P17426|AP2A1_MOUSE AP-2 complex subunit alpha-1 OS=Mus musculus OX=10090 GN=Ap2a1 PE=1 SV=1
sp|P18242|CATD_MOUSE Cathepsin D OS=Mus musculus OX=10090 GN=Ctsd PE=1 SV=1
sp|P22892|AP1G1_MOUSE AP-1 complex subunit gamma-1 OS=Mus musculus OX=10090 GN=Ap1g1 PE=1 SV=3
sp|P29699|FETUA_MOUSE Alpha-2-HS-glycoprotein OS=Mus musculus OX=10090 GN=Ahsg PE=1 SV=1
sp|P32020|NLTP_MOUSE Non-specific lipid-transfer protein OS=Mus musculus OX=10090 GN=Scp2 PE=1 SV=3
sp|P35979|RL12_MOUSE 60S ribosomal protein L12 OS=Mus musculus OX=10090 GN=Rpl12 PE=1 SV=2
sp|P47199|QOR_MOUSE Quinone oxidoreductase OS=Mus musculus OX=10090 GN=Cryz PE=1 SV=1
sp|P61089|UBE2N_MOUSE Ubiquitin-conjugating enzyme E2 N OS=Mus musculus OX=10090 GN=Ube2n PE=1 SV=1
sp|P62242|RS8_MOUSE 40S ribosomal protein S8 OS=Mus musculus OX=10090 GN=Rps8 PE=1 SV=2
sp|P62281|RS11_MOUSE 40S ribosomal protein S11 OS=Mus musculus OX=10090 GN=Rps11 PE=1 SV=3
sp|P63073|IF4E_MOUSE Eukaryotic translation initiation factor 4E OS=Mus musculus OX=10090 GN=Eif4e PE=1 SV=1
sp|P63168|DYL1_MOUSE Dynein light chain 1, cytoplasmic OS=Mus musculus OX=10090 GN=Dynll1 PE=1 SV=1
sp|P97351|RS3A_MOUSE 40S ribosomal protein S3a OS=Mus musculus OX=10090 GN=Rps3a PE=1 SV=3
sp|P97384|ANX11_MOUSE Annexin A11 OS=Mus musculus OX=10090 GN=Anxa11 PE=1 SV=2
sp|P97823|LYPA1_MOUSE Acyl-protein thioesterase 1 OS=Mus musculus OX=10090 GN=Lypla1 PE=1 SV=1
sp|Q00915|RET1_MOUSE Retinol-binding protein 1 OS=Mus musculus OX=10090 GN=Rbp1 PE=1 SV=2
sp|Q07076|ANXA7_MOUSE Annexin A7 OS=Mus musculus OX=10090 GN=Anxa7 PE=1 SV=2
sp|Q07417|ACADS_MOUSE Short-chain specific acyl-CoA dehydrogenase, mitochondrial OS=Mus musculus OX=10090 GN=Acads PE=1 SV=2
sp|Q3UDE2|TTL12_MOUSE Tubulin--tyrosine ligase-like protein 12 OS=Mus musculus OX=10090 GN=Ttll12 PE=1 SV=1
sp|Q3UJU9|RMD3_MOUSE Regulator of microtubule dynamics protein 3 OS=Mus musculus OX=10090 GN=Rmdn3 PE=1 SV=2
sp|Q61656|DDX5_MOUSE Probable ATP-dependent RNA helicase DDX5 OS=Mus musculus OX=10090 GN=Ddx5 PE=1 SV=2;sp|Q501J6|DDX17_MOUSE Probable ATP-dependent RNA helicase DDX17 OS=Mus musculus OX=10090 GN=Ddx17 PE=1 SV=1
sp|Q60854|SPB6_MOUSE Serpin B6 OS=Mus musculus OX=10090 GN=Serpinb6 PE=1 SV=1
sp|Q64516|GLPK_MOUSE Glycerol kinase OS=Mus musculus OX=10090 GN=Gk PE=1 SV=2
sp|Q6P1B1|XPP1_MOUSE Xaa-Pro aminopeptidase 1 OS=Mus musculus OX=10090 GN=Xpnpep1 PE=1 SV=1
sp|Q7TMK9|HNRPQ_MOUSE Heterogeneous nuclear ribonucleoprotein Q OS=Mus musculus OX=10090 GN=Syncrip PE=1 SV=2
sp|Q8BIJ6|SYIM_MOUSE Isoleucine--tRNA ligase, mitochondrial OS=Mus musculus OX=10090 GN=Iars2 PE=1 SV=1
sp|Q8BP47|SYNC_MOUSE Asparagine--tRNA ligase, cytoplasmic OS=Mus musculus OX=10090 GN=Nars PE=1 SV=2
sp|Q8BP48|MAP11_MOUSE Methionine aminopeptidase 1 OS=Mus musculus OX=10090 GN=Metap1 PE=1 SV=1
sp|Q8BWF0|SSDH_MOUSE Succinate-semialdehyde dehydrogenase, mitochondrial OS=Mus musculus OX=10090 GN=Aldh5a1 PE=1 SV=1
sp|Q8CFG9|C1RB_MOUSE Complement C1r-B subcomponent OS=Mus musculus OX=10090 GN=C1rb PE=2 SV=1;sp|Q8CG16|C1RA_MOUSE Complement C1r-A subcomponent OS=Mus musculus OX=10090 GN=C1ra PE=1 SV=1
sp|Q8K010|OPLA_MOUSE 5-oxoprolinase OS=Mus musculus OX=10090 GN=Oplah PE=1 SV=1
sp|Q8K0C9|GMDS_MOUSE GDP-mannose 4,6 dehydratase OS=Mus musculus OX=10090 GN=Gmds PE=1 SV=1
sp|Q8QZR5|ALAT1_MOUSE Alanine aminotransferase 1 OS=Mus musculus OX=10090 GN=Gpt PE=1 SV=3
sp|Q8R0F8|FAHD1_MOUSE Acylpyruvase FAHD1, mitochondrial OS=Mus musculus OX=10090 GN=Fahd1 PE=1 SV=2
sp|Q8VE95|CH082_MOUSE UPF0598 protein C8orf82 homolog OS=Mus musculus OX=10090 PE=1 SV=1
sp|Q8VHY0|CSPG4_MOUSE Chondroitin sulfate proteoglycan 4 OS=Mus musculus OX=10090 GN=Cspg4 PE=1 SV=3
sp|Q8VI75|IPO4_MOUSE Importin-4 OS=Mus musculus OX=10090 GN=Ipo4 PE=1 SV=1
sp|Q91VI7|RINI_MOUSE Ribonuclease inhibitor OS=Mus musculus OX=10090 GN=Rnh1 PE=1 SV=1
sp|Q91VU6|DCA11_MOUSE DDB1- and CUL4-associated factor 11 OS=Mus musculus OX=10090 GN=Dcaf11 PE=1 SV=1
sp|Q91WG8|GLCNE_MOUSE Bifunctional UDP-N-acetylglucosamine 2-epimerase/N-acetylmannosamine kinase OS=Mus musculus OX=10090 GN=Gne PE=1 SV=1
sp|Q91WU5|AS3MT_MOUSE Arsenite methyltransferase OS=Mus musculus OX=10090 GN=As3mt PE=1 SV=2
sp|Q91X34|BAAT_MOUSE Bile acid-CoA:amino acid N-acyltransferase OS=Mus musculus OX=10090 GN=Baat PE=1 SV=1
sp|Q91XB0|TREX1_MOUSE Three-prime repair exonuclease 1 OS=Mus musculus OX=10090 GN=Trex1 PE=1 SV=2
sp|Q91XE4|ACY3_MOUSE N-acyl-aromatic-L-amino acid amidohydrolase (carboxylate-forming) OS=Mus musculus OX=10090 GN=Acy3 PE=1 SV=1
sp|Q91YN5|UAP1_MOUSE UDP-N-acetylhexosamine pyrophosphorylase OS=Mus musculus OX=10090 GN=Uap1 PE=1 SV=1
sp|Q922B2|SYDC_MOUSE Aspartate--tRNA ligase, cytoplasmic OS=Mus musculus OX=10090 GN=Dars PE=1 SV=2
sp|Q99JX4|EIF3M_MOUSE Eukaryotic translation initiation factor 3 subunit M OS=Mus musculus OX=10090 GN=Eif3m PE=1 SV=1
sp|Q99KI0|ACON_MOUSE Aconitate hydratase, mitochondrial OS=Mus musculus OX=10090 GN=Aco2 PE=1 SV=1
sp|Q99KJ8|DCTN2_MOUSE Dynactin subunit 2 OS=Mus musculus OX=10090 GN=Dctn2 PE=1 SV=3
sp|Q99KP6|PRP19_MOUSE Pre-mRNA-processing factor 19 OS=Mus musculus OX=10090 GN=Prpf19 PE=1 SV=1
sp|Q9CPU0|LGUL_MOUSE Lactoylglutathione lyase OS=Mus musculus OX=10090 GN=Glo1 PE=1 SV=3
sp|Q9CQ65|MTAP_MOUSE S-methyl-5-thioadenosine phosphorylase OS=Mus musculus OX=10090 GN=Mtap PE=1 SV=1
sp|Q9CYL5|GAPR1_MOUSE Golgi-associated plant pathogenesis-related protein 1 OS=Mus musculus OX=10090 GN=Glipr2 PE=1 SV=3
sp|Q9D0S9|HINT2_MOUSE Histidine triad nucleotide-binding protein 2, mitochondrial OS=Mus musculus OX=10090 GN=Hint2 PE=1 SV=1
sp|Q9D6Y7|MSRA_MOUSE Mitochondrial peptide methionine sulfoxide reductase OS=Mus musculus OX=10090 GN=Msra PE=1 SV=1
sp|Q9DB05|SNAA_MOUSE Alpha-soluble NSF attachment protein OS=Mus musculus OX=10090 GN=Napa PE=1 SV=1
sp|Q9DCS2|MTL26_MOUSE Methyltransferase-like 26 OS=Mus musculus OX=10090 GN=Mettl26 PE=1 SV=1
sp|Q9DCS3|MECR_MOUSE Enoyl-[acyl-carrier-protein] reductase, mitochondrial OS=Mus musculus OX=10090 GN=Mecr PE=1 SV=2
sp|Q9EPL8|IPO7_MOUSE Importin-7 OS=Mus musculus OX=10090 GN=Ipo7 PE=1 SV=2
sp|Q9EQH3|VPS35_MOUSE Vacuolar protein sorting-associated protein 35 OS=Mus musculus OX=10090 GN=Vps35 PE=1 SV=1
sp|Q9ESE1|LRBA_MOUSE Lipopolysaccharide-responsive and beige-like anchor protein OS=Mus musculus OX=10090 GN=Lrba PE=1 SV=1
sp|Q9QZ88|VPS29_MOUSE Vacuolar protein sorting-associated protein 29 OS=Mus musculus OX=10090 GN=Vps29 PE=1 SV=1
sp|Q9R1P3|PSB2_MOUSE Proteasome subunit beta type-2 OS=Mus musculus OX=10090 GN=Psmb2 PE=1 SV=1
sp|Q9R257|HEBP1_MOUSE Heme-binding protein 1 OS=Mus musculus OX=10090 GN=Hebp1 PE=1 SV=2
sp|Q9WTI7|MYO1C_MOUSE Unconventional myosin-Ic OS=Mus musculus OX=10090 GN=Myo1c PE=1 SV=2
sp|A2AL36|CNTRL_MOUSE Centriolin OS=Mus musculus OX=10090 GN=Cntrl PE=1 SV=2
sp|Q505F1|NR2C1_MOUSE Nuclear receptor subfamily 2 group C member 1 OS=Mus musculus OX=10090 GN=Nr2c1 PE=1 SV=3
sp|C0HKE9|H2A1P_MOUSE Histone H2A type 1-P OS=Mus musculus OX=10090 GN=Hist1h2ap PE=1 SV=1;sp|C0HKE8|H2A1O_MOUSE Histone H2A type 1-O OS=Mus musculus OX=10090 GN=Hist1h2ao PE=1 SV=1;sp|C0HKE7|H2A1N_MOUSE Histone H2A type 1-N OS=Mus musculus OX=10090 GN=His
sp|O35226|PSMD4_MOUSE 26S proteasome non-ATPase regulatory subunit 4 OS=Mus musculus OX=10090 GN=Psmd4 PE=1 SV=1
sp|O35459|ECH1_MOUSE Delta(3,5)-Delta(2,4)-dienoyl-CoA isomerase, mitochondrial OS=Mus musculus OX=10090 GN=Ech1 PE=1 SV=1
sp|O35621|PMM1_MOUSE Phosphomannomutase 1 OS=Mus musculus OX=10090 GN=Pmm1 PE=1 SV=1
sp|O55060|TPMT_MOUSE Thiopurine S-methyltransferase OS=Mus musculus OX=10090 GN=Tpmt PE=1 SV=1
sp|O88545|CSN6_MOUSE COP9 signalosome complex subunit 6 OS=Mus musculus OX=10090 GN=Cops6 PE=1 SV=1
sp|O88685|PRS6A_MOUSE 26S proteasome regulatory subunit 6A OS=Mus musculus OX=10090 GN=Psmc3 PE=1 SV=2
sp|P08003|PDIA4_MOUSE Protein disulfide-isomerase A4 OS=Mus musculus OX=10090 GN=Pdia4 PE=1 SV=3
sp|Q3THW5|H2AV_MOUSE Histone H2A.V OS=Mus musculus OX=10090 GN=H2afv PE=1 SV=3;sp|P0C0S6|H2AZ_MOUSE Histone H2A.Z OS=Mus musculus OX=10090 GN=H2afz PE=1 SV=2
sp|P25688|URIC_MOUSE Uricase OS=Mus musculus OX=10090 GN=Uox PE=1 SV=2
sp|P36363|FGF7_MOUSE Fibroblast growth factor 7 OS=Mus musculus OX=10090 GN=Fgf7 PE=2 SV=1
sp|Q01405|SC23A_MOUSE Protein transport protein Sec23A OS=Mus musculus OX=10090 GN=Sec23a PE=1 SV=2
sp|Q03249|GALT_MOUSE Galactose-1-phosphate uridylyltransferase OS=Mus musculus OX=10090 GN=Galt PE=1 SV=3
sp|Q60692|PSB6_MOUSE Proteasome subunit beta type-6 OS=Mus musculus OX=10090 GN=Psmb6 PE=1 SV=3
sp|Q64253|LY6E_MOUSE Lymphocyte antigen 6E OS=Mus musculus OX=10090 GN=Ly6e PE=1 SV=2
sp|Q6GSS7|H2A2A_MOUSE Histone H2A type 2-A OS=Mus musculus OX=10090 GN=Hist2h2aa1 PE=1 SV=3;sp|Q64523|H2A2C_MOUSE Histone H2A type 2-C OS=Mus musculus OX=10090 GN=Hist2h2ac PE=1 SV=3
sp|Q8BHL4|RAI3_MOUSE Retinoic acid-induced protein 3 OS=Mus musculus OX=10090 GN=Gprc5a PE=1 SV=1
sp|Q8BVE3|VATH_MOUSE V-type proton ATPase subunit H OS=Mus musculus OX=10090 GN=Atp6v1h PE=1 SV=1
sp|Q8QZT1|THIL_MOUSE Acetyl-CoA acetyltransferase, mitochondrial OS=Mus musculus OX=10090 GN=Acat1 PE=1 SV=1
sp|Q8R5H1|UBP15_MOUSE Ubiquitin carboxyl-terminal hydrolase 15 OS=Mus musculus OX=10090 GN=Usp15 PE=1 SV=1
sp|Q91VM9|IPYR2_MOUSE Inorganic pyrophosphatase 2, mitochondrial OS=Mus musculus OX=10090 GN=Ppa2 PE=1 SV=1
sp|Q99LD4|CSN1_MOUSE COP9 signalosome complex subunit 1 OS=Mus musculus OX=10090 GN=Gps1 PE=1 SV=1
sp|Q99MN1|SYK_MOUSE Lysine--tRNA ligase OS=Mus musculus OX=10090 GN=Kars PE=1 SV=1
sp|Q9D906|ATG7_MOUSE Ubiquitin-like modifier-activating enzyme ATG7 OS=Mus musculus OX=10090 GN=Atg7 PE=1 SV=1
sp|Q9DBT5|AMPD2_MOUSE AMP deaminase 2 OS=Mus musculus OX=10090 GN=Ampd2 PE=1 SV=1
sp|Q9Z0N1|IF2G_MOUSE Eukaryotic translation initiation factor 2 subunit 3, X-linked OS=Mus musculus OX=10090 GN=Eif2s3x PE=1 SV=2;sp|Q9Z0N2|IF2H_MOUSE Eukaryotic translation initiation factor 2 subunit 3, Y-linked OS=Mus musculus OX=10090 GN=Eif2s3y PE=1 S
sp|Q9Z0X1|AIFM1_MOUSE Apoptosis-inducing factor 1, mitochondrial OS=Mus musculus OX=10090 GN=Aifm1 PE=1 SV=1
sp|Q9Z1Z2|STRAP_MOUSE Serine-threonine kinase receptor-associated protein OS=Mus musculus OX=10090 GN=Strap PE=1 SV=2
sp|Q9Z2M7|PMM2_MOUSE Phosphomannomutase 2 OS=Mus musculus OX=10090 GN=Pmm2 PE=1 SV=1
sp|Q8BIL5|HOOK1_MOUSE Protein Hook homolog 1 OS=Mus musculus OX=10090 GN=Hook1 PE=1 SV=2
sp|O35423|SPYA_MOUSE Serine--pyruvate aminotransferase, mitochondrial OS=Mus musculus OX=10090 GN=Agxt PE=1 SV=3
sp|P10518|HEM2_MOUSE Delta-aminolevulinic acid dehydratase OS=Mus musculus OX=10090 GN=Alad PE=1 SV=1
sp|P27612|PLAP_MOUSE Phospholipase A-2-activating protein OS=Mus musculus OX=10090 GN=Plaa PE=1 SV=4
sp|P55292|DSC2_MOUSE Desmocollin-2 OS=Mus musculus OX=10090 GN=Dsc2 PE=1 SV=1
sp|P62855|RS26_MOUSE 40S ribosomal protein S26 OS=Mus musculus OX=10090 GN=Rps26 PE=1 SV=3
sp|P97457|MLRS_MOUSE Myosin regulatory light chain 2, skeletal muscle isoform OS=Mus musculus OX=10090 GN=Mylpf PE=1 SV=3
sp|Q3UZZ6|ST1D1_MOUSE Sulfotransferase 1 family member D1 OS=Mus musculus OX=10090 GN=Sult1d1 PE=1 SV=1
sp|Q61599|GDIR2_MOUSE Rho GDP-dissociation inhibitor 2 OS=Mus musculus OX=10090 GN=Arhgdib PE=1 SV=3
sp|Q6NSR8|PEPL1_MOUSE Probable aminopeptidase NPEPL1 OS=Mus musculus OX=10090 GN=Npepl1 PE=1 SV=1
sp|Q8BJU0|SGTA_MOUSE Small glutamine-rich tetratricopeptide repeat-containing protein alpha OS=Mus musculus OX=10090 GN=Sgta PE=1 SV=2
sp|Q8C5H8|NAKD2_MOUSE NAD kinase 2, mitochondrial OS=Mus musculus OX=10090 GN=Nadk2 PE=1 SV=2
sp|Q8VCN5|CGL_MOUSE Cystathionine gamma-lyase OS=Mus musculus OX=10090 GN=Cth PE=1 SV=1
sp|Q99KR3|LACB2_MOUSE Endoribonuclease LACTB2 OS=Mus musculus OX=10090 GN=Lactb2 PE=1 SV=1
sp|Q9DCG6|PBLD1_MOUSE Phenazine biosynthesis-like domain-containing protein 1 OS=Mus musculus OX=10090 GN=Pbld1 PE=1 SV=2
sp|Q9JIF7|COPB_MOUSE Coatomer subunit beta OS=Mus musculus OX=10090 GN=Copb1 PE=1 SV=1
sp|Q9R0Y5|KAD1_MOUSE Adenylate kinase isoenzyme 1 OS=Mus musculus OX=10090 GN=Ak1 PE=1 SV=1
sp|Q9Z304|MYCS_MOUSE Protein S-Myc OS=Mus musculus OX=10090 GN=Mycs PE=2 SV=2
sp|P70333|HNRH2_MOUSE Heterogeneous nuclear ribonucleoprotein H2 OS=Mus musculus OX=10090 GN=Hnrnph2 PE=1 SV=1;sp|O35737|HNRH1_MOUSE Heterogeneous nuclear ribonucleoprotein H OS=Mus musculus OX=10090 GN=Hnrnph1 PE=1 SV=3
sp|P17918|PCNA_MOUSE Proliferating cell nuclear antigen OS=Mus musculus OX=10090 GN=Pcna PE=1 SV=2
sp|P50544|ACADV_MOUSE Very long-chain specific acyl-CoA dehydrogenase, mitochondrial OS=Mus musculus OX=10090 GN=Acadvl PE=1 SV=3
sp|Q505F5|LRC47_MOUSE Leucine-rich repeat-containing protein 47 OS=Mus musculus OX=10090 GN=Lrrc47 PE=1 SV=1
sp|Q60972|RBBP4_MOUSE Histone-binding protein RBBP4 OS=Mus musculus OX=10090 GN=Rbbp4 PE=1 SV=5
sp|Q60973|RBBP7_MOUSE Histone-binding protein RBBP7 OS=Mus musculus OX=10090 GN=Rbbp7 PE=1 SV=1
sp|Q8R146|APEH_MOUSE Acylamino-acid-releasing enzyme OS=Mus musculus OX=10090 GN=Apeh PE=1 SV=3
sp|Q91Z53|GRHPR_MOUSE Glyoxylate reductase/hydroxypyruvate reductase OS=Mus musculus OX=10090 GN=Grhpr PE=1 SV=1
sp|Q9CPY7|AMPL_MOUSE Cytosol aminopeptidase OS=Mus musculus OX=10090 GN=Lap3 PE=1 SV=3
sp|Q9CR16|PPID_MOUSE Peptidyl-prolyl cis-trans isomerase D OS=Mus musculus OX=10090 GN=Ppid PE=1 SV=3
sp|Q9DCT1|AKCL2_MOUSE 1,5-anhydro-D-fructose reductase OS=Mus musculus OX=10090 GN=Akr1e2 PE=1 SV=1
sp|Q9Z2X1|HNRPF_MOUSE Heterogeneous nuclear ribonucleoprotein F OS=Mus musculus OX=10090 GN=Hnrnpf PE=1 SV=3
sp|A2AS89|SPEB_MOUSE Agmatinase, mitochondrial OS=Mus musculus OX=10090 GN=Agmat PE=1 SV=1
sp|O35660|GSTM6_MOUSE Glutathione S-transferase Mu 6 OS=Mus musculus OX=10090 GN=Gstm6 PE=1 SV=4
sp|O88696|CLPP_MOUSE ATP-dependent Clp protease proteolytic subunit, mitochondrial OS=Mus musculus OX=10090 GN=Clpp PE=1 SV=1
sp|P01631|KV2A7_MOUSE Ig kappa chain V-II region 26-10 OS=Mus musculus OX=10090 PE=1 SV=1
sp|P08226|APOE_MOUSE Apolipoprotein E OS=Mus musculus OX=10090 GN=Apoe PE=1 SV=2
sp|P10605|CATB_MOUSE Cathepsin B OS=Mus musculus OX=10090 GN=Ctsb PE=1 SV=2
sp|P20060|HEXB_MOUSE Beta-hexosaminidase subunit beta OS=Mus musculus OX=10090 GN=Hexb PE=1 SV=2
sp|P28063|PSB8_MOUSE Proteasome subunit beta type-8 OS=Mus musculus OX=10090 GN=Psmb8 PE=1 SV=2
sp|P28571|SC6A9_MOUSE Sodium- and chloride-dependent glycine transporter 1 OS=Mus musculus OX=10090 GN=Slc6a9 PE=1 SV=3
sp|P46656|ADX_MOUSE Adrenodoxin, mitochondrial OS=Mus musculus OX=10090 GN=Fdx1 PE=1 SV=1
sp|P46664|PURA2_MOUSE Adenylosuccinate synthetase isozyme 2 OS=Mus musculus OX=10090 GN=Adss PE=1 SV=2
sp|P62264|RS14_MOUSE 40S ribosomal protein S14 OS=Mus musculus OX=10090 GN=Rps14 PE=1 SV=3
sp|P63276|RS17_MOUSE 40S ribosomal protein S17 OS=Mus musculus OX=10090 GN=Rps17 PE=1 SV=2
sp|P70122|SBDS_MOUSE Ribosome maturation protein SBDS OS=Mus musculus OX=10090 GN=Sbds PE=1 SV=4
sp|P97470|PP4C_MOUSE Serine/threonine-protein phosphatase 4 catalytic subunit OS=Mus musculus OX=10090 GN=Ppp4c PE=1 SV=2
sp|Q571F8|GLSL_MOUSE Glutaminase liver isoform, mitochondrial OS=Mus musculus OX=10090 GN=Gls2 PE=1 SV=2
sp|Q5SGK3|AOXB_MOUSE Aldehyde oxidase 2 OS=Mus musculus OX=10090 GN=Aox2 PE=1 SV=2
sp|Q5SSW2|PSME4_MOUSE Proteasome activator complex subunit 4 OS=Mus musculus OX=10090 GN=Psme4 PE=1 SV=1
sp|Q60668|HNRPD_MOUSE Heterogeneous nuclear ribonucleoprotein D0 OS=Mus musculus OX=10090 GN=Hnrnpd PE=1 SV=2
sp|Q6P1F6|2ABA_MOUSE Serine/threonine-protein phosphatase 2A 55 kDa regulatory subunit B alpha isoform OS=Mus musculus OX=10090 GN=Ppp2r2a PE=1 SV=1
sp|Q71RI9|KAT3_MOUSE Kynurenine--oxoglutarate transaminase 3 OS=Mus musculus OX=10090 GN=Kyat3 PE=1 SV=1
sp|Q8BL66|EEA1_MOUSE Early endosome antigen 1 OS=Mus musculus OX=10090 GN=Eea1 PE=1 SV=2
sp|Q8CHT0|AL4A1_MOUSE Delta-1-pyrroline-5-carboxylate dehydrogenase, mitochondrial OS=Mus musculus OX=10090 GN=Aldh4a1 PE=1 SV=3
sp|Q8JZN5|ACAD9_MOUSE Acyl-CoA dehydrogenase family member 9, mitochondrial OS=Mus musculus OX=10090 GN=Acad9 PE=1 SV=2
sp|Q8K2B3|SDHA_MOUSE Succinate dehydrogenase [ubiquinone] flavoprotein subunit, mitochondrial OS=Mus musculus OX=10090 GN=Sdha PE=1 SV=1
sp|Q8K3H0|DP13A_MOUSE DCC-interacting protein 13-alpha OS=Mus musculus OX=10090 GN=Appl1 PE=1 SV=1
sp|Q8VCB3|GYS2_MOUSE Glycogen [starch] synthase, liver OS=Mus musculus OX=10090 GN=Gys2 PE=1 SV=2
sp|Q91XD4|FTCD_MOUSE Formimidoyltransferase-cyclodeaminase OS=Mus musculus OX=10090 GN=Ftcd PE=1 SV=1
sp|Q91YT0|NDUV1_MOUSE NADH dehydrogenase [ubiquinone] flavoprotein 1, mitochondrial OS=Mus musculus OX=10090 GN=Ndufv1 PE=1 SV=1
sp|Q99J99|THTM_MOUSE 3-mercaptopyruvate sulfurtransferase OS=Mus musculus OX=10090 GN=Mpst PE=1 SV=4
sp|Q9D826|SOX_MOUSE Peroxisomal sarcosine oxidase OS=Mus musculus OX=10090 GN=Pipox PE=1 SV=1
sp|Q9DB29|IAH1_MOUSE Isoamyl acetate-hydrolyzing esterase 1 homolog OS=Mus musculus OX=10090 GN=Iah1 PE=1 SV=1
sp|Q9DBP5|KCY_MOUSE UMP-CMP kinase OS=Mus musculus OX=10090 GN=Cmpk1 PE=1 SV=1
sp|Q9DCC4|P5CR3_MOUSE Pyrroline-5-carboxylate reductase 3 OS=Mus musculus OX=10090 GN=Pycr3 PE=1 SV=2
sp|Q9EQF5|DPYS_MOUSE Dihydropyrimidinase OS=Mus musculus OX=10090 GN=Dpys PE=1 SV=2
sp|Q9JK81|MYG1_MOUSE UPF0160 protein MYG1, mitochondrial OS=Mus musculus OX=10090 GN=Myg1 PE=1 SV=1
sp|Q9QXD1|ACOX2_MOUSE Peroxisomal acyl-coenzyme A oxidase 2 OS=Mus musculus OX=10090 GN=Acox2 PE=1 SV=2
sp|Q9QXF8|GNMT_MOUSE Glycine N-methyltransferase OS=Mus musculus OX=10090 GN=Gnmt PE=1 SV=3
sp|Q9WV32|ARC1B_MOUSE Actin-related protein 2/3 complex subunit 1B OS=Mus musculus OX=10090 GN=Arpc1b PE=1 SV=4
sp|Q9WVL0|MAAI_MOUSE Maleylacetoacetate isomerase OS=Mus musculus OX=10090 GN=Gstz1 PE=1 SV=1
sp|Q8BZ60|STON2_MOUSE Stonin-2 OS=Mus musculus OX=10090 GN=Ston2 PE=1 SV=1
sp|P01837|IGKC_MOUSE Immunoglobulin kappa constant OS=Mus musculus OX=10090 GN=Igkc PE=1 SV=2
sp|P34884|MIF_MOUSE Macrophage migration inhibitory factor OS=Mus musculus OX=10090 GN=Mif PE=1 SV=2
sp|P62301|RS13_MOUSE 40S ribosomal protein S13 OS=Mus musculus OX=10090 GN=Rps13 PE=1 SV=2
sp|Q3TC72|FAHD2_MOUSE Fumarylacetoacetate hydrolase domain-containing protein 2A OS=Mus musculus OX=10090 GN=Fahd2 PE=1 SV=1
sp|Q61081|CDC37_MOUSE Hsp90 co-chaperone Cdc37 OS=Mus musculus OX=10090 GN=Cdc37 PE=1 SV=1
sp|Q6ZWN5|RS9_MOUSE 40S ribosomal protein S9 OS=Mus musculus OX=10090 GN=Rps9 PE=1 SV=3
sp|Q71KU9|FGL1_MOUSE Fibrinogen-like protein 1 OS=Mus musculus OX=10090 GN=Fgl1 PE=1 SV=2
sp|Q8BVI4|DHPR_MOUSE Dihydropteridine reductase OS=Mus musculus OX=10090 GN=Qdpr PE=1 SV=2
sp|Q8BZW8|NHLC2_MOUSE NHL repeat-containing protein 2 OS=Mus musculus OX=10090 GN=Nhlrc2 PE=1 SV=1
sp|Q8R164|BPHL_MOUSE Valacyclovir hydrolase OS=Mus musculus OX=10090 GN=Bphl PE=1 SV=1
sp|Q8VDQ8|SIR2_MOUSE NAD-dependent protein deacetylase sirtuin-2 OS=Mus musculus OX=10090 GN=Sirt2 PE=1 SV=2
sp|Q9CZN7|GLYM_MOUSE Serine hydroxymethyltransferase, mitochondrial OS=Mus musculus OX=10090 GN=Shmt2 PE=1 SV=1
sp|Q9DBL1|ACDSB_MOUSE Short/branched chain specific acyl-CoA dehydrogenase, mitochondrial OS=Mus musculus OX=10090 GN=Acadsb PE=1 SV=1
sp|Q9JKX6|NUDT5_MOUSE ADP-sugar pyrophosphatase OS=Mus musculus OX=10090 GN=Nudt5 PE=1 SV=1
sp|Q9JLZ3|AUHM_MOUSE Methylglutaconyl-CoA hydratase, mitochondrial OS=Mus musculus OX=10090 GN=Auh PE=1 SV=1
sp|Q9QXG2|RAE1_MOUSE Rab proteins geranylgeranyltransferase component A 1 OS=Mus musculus OX=10090 GN=Chm PE=1 SV=1
sp|Q9Z2I9|SUCB1_MOUSE Succinate--CoA ligase [ADP-forming] subunit beta, mitochondrial OS=Mus musculus OX=10090 GN=Sucla2 PE=1 SV=2
sp|A2AUC9|KLH41_MOUSE Kelch-like protein 41 OS=Mus musculus OX=10090 GN=Klhl41 PE=1 SV=1
sp|O88543|CSN3_MOUSE COP9 signalosome complex subunit 3 OS=Mus musculus OX=10090 GN=Cops3 PE=1 SV=3
sp|P51859|HDGF_MOUSE Hepatoma-derived growth factor OS=Mus musculus OX=10090 GN=Hdgf PE=1 SV=2
sp|P70699|LYAG_MOUSE Lysosomal alpha-glucosidase OS=Mus musculus OX=10090 GN=Gaa PE=1 SV=2
sp|P82198|BGH3_MOUSE Transforming growth factor-beta-induced protein ig-h3 OS=Mus musculus OX=10090 GN=Tgfbi PE=1 SV=1
sp|Q3UPL0|SC31A_MOUSE Protein transport protein Sec31A OS=Mus musculus OX=10090 GN=Sec31a PE=1 SV=2
sp|Q60676|PPP5_MOUSE Serine/threonine-protein phosphatase 5 OS=Mus musculus OX=10090 GN=Ppp5c PE=1 SV=3
sp|Q8BGA8|ACSM5_MOUSE Acyl-coenzyme A synthetase ACSM5, mitochondrial OS=Mus musculus OX=10090 GN=Acsm5 PE=1 SV=1
sp|Q8R050|ERF3A_MOUSE Eukaryotic peptide chain release factor GTP-binding subunit ERF3A OS=Mus musculus OX=10090 GN=Gspt1 PE=1 SV=2;sp|Q149F3|ERF3B_MOUSE Eukaryotic peptide chain release factor GTP-binding subunit ERF3B OS=Mus musculus OX=10090 GN=Gspt2 PE
sp|Q8VCX1|AK1D1_MOUSE Aldo-keto reductase family 1 member D1 OS=Mus musculus OX=10090 GN=Akr1d1 PE=1 SV=1
sp|Q99L20|GSTT3_MOUSE Glutathione S-transferase theta-3 OS=Mus musculus OX=10090 GN=Gstt3 PE=1 SV=1
sp|Q99LB7|SARDH_MOUSE Sarcosine dehydrogenase, mitochondrial OS=Mus musculus OX=10090 GN=Sardh PE=1 SV=1
sp|Q9CWS0|DDAH1_MOUSE N(G),N(G)-dimethylarginine dimethylaminohydrolase 1 OS=Mus musculus OX=10090 GN=Ddah1 PE=1 SV=3
sp|Q9CZD3|GARS_MOUSE Glycine--tRNA ligase OS=Mus musculus OX=10090 GN=Gars PE=1 SV=1
sp|Q9CZX8|RS19_MOUSE 40S ribosomal protein S19 OS=Mus musculus OX=10090 GN=Rps19 PE=1 SV=3
sp|Q9D1M0|SEC13_MOUSE Protein SEC13 homolog OS=Mus musculus OX=10090 GN=Sec13 PE=1 SV=3
sp|Q9D1P4|CHRD1_MOUSE Cysteine and histidine-rich domain-containing protein 1 OS=Mus musculus OX=10090 GN=Chordc1 PE=1 SV=1
sp|Q9D9V3|ECHD1_MOUSE Ethylmalonyl-CoA decarboxylase OS=Mus musculus OX=10090 GN=Echdc1 PE=1 SV=2
sp|Q9JHI5|IVD_MOUSE Isovaleryl-CoA dehydrogenase, mitochondrial OS=Mus musculus OX=10090 GN=Ivd PE=1 SV=1
sp|Q9QZ08|NAGK_MOUSE N-acetyl-D-glucosamine kinase OS=Mus musculus OX=10090 GN=Nagk PE=1 SV=3
sp|Q9WUR2|ECI2_MOUSE Enoyl-CoA delta isomerase 2, mitochondrial OS=Mus musculus OX=10090 GN=Eci2 PE=1 SV=2
sp|Q9Z1D1|EIF3G_MOUSE Eukaryotic translation initiation factor 3 subunit G OS=Mus musculus OX=10090 GN=Eif3g PE=1 SV=2
sp|P01790|HVM21_MOUSE Ig heavy chain V region M511 OS=Mus musculus OX=10090 PE=1 SV=1;sp|P01794|HVM25_MOUSE Ig heavy chain V region HPCG14 OS=Mus musculus OX=10090 PE=1 SV=1;sp|P01791|HVM22_MOUSE Ig heavy chain V region HPCM6 OS=Mus musculus OX=10090 PE=1
sp|P25444|RS2_MOUSE 40S ribosomal protein S2 OS=Mus musculus OX=10090 GN=Rps2 PE=1 SV=3
sp|P62869|ELOB_MOUSE Elongin-B OS=Mus musculus OX=10090 GN=Elob PE=1 SV=1
sp|Q8VCT4|CES1D_MOUSE Carboxylesterase 1D OS=Mus musculus OX=10090 GN=Ces1d PE=1 SV=1
sp|O09131|GSTO1_MOUSE Glutathione S-transferase omega-1 OS=Mus musculus OX=10090 GN=Gsto1 PE=1 SV=2
sp|P11725|OTC_MOUSE Ornithine carbamoyltransferase, mitochondrial OS=Mus musculus OX=10090 GN=Otc PE=1 SV=1
sp|P62082|RS7_MOUSE 40S ribosomal protein S7 OS=Mus musculus OX=10090 GN=Rps7 PE=2 SV=1
sp|P70441|NHRF1_MOUSE Na(+)/H(+) exchange regulatory cofactor NHE-RF1 OS=Mus musculus OX=10090 GN=Slc9a3r1 PE=1 SV=3
sp|P83940|ELOC_MOUSE Elongin-C OS=Mus musculus OX=10090 GN=Eloc PE=1 SV=1
sp|Q06890|CLUS_MOUSE Clusterin OS=Mus musculus OX=10090 GN=Clu PE=1 SV=1
sp|Q5SWU9|ACACA_MOUSE Acetyl-CoA carboxylase 1 OS=Mus musculus OX=10090 GN=Acaca PE=1 SV=1
sp|Q63836|SBP2_MOUSE Selenium-binding protein 2 OS=Mus musculus OX=10090 GN=Selenbp2 PE=1 SV=2
sp|Q63844|MK03_MOUSE Mitogen-activated protein kinase 3 OS=Mus musculus OX=10090 GN=Mapk3 PE=1 SV=5
sp|Q64669|NQO1_MOUSE NAD(P)H dehydrogenase [quinone] 1 OS=Mus musculus OX=10090 GN=Nqo1 PE=1 SV=3
sp|Q6P3A8|ODBB_MOUSE 2-oxoisovalerate dehydrogenase subunit beta, mitochondrial OS=Mus musculus OX=10090 GN=Bckdhb PE=1 SV=2
sp|Q8BGT5|ALAT2_MOUSE Alanine aminotransferase 2 OS=Mus musculus OX=10090 GN=Gpt2 PE=1 SV=1
sp|Q8CGR7|UPP2_MOUSE Uridine phosphorylase 2 OS=Mus musculus OX=10090 GN=Upp2 PE=2 SV=1
sp|Q8K0D5|EFGM_MOUSE Elongation factor G, mitochondrial OS=Mus musculus OX=10090 GN=Gfm1 PE=1 SV=1
sp|Q91W43|GCSP_MOUSE Glycine dehydrogenase (decarboxylating), mitochondrial OS=Mus musculus OX=10090 GN=Gldc PE=1 SV=1
sp|Q91X52|DCXR_MOUSE L-xylulose reductase OS=Mus musculus OX=10090 GN=Dcxr PE=1 SV=2
sp|Q9D172|GAL3A_MOUSE Glutamine amidotransferase-like class 1 domain-containing protein 3A, mitochondrial OS=Mus musculus OX=10090 GN=Gatd3a PE=1 SV=1
sp|Q9WTP7|KAD3_MOUSE GTP:AMP phosphotransferase AK3, mitochondrial OS=Mus musculus OX=10090 GN=Ak3 PE=1 SV=3
sp|O08528|HXK2_MOUSE Hexokinase-2 OS=Mus musculus OX=10090 GN=Hk2 PE=1 SV=1
sp|O35403|ST3A1_MOUSE Amine sulfotransferase OS=Mus musculus OX=10090 GN=Sult3a1 PE=2 SV=1
sp|O70591|PFD2_MOUSE Prefoldin subunit 2 OS=Mus musculus OX=10090 GN=Pfdn2 PE=1 SV=2
sp|O88986|KBL_MOUSE 2-amino-3-ketobutyrate coenzyme A ligase, mitochondrial OS=Mus musculus OX=10090 GN=Gcat PE=1 SV=2
sp|Q3THK7|GUAA_MOUSE GMP synthase [glutamine-hydrolyzing] OS=Mus musculus OX=10090 GN=Gmps PE=1 SV=2
sp|Q3UE37|UBE2Z_MOUSE Ubiquitin-conjugating enzyme E2 Z OS=Mus musculus OX=10090 GN=Ube2z PE=1 SV=2
sp|Q3UGC7|EI3JA_MOUSE Eukaryotic translation initiation factor 3 subunit J-A OS=Mus musculus OX=10090 GN=Eif3j1 PE=2 SV=1;sp|Q66JS6|EI3JB_MOUSE Eukaryotic translation initiation factor 3 subunit J-B OS=Mus musculus OX=10090 GN=Eif3j2 PE=1 SV=1
sp|Q60759|GCDH_MOUSE Glutaryl-CoA dehydrogenase, mitochondrial OS=Mus musculus OX=10090 GN=Gcdh PE=1 SV=2
sp|Q60866|PTER_MOUSE Phosphotriesterase-related protein OS=Mus musculus OX=10090 GN=Pter PE=1 SV=1
sp|Q6ZWQ0|SYNE2_MOUSE Nesprin-2 OS=Mus musculus OX=10090 GN=Syne2 PE=1 SV=2
sp|Q711T7|NADE_MOUSE Glutamine-dependent NAD(+) synthetase OS=Mus musculus OX=10090 GN=Nadsyn1 PE=1 SV=1
sp|Q8R1B4|EIF3C_MOUSE Eukaryotic translation initiation factor 3 subunit C OS=Mus musculus OX=10090 GN=Eif3c PE=1 SV=1
sp|Q8VCC2|EST1_MOUSE Liver carboxylesterase 1 OS=Mus musculus OX=10090 GN=Ces1 PE=1 SV=1
sp|Q91WU0|CES1F_MOUSE Carboxylesterase 1F OS=Mus musculus OX=10090 GN=Ces1f PE=1 SV=1
sp|Q9CQ75|NDUA2_MOUSE NADH dehydrogenase [ubiquinone] 1 alpha subcomplex subunit 2 OS=Mus musculus OX=10090 GN=Ndufa2 PE=1 SV=3
sp|Q9D6Y9|GLGB_MOUSE 1,4-alpha-glucan-branching enzyme OS=Mus musculus OX=10090 GN=Gbe1 PE=1 SV=1
sp|Q9DBK0|ACO12_MOUSE Acetyl-coenzyme A thioesterase OS=Mus musculus OX=10090 GN=Acot12 PE=1 SV=1

## Sheet: Identification across samples
Bag8_153_1	Bag8_153_2	Bag8_154_1	Bag8_154_2	Bag8_157_1	Bag8_157_2	Bag8_171_1	Bag8_171_2	Bag8_173_1	Bag8_173_2	Bag8_183_1	Bag8_183_2	Bag8_352_1	Bag8_352_2	Bag8_353_1	Bag8_353_2	Bag8_357_1	Bag8_357_2	Bag8_376_1	Bag8_376_2	Bag8_381_1	Bag8_381_2	Bag8_390_1	Bag8_390_2	Bag8_65_1	Bag8_65_2	Bag8_67_1	Bag8_67_2	Bag8_69_1	Bag8_69_2	Bag8_73_1	Bag8_73_2	Bag8_85_1	Bag8_85_2	Bag8_87_1	Bag8_87_2	Bag8_A2_1	Bag8_A2_2	Bag8_A3_1	Bag8_A3_2	Bag8_A_1	Bag8_A_2	Bag8_B1_1	Bag8_B1_2	Bag8_B2_1	Bag8_B2_2	Bag8_B3_1	Bag8_B3_2	V49
7	7	4	5	3	3	1	1	2	1	3	3	9	10	9	9	8	7	9	10	9	8	8	10	7	8	5	8	8	10	4	3	2	4	8	10	0	0	1	1	1	0	0	0	0	0	0	0	sp|A0JNU3|LPP60_MOUSE 60 kDa lysophospholipase OS=Mus musculus OX=10090 GN=Aspg PE=1 SV=1
0	0	0	0	0	0	0	0	0	0	0	0	0	0	0	0	0	0	0	0	0	0	0	0	0	0	0	0	0	0	0	0	0	1	0	0	19	17	15	14	4	5	14	12	13	14	7	7	sp|A2A863|ITB4_MOUSE Integrin beta-4 OS=Mus musculus OX=10090 GN=Itgb4 PE=1 SV=1
0	0	0	0	0	0	0	0	0	0	0	0	1	1	2	2	1	0	0	0	0	0	1	0	0	0	0	0	1	1	0	0	0	0	0	0	0	0	0	0	0	0	0	0	0	0	0	0	sp|A2AAJ9|OBSCN_MOUSE Obscurin OS=Mus musculus OX=10090 GN=Obscn PE=1 SV=3
5	4	2	2	2	2	0	0	0	0	1	2	7	8	6	6	3	5	7	6	5	6	5	8	4	2	2	4	5	5	2	2	2	2	7	7	1	0	0	0	1	1	0	0	0	0	0	1	sp|A2ADY9|DDI2_MOUSE Protein DDI1 homolog 2 OS=Mus musculus OX=10090 GN=Ddi2 PE=1 SV=1
8	5	1	4	2	4	2	2	1	2	2	4	8	7	10	10	3	4	8	5	8	8	6	6	9	9	4	6	7	6	5	4	6	5	7	8	1	1	1	0	1	1	1	1	1	0	0	0	sp|A2AJL3|FGGY_MOUSE FGGY carbohydrate kinase domain-containing protein OS=Mus musculus OX=10090 GN=Fggy PE=1 SV=1
0	0	0	0	0	0	0	0	0	0	0	0	1	1	2	0	0	0	1	2	0	0	0	1	0	0	0	0	0	0	0	0	0	0	0	0	0	0	0	0	0	0	0	0	0	0	0	0	sp|A2AKK5|ACNT1_MOUSE Acyl-coenzyme A amino acid N-acyltransferase 1 OS=Mus musculus OX=10090 GN=Acnat1 PE=1 SV=1
1	0	1	1	0	1	0	0	1	1	1	1	0	2	0	2	1	0	2	1	1	1	0	1	1	1	1	1	1	1	1	0	1	1	1	1	0	0	0	0	0	0	0	0	0	0	0	0	sp|A2AN08|UBR4_MOUSE E3 ubiquitin-protein ligase UBR4 OS=Mus musculus OX=10090 GN=Ubr4 PE=1 SV=1
3	2	1	0	1	0	0	0	0	0	1	0	2	1	4	3	1	1	2	2	0	0	0	1	2	2	1	1	1	2	0	0	2	2	4	3	0	0	0	0	0	0	1	0	0	0	0	0	sp|A2AS89|SPEB_MOUSE Agmatinase, mitochondrial OS=Mus musculus OX=10090 GN=Agmat PE=1 SV=1
6	3	5	6	5	6	2	1	5	1	30	32	117	113	179	173	90	90	17	18	44	47	100	103	169	149	132	137	129	131	93	92	40	30	7	3	5	5	2	4	3	1	2	4	3	5	6	6	sp|A2ASS6|TITIN_MOUSE Titin OS=Mus musculus OX=10090 GN=Ttn PE=1 SV=1
1	1	1	1	0	1	0	0	0	0	0	1	3	2	10	10	2	3	0	0	1	2	3	2	2	5	1	1	1	2	2	2	1	1	2	1	0	0	0	0	0	0	0	0	1	0	0	0	sp|A2AUC9|KLH41_MOUSE Kelch-like protein 41 OS=Mus musculus OX=10090 GN=Klhl41 PE=1 SV=1
7	8	3	4	3	2	0	1	4	3	2	2	10	8	12	11	7	8	7	10	10	9	10	10	6	8	8	7	10	9	5	4	4	4	9	10	1	0	0	1	0	0	0	0	0	0	0	0	sp|A3KMP2|TTC38_MOUSE Tetratricopeptide repeat protein 38 OS=Mus musculus OX=10090 GN=Ttc38 PE=1 SV=2
3	3	0	0	0	1	0	0	1	0	1	0	8	8	9	8	7	6	11	9	6	9	8	7	5	7	0	1	4	4	3	3	3	2	7	4	0	0	0	0	0	0	0	0	0	0	0	0	sp|A7MCT6|EKI2_MOUSE Ethanolamine kinase 2 OS=Mus musculus OX=10090 GN=Etnk2 PE=1 SV=1
0	0	0	0	0	0	0	0	0	0	0	0	0	0	1	0	1	0	1	0	0	0	0	0	1	0	0	0	0	0	0	0	0	0	2	0	0	0	0	0	0	0	0	0	0	0	0	0	sp|B1AY13|UBP24_MOUSE Ubiquitin carboxyl-terminal hydrolase 24 OS=Mus musculus OX=10090 GN=Usp24 PE=1 SV=1
0	0	0	0	0	0	0	0	0	0	0	0	0	0	1	0	0	0	0	0	0	0	1	1	0	0	0	0	1	1	0	0	0	0	0	0	0	0	0	0	0	0	0	0	0	0	0	0	sp|B2RQR8|ECE2_MOUSE Endothelin-converting enzyme 2 OS=Mus musculus OX=10090 GN=Ece2 PE=1 SV=1;sp|P0DPD9|EFCE2_MOUSE EEF1AKMT4-ECE2 readthrough transcript protein OS=Mus musculus OX=10090 GN=Eef1akmt4-Ece2 PE=1 SV=1
0	0	1	0	1	0	0	0	0	1	1	1	0	1	0	0	0	0	0	0	0	0	0	0	0	0	0	0	0	0	0	0	0	0	0	0	6	4	4	5	3	2	2	2	4	4	3	2	sp|B2RXS4|PLXB2_MOUSE Plexin-B2 OS=Mus musculus OX=10090 GN=Plxnb2 PE=1 SV=1
6	6	6	5	5	5	7	6	5	6	4	4	4	3	5	4	5	5	5	5	4	4	3	3	5	5	5	5	5	5	6	5	5	6	4	3	0	0	0	1	1	1	1	2	0	2	1	1	sp|C0HKE9|H2A1P_MOUSE Histone H2A type 1-P OS=Mus musculus OX=10090 GN=Hist1h2ap PE=1 SV=1;sp|C0HKE8|H2A1O_MOUSE Histone H2A type 1-O OS=Mus musculus OX=10090 GN=Hist1h2ao PE=1 SV=1;sp|C0HKE7|H2A1N_MOUSE Histone H2A type 1-N OS=Mus musculus OX=10090 GN=His
11	9	8	6	8	6	4	3	7	9	9	8	2	3	4	2	3	4	3	3	8	9	3	3	2	3	7	7	2	3	8	8	7	8	3	2	6	6	8	8	8	10	9	10	2	5	11	9	;;
0	0	0	0	0	0	0	0	0	0	0	0	0	0	0	0	0	0	0	0	0	0	0	0	0	0	0	0	0	0	0	0	0	0	0	0	1	0	1	1	1	1	0	0	1	1	0	0	;sp|P08121|CO3A1_MOUSE Collagen alpha-1(III) chain OS=Mus musculus OX=10090 GN=Col3a1 PE=1 SV=4
3	1	2	2	2	3	2	3	2	1	2	2	0	0	1	1	2	2	4	3	1	1	1	1	2	4	2	2	0	2	3	3	4	4	3	2	2	1	2	2	2	2	1	2	2	1	3	2	;sp|P05784|K1C18_MOUSE Keratin, type I cytoskeletal 18 OS=Mus musculus OX=10090 GN=Krt18 PE=1 SV=5
6	4	4	3	3	4	2	2	4	4	4	3	0	0	2	1	2	2	3	2	2	2	2	2	3	4	3	3	0	1	4	3	6	7	3	3	5	3	4	4	5	4	4	5	4	4	4	4	;sp|P19001|K1C19_MOUSE Keratin, type I cytoskeletal 19 OS=Mus musculus OX=10090 GN=Krt19 PE=1 SV=1;
1	2	0	0	0	0	0	0	0	0	0	0	1	1	2	1	1	3	2	1	1	1	1	1	1	1	1	1	2	1	2	1	1	1	2	1	11	11	11	9	8	9	3	4	8	6	2	3	;sp|Q62009|POSTN_MOUSE Periostin OS=Mus musculus OX=10090 GN=Postn PE=1 SV=2
12	11	13	12	8	9	6	5	10	9	13	12	2	2	1	3	4	4	4	3	8	9	3	3	4	4	7	8	2	4	9	11	10	10	5	3	8	7	8	9	4	6	8	8	4	7	9	10	;;sp|Q922U2|K2C5_MOUSE Keratin, type II cytoskeletal 5 OS=Mus musculus OX=10090 GN=Krt5 PE=1 SV=1
9	5	6	7	5	6	1	0	2	3	4	4	6	4	6	7	6	8	5	3	4	6	5	7	7	9	7	7	5	7	6	7	2	5	3	2	3	3	3	3	2	3	4	4	4	3	4	5	sp|E9PV24|FIBA_MOUSE Fibrinogen alpha chain OS=Mus musculus OX=10090 GN=Fga PE=1 SV=1
0	0	0	0	0	0	0	0	0	0	0	0	0	0	0	0	0	0	0	0	0	0	1	0	0	0	0	0	0	0	0	0	0	0	0	0	1	1	1	1	1	1	1	1	1	1	1	1	sp|E9PVA8|GCN1_MOUSE eIF-2-alpha kinase activator GCN1 OS=Mus musculus OX=10090 GN=Gcn1 PE=1 SV=1
4	2	1	1	0	0	0	0	0	0	0	0	11	11	16	14	11	15	22	22	4	5	4	5	3	1	0	0	0	0	2	1	1	2	3	7	1	0	0	0	0	0	0	1	0	0	0	0	sp|E9PYK3|PARP4_MOUSE Protein mono-ADP-ribosyltransferase PARP4 OS=Mus musculus OX=10090 GN=Parp4 PE=1 SV=1
0	0	0	0	0	0	0	0	0	0	0	0	0	0	4	2	0	0	0	0	0	0	0	1	0	0	0	0	0	0	0	0	0	0	0	0	0	0	0	0	0	0	0	0	0	0	0	0	sp|E9Q414|APOB_MOUSE Apolipoprotein B-100 OS=Mus musculus OX=10090 GN=Apob PE=1 SV=1
4	4	0	1	1	0	1	0	0	1	0	1	11	10	9	8	7	8	8	6	6	6	4	4	7	7	3	4	3	6	3	3	0	1	7	4	1	0	0	0	0	0	1	1	0	1	1	1	sp|E9Q4Z2|ACACB_MOUSE Acetyl-CoA carboxylase 2 OS=Mus musculus OX=10090 GN=Acacb PE=1 SV=1
0	1	0	0	0	0	0	0	0	0	0	0	0	0	0	0	0	0	1	0	1	1	0	0	0	0	1	1	0	0	0	0	0	0	0	0	0	0	0	0	0	0	0	0	0	0	0	0	sp|E9Q612|PTPRO_MOUSE Receptor-type tyrosine-protein phosphatase O OS=Mus musculus OX=10090 GN=Ptpro PE=1 SV=1
0	0	0	0	0	0	0	0	0	0	0	0	0	0	0	1	0	0	1	0	0	0	0	0	0	0	0	0	0	0	0	0	0	0	0	0	5	4	4	3	0	3	3	3	2	4	1	1	sp|F8VPU2|FARP1_MOUSE FERM, ARHGEF and pleckstrin domain-containing protein 1 OS=Mus musculus OX=10090 GN=Farp1 PE=1 SV=1
24	23	12	9	14	13	3	1	11	12	9	9	15	15	13	13	17	23	16	12	20	18	17	19	25	24	33	30	29	32	17	16	9	5	23	22	0	1	0	0	2	0	1	1	1	0	0	0	sp|G3X982|AOXC_MOUSE Aldehyde oxidase 3 OS=Mus musculus OX=10090 GN=Aox3 PE=1 SV=1
0	0	0	0	1	0	0	0	0	0	0	0	0	0	0	0	0	0	0	0	0	0	0	0	0	0	0	0	0	0	0	0	0	0	0	0	5	2	3	2	2	0	2	2	2	2	3	3	sp|G5E829|AT2B1_MOUSE Plasma membrane calcium-transporting ATPase 1 OS=Mus musculus OX=10090 GN=Atp2b1 PE=1 SV=1;sp|Q6Q477|AT2B4_MOUSE Plasma membrane calcium-transporting ATPase 4 OS=Mus musculus OX=10090 GN=Atp2b4 PE=1 SV=1
0	0	0	0	0	0	0	0	0	0	0	0	0	0	3	1	0	0	0	0	0	0	1	1	1	0	1	1	1	0	0	0	0	0	0	0	0	0	0	0	0	0	0	0	0	0	0	1	sp|O08528|HXK2_MOUSE Hexokinase-2 OS=Mus musculus OX=10090 GN=Hk2 PE=1 SV=1
1	1	0	0	0	0	0	0	0	0	0	2	0	1	3	0	2	2	4	5	1	0	0	1	1	1	1	2	1	0	1	1	2	2	1	1	3	3	1	3	1	2	1	1	2	0	4	4	sp|O08529|CAN2_MOUSE Calpain-2 catalytic subunit OS=Mus musculus OX=10090 GN=Capn2 PE=1 SV=4
0	0	0	0	0	0	0	0	0	0	0	0	0	0	0	0	0	0	0	0	0	0	0	0	0	0	0	0	0	0	0	0	0	0	0	0	0	1	1	0	1	1	0	0	0	1	1	1	sp|O08532|CA2D1_MOUSE Voltage-dependent calcium channel subunit alpha-2/delta-1 OS=Mus musculus OX=10090 GN=Cacna2d1 PE=1 SV=1
8	8	4	3	3	4	0	0	2	3	2	1	17	18	19	18	18	17	17	17	14	12	16	17	15	18	12	11	15	13	6	7	6	4	16	14	7	7	7	5	4	5	2	3	3	5	2	3	sp|O08553|DPYL2_MOUSE Dihydropyrimidinase-related protein 2 OS=Mus musculus OX=10090 GN=Dpysl2 PE=1 SV=2
2	3	1	1	2	2	0	0	2	1	1	1	3	2	1	4	0	1	3	3	2	3	2	2	1	1	0	0	1	1	3	2	3	4	3	3	0	0	0	0	0	0	0	0	0	0	0	0	sp|O08573|LEG9_MOUSE Galectin-9 OS=Mus musculus OX=10090 GN=Lgals9 PE=1 SV=1
1	2	1	1	1	1	1	1	1	1	1	0	3	2	2	1	1	2	2	2	2	2	4	3	0	0	0	0	1	1	0	0	0	0	2	2	0	0	0	0	0	0	0	0	0	0	0	0	sp|O08600|NUCG_MOUSE Endonuclease G, mitochondrial OS=Mus musculus OX=10090 GN=Endog PE=1 SV=1
2	2	0	0	1	1	0	0	1	0	1	0	8	6	1	2	1	1	1	1	5	4	2	2	2	0	1	1	3	1	4	4	3	3	3	3	0	0	0	0	0	0	0	0	0	0	0	0	sp|O08601|MTP_MOUSE Microsomal triglyceride transfer protein large subunit OS=Mus musculus OX=10090 GN=Mttp PE=1 SV=2
0	0	0	0	0	0	0	0	0	0	0	0	0	0	0	0	0	0	0	0	0	0	0	0	0	0	0	0	0	0	0	0	0	0	0	0	0	1	2	1	0	1	1	1	0	1	0	0	sp|O08688|CAN5_MOUSE Calpain-5 OS=Mus musculus OX=10090 GN=Capn5 PE=1 SV=1
12	11	3	2	3	3	1	3	6	4	2	2	13	12	13	13	12	12	12	11	13	13	12	12	12	13	12	13	13	11	11	11	8	6	11	12	4	6	5	6	6	2	2	2	7	2	2	1	sp|O08709|PRDX6_MOUSE Peroxiredoxin-6 OS=Mus musculus OX=10090 GN=Prdx6 PE=1 SV=3
0	0	0	0	0	0	0	0	0	0	0	0	0	0	0	0	0	0	0	0	0	0	0	0	0	0	0	0	0	0	0	0	0	0	0	1	3	2	4	4	4	3	6	4	4	5	6	5	sp|O08710|THYG_MOUSE Thyroglobulin OS=Mus musculus OX=10090 GN=Tg PE=1 SV=3
6	7	4	4	7	3	2	2	4	2	6	6	8	10	6	8	11	10	8	8	7	6	6	7	10	9	10	10	9	8	7	7	5	5	9	7	2	0	1	1	1	1	0	0	1	0	0	0	sp|O08749|DLDH_MOUSE Dihydrolipoyl dehydrogenase, mitochondrial OS=Mus musculus OX=10090 GN=Dld PE=1 SV=2
2	2	0	0	0	0	0	0	0	0	0	0	0	0	1	1	0	0	0	0	1	2	0	0	0	0	0	0	0	0	0	0	0	0	0	0	0	0	0	0	0	0	0	0	0	0	0	0	sp|O08756|HCD2_MOUSE 3-hydroxyacyl-CoA dehydrogenase type-2 OS=Mus musculus OX=10090 GN=Hsd17b10 PE=1 SV=4
1	1	0	0	0	0	0	0	0	0	0	2	8	7	3	4	2	0	4	2	8	8	6	8	9	3	4	5	8	10	2	2	1	3	6	11	2	1	1	1	1	1	1	0	2	0	0	0	sp|O08788|DCTN1_MOUSE Dynactin subunit 1 OS=Mus musculus OX=10090 GN=Dctn1 PE=1 SV=3
1	1	1	1	1	1	0	1	0	1	0	1	0	0	1	1	0	0	0	0	1	1	1	0	0	0	0	1	0	0	1	1	1	1	0	0	1	0	0	1	0	1	1	1	1	1	0	1	sp|O08792|COE2_MOUSE Transcription factor COE2 OS=Mus musculus OX=10090 GN=Ebf2 PE=1 SV=4
0	0	0	0	0	0	0	0	0	0	0	0	0	0	0	0	0	0	0	1	0	0	0	0	0	0	0	0	0	0	0	0	0	0	0	0	0	0	0	0	0	0	0	0	0	0	0	0	sp|O08795|GLU2B_MOUSE Glucosidase 2 subunit beta OS=Mus musculus OX=10090 GN=Prkcsh PE=1 SV=1
3	4	4	4	4	4	2	2	4	4	2	3	5	3	5	6	4	6	5	4	4	3	5	3	7	10	8	5	7	7	5	4	3	4	5	4	2	2	1	2	2	1	1	1	1	1	1	0	sp|O08807|PRDX4_MOUSE Peroxiredoxin-4 OS=Mus musculus OX=10090 GN=Prdx4 PE=1 SV=1
2	2	0	0	0	0	0	0	0	0	0	0	2	1	2	3	0	1	3	1	1	1	2	2	2	2	0	0	2	2	0	0	0	0	1	2	0	1	1	1	0	0	0	0	0	1	0	0	sp|O08808|DIAP1_MOUSE Protein diaphanous homolog 1 OS=Mus musculus OX=10090 GN=Diaph1 PE=1 SV=1
0	0	0	0	0	0	0	0	0	1	0	0	0	0	0	0	0	0	0	0	0	0	0	0	0	0	0	0	1	0	0	0	1	0	0	0	7	7	7	8	7	7	6	6	8	7	7	5	sp|O08992|SDCB1_MOUSE Syntenin-1 OS=Mus musculus OX=10090 GN=Sdcbp PE=1 SV=1
12	12	12	11	11	12	7	7	11	11	10	10	8	11	9	11	12	10	9	10	9	11	9	10	9	10	11	10	12	10	11	11	9	7	9	11	0	0	2	3	1	1	1	2	3	3	0	1	sp|O09061|PSB1_MOUSE Proteasome subunit beta type-1 OS=Mus musculus OX=10090 GN=Psmb1 PE=1 SV=1
5	3	1	1	0	1	0	0	0	0	1	1	3	4	5	6	2	3	4	5	5	6	3	3	1	1	0	0	2	0	1	2	2	2	2	4	0	0	0	0	0	0	0	0	0	0	1	0	sp|O09131|GSTO1_MOUSE Glutathione S-transferase omega-1 OS=Mus musculus OX=10090 GN=Gsto1 PE=1 SV=2
0	1	0	0	0	0	0	0	1	0	0	0	0	0	0	0	0	0	0	0	0	1	1	1	2	2	2	1	2	2	0	0	0	0	1	1	0	0	0	0	0	0	0	0	0	0	0	0	sp|O09159|MA2B1_MOUSE Lysosomal alpha-mannosidase OS=Mus musculus OX=10090 GN=Man2b1 PE=1 SV=4
3	3	0	0	0	0	0	0	0	0	0	0	2	3	4	2	3	1	2	2	4	3	3	2	2	3	1	1	5	3	1	2	1	1	3	2	2	1	1	0	0	0	2	0	1	1	0	1	sp|O09172|GSH0_MOUSE Glutamate--cysteine ligase regulatory subunit OS=Mus musculus OX=10090 GN=Gclm PE=1 SV=1
21	21	16	18	18	17	13	9	17	20	16	13	20	21	23	20	20	21	19	19	21	21	21	21	26	25	25	22	27	26	20	19	17	17	19	21	0	0	1	0	2	0	0	1	1	1	1	1	sp|O09173|HGD_MOUSE Homogentisate 1,2-dioxygenase OS=Mus musculus OX=10090 GN=Hgd PE=1 SV=2
1	0	0	0	1	0	0	0	0	0	0	0	8	8	11	11	4	5	5	8	6	8	8	4	6	3	1	2	3	5	3	2	2	2	6	7	0	1	1	0	0	0	0	0	0	0	0	0	sp|O09174|AMACR_MOUSE Alpha-methylacyl-CoA racemase OS=Mus musculus OX=10090 GN=Amacr PE=1 SV=4
0	0	0	0	0	0	0	0	0	0	1	0	0	0	0	0	0	0	0	0	0	0	0	0	0	0	0	0	0	0	0	0	0	0	0	0	1	2	1	1	1	2	2	1	2	2	1	1	sp|O35103|OMD_MOUSE Osteomodulin OS=Mus musculus OX=10090 GN=Omd PE=2 SV=1
0	0	0	0	0	0	0	0	0	0	0	0	0	0	0	0	0	0	0	0	0	0	0	0	0	0	0	0	0	0	0	0	0	0	0	0	1	1	1	1	0	0	1	1	1	1	1	1	sp|O35206|COFA1_MOUSE Collagen alpha-1(XV) chain OS=Mus musculus OX=10090 GN=Col15a1 PE=1 SV=2
2	2	0	0	0	0	0	0	0	0	0	0	0	0	2	1	0	1	1	1	2	1	1	1	0	0	0	0	0	1	0	0	0	0	1	1	0	0	0	1	0	0	0	0	0	0	0	0	sp|O35226|PSMD4_MOUSE 26S proteasome non-ATPase regulatory subunit 4 OS=Mus musculus OX=10090 GN=Psmd4 PE=1 SV=1
3	3	2	2	2	1	0	0	1	1	1	2	0	0	0	0	0	0	0	0	2	1	0	0	0	0	0	1	2	1	1	0	0	0	2	0	0	0	1	0	0	0	0	0	0	0	0	0	sp|O35295|PURB_MOUSE Transcriptional activator protein Pur-beta OS=Mus musculus OX=10090 GN=Purb PE=1 SV=3
4	3	1	2	0	2	1	0	1	1	0	1	1	2	3	3	3	3	4	4	2	4	2	2	3	4	3	2	1	2	2	1	1	1	3	3	0	0	0	0	0	0	0	0	0	0	0	0	sp|O35309|NMI_MOUSE N-myc-interactor OS=Mus musculus OX=10090 GN=Nmi PE=1 SV=1
0	0	0	0	0	0	0	0	0	0	0	0	0	0	0	0	0	0	0	0	0	0	0	0	0	0	0	0	0	0	0	0	0	0	0	0	1	1	0	1	0	1	1	1	1	2	1	1	sp|O35316|SC6A6_MOUSE Sodium- and chloride-dependent taurine transporter OS=Mus musculus OX=10090 GN=Slc6a6 PE=1 SV=2
0	0	0	0	0	0	0	0	0	0	0	0	1	0	0	0	1	0	0	1	0	0	0	1	1	2	0	1	0	0	0	0	0	0	1	1	0	0	0	0	0	0	0	0	0	0	0	0	sp|O35344|IMA4_MOUSE Importin subunit alpha-4 OS=Mus musculus OX=10090 GN=Kpna3 PE=1 SV=1
0	0	0	0	0	0	0	0	0	0	0	0	0	0	0	0	0	0	0	0	0	0	0	0	0	0	0	0	0	0	1	0	0	0	0	0	0	1	1	2	0	1	0	2	3	0	1	1	sp|O35375|NRP2_MOUSE Neuropilin-2 OS=Mus musculus OX=10090 GN=Nrp2 PE=1 SV=2
1	1	1	0	0	0	1	0	0	0	1	1	4	4	5	5	1	2	4	3	6	4	5	3	4	5	2	1	4	5	2	1	4	3	6	5	0	2	0	0	1	0	0	1	2	1	0	1	sp|O35381|AN32A_MOUSE Acidic leucine-rich nuclear phosphoprotein 32 family member A OS=Mus musculus OX=10090 GN=Anp32a PE=1 SV=1
2	3	0	0	0	0	0	0	0	0	0	0	9	8	6	7	3	2	5	5	4	6	9	9	1	2	0	0	1	4	1	1	0	1	3	3	0	0	0	0	0	0	0	0	0	0	0	0	sp|O35386|PAHX_MOUSE Phytanoyl-CoA dioxygenase, peroxisomal OS=Mus musculus OX=10090 GN=Phyh PE=1 SV=1
4	4	1	0	0	0	0	0	0	0	0	0	0	0	1	1	0	0	1	1	2	1	2	1	1	1	0	0	0	0	1	2	1	1	2	3	0	0	0	0	0	0	0	0	0	0	0	1	sp|O35403|ST3A1_MOUSE Amine sulfotransferase OS=Mus musculus OX=10090 GN=Sult3a1 PE=2 SV=1
7	6	2	2	3	3	1	0	2	2	1	2	7	6	6	7	7	7	9	6	7	6	5	9	9	7	7	8	7	9	6	4	4	3	10	10	0	0	0	0	1	0	0	0	0	0	0	0	sp|O35423|SPYA_MOUSE Serine--pyruvate aminotransferase, mitochondrial OS=Mus musculus OX=10090 GN=Agxt PE=1 SV=3
12	12	5	6	6	5	1	0	5	6	4	5	6	2	1	3	7	5	2	1	7	6	5	3	6	7	11	10	7	9	10	10	5	6	5	5	0	0	0	1	0	0	0	0	0	1	0	1	sp|O35459|ECH1_MOUSE Delta(3,5)-Delta(2,4)-dienoyl-CoA isomerase, mitochondrial OS=Mus musculus OX=10090 GN=Ech1 PE=1 SV=1
0	0	0	0	0	0	0	0	0	0	0	0	0	0	0	0	0	0	0	0	0	0	0	0	0	0	0	0	0	0	0	0	0	0	0	0	10	7	10	8	1	2	6	5	6	8	5	4	sp|O35474|EDIL3_MOUSE EGF-like repeat and discoidin I-like domain-containing protein 3 OS=Mus musculus OX=10090 GN=Edil3 PE=1 SV=2
32	32	23	22	24	25	11	13	27	28	17	19	30	30	32	29	30	34	34	32	33	31	34	29	31	32	36	36	36	32	28	27	27	25	32	32	6	3	6	6	6	7	3	3	5	4	3	2	sp|O35490|BHMT1_MOUSE Betaine--homocysteine S-methyltransferase 1 OS=Mus musculus OX=10090 GN=Bhmt PE=1 SV=1
0	0	0	0	0	0	0	0	0	0	0	0	0	0	0	0	0	0	0	0	0	0	0	0	0	0	1	0	0	0	0	0	0	0	1	0	3	3	3	3	2	2	2	2	3	4	4	2	sp|O35566|CD151_MOUSE CD151 antigen OS=Mus musculus OX=10090 GN=Cd151 PE=1 SV=2
1	1	0	0	1	1	0	0	0	0	1	1	0	0	0	1	1	1	1	0	1	1	0	0	1	0	0	0	1	0	1	1	0	0	2	2	1	0	0	1	1	1	0	0	0	1	0	0	sp|O35593|PSDE_MOUSE 26S proteasome non-ATPase regulatory subunit 14 OS=Mus musculus OX=10090 GN=Psmd14 PE=1 SV=2
0	0	0	0	0	0	0	0	0	0	0	0	1	1	0	0	0	0	0	1	0	1	1	1	0	0	1	1	0	0	0	0	0	0	0	0	2	1	2	1	1	1	1	1	2	2	1	0	sp|O35598|ADA10_MOUSE Disintegrin and metalloproteinase domain-containing protein 10 OS=Mus musculus OX=10090 GN=Adam10 PE=1 SV=2
2	2	1	1	1	0	0	0	0	1	0	0	2	2	3	2	2	2	2	2	2	2	2	2	2	2	1	1	2	1	2	2	2	1	2	2	0	0	0	1	0	0	0	0	0	0	1	0	sp|O35621|PMM1_MOUSE Phosphomannomutase 1 OS=Mus musculus OX=10090 GN=Pmm1 PE=1 SV=1
6	7	5	4	2	5	1	1	5	6	4	4	11	9	8	8	3	7	7	8	9	12	12	5	6	6	3	5	8	7	6	5	6	6	9	5	0	1	0	1	1	1	1	2	0	0	2	1	sp|O35643|AP1B1_MOUSE AP-1 complex subunit beta-1 OS=Mus musculus OX=10090 GN=Ap1b1 PE=1 SV=2
1	0	0	0	0	0	0	0	0	0	1	0	0	0	0	0	1	1	1	0	1	1	1	0	1	0	0	0	0	0	0	0	0	0	0	0	0	0	0	0	0	0	0	0	0	0	0	0	sp|O35658|C1QBP_MOUSE Complement component 1 Q subcomponent-binding protein, mitochondrial OS=Mus musculus OX=10090 GN=C1qbp PE=1 SV=1
7	6	4	4	3	4	0	0	3	3	2	2	8	8	8	10	7	6	8	7	8	6	8	7	4	2	4	4	6	6	6	6	4	4	7	9	0	0	0	0	0	0	1	0	0	0	0	0	sp|O35660|GSTM6_MOUSE Glutathione S-transferase Mu 6 OS=Mus musculus OX=10090 GN=Gstm6 PE=1 SV=4
0	0	0	0	0	0	0	0	0	0	0	0	0	0	0	0	0	0	0	0	0	0	0	0	0	0	0	0	0	0	0	0	0	0	0	0	4	5	5	4	2	3	2	2	3	3	2	2	sp|O35682|MYADM_MOUSE Myeloid-associated differentiation marker OS=Mus musculus OX=10090 GN=Myadm PE=1 SV=2
0	0	0	0	0	0	0	0	0	0	0	0	0	0	0	0	0	0	0	0	0	0	0	0	0	0	0	0	0	0	0	0	0	0	0	0	1	1	1	0	0	1	0	0	0	0	0	0	sp|O35701|MATN3_MOUSE Matrilin-3 OS=Mus musculus OX=10090 GN=Matn3 PE=1 SV=2
1	1	1	0	0	0	0	0	0	0	0	0	1	1	0	0	0	0	0	1	0	0	1	0	0	0	1	1	1	0	0	0	0	0	0	0	0	0	0	0	0	1	0	0	0	0	0	0	sp|P70333|HNRH2_MOUSE Heterogeneous nuclear ribonucleoprotein H2 OS=Mus musculus OX=10090 GN=Hnrnph2 PE=1 SV=1;sp|O35737|HNRH1_MOUSE Heterogeneous nuclear ribonucleoprotein H OS=Mus musculus OX=10090 GN=Hnrnph1 PE=1 SV=3
6	7	2	3	3	1	1	1	1	1	2	2	2	1	1	2	3	4	2	1	2	1	4	2	2	2	2	4	5	6	1	3	1	1	5	5	0	0	0	0	0	0	0	0	0	0	0	0	sp|O35864|CSN5_MOUSE COP9 signalosome complex subunit 5 OS=Mus musculus OX=10090 GN=Cops5 PE=1 SV=3
0	0	0	0	0	0	0	0	0	0	0	0	0	0	1	0	0	0	0	0	0	1	0	0	0	0	0	0	0	0	0	0	0	0	0	0	0	0	0	0	0	0	0	0	0	0	0	0	sp|O35900|LSM2_MOUSE U6 snRNA-associated Sm-like protein LSm2 OS=Mus musculus OX=10090 GN=Lsm2 PE=1 SV=1
28	26	17	14	13	13	8	5	10	12	10	10	32	32	32	35	27	32	33	30	30	30	27	27	33	30	26	27	27	29	24	22	18	19	31	33	3	5	0	1	3	2	1	1	1	3	0	0	sp|O35945|AL1A7_MOUSE Aldehyde dehydrogenase, cytosolic 1 OS=Mus musculus OX=10090 GN=Aldh1a7 PE=1 SV=1
6	8	6	6	6	7	4	2	5	8	6	7	4	5	4	2	7	6	2	5	5	3	5	4	7	8	8	9	7	8	6	6	6	5	4	5	0	0	0	0	0	0	0	0	0	0	0	0	sp|O35955|PSB10_MOUSE Proteasome subunit beta type-10 OS=Mus musculus OX=10090 GN=Psmb10 PE=1 SV=1
4	4	1	1	1	1	0	0	0	1	0	1	5	4	6	5	5	5	5	6	4	5	5	6	5	4	4	3	6	4	3	1	2	2	5	6	0	0	1	0	0	0	0	0	0	0	0	0	sp|O35969|GAMT_MOUSE Guanidinoacetate N-methyltransferase OS=Mus musculus OX=10090 GN=Gamt PE=1 SV=1
5	4	6	4	5	5	1	0	3	6	4	8	2	4	1	2	4	8	4	1	4	2	3	1	9	10	11	17	15	12	6	5	2	2	5	7	1	1	1	0	1	0	1	1	0	0	0	0	sp|O54754|AOXA_MOUSE Aldehyde oxidase 1 OS=Mus musculus OX=10090 GN=Aox1 PE=1 SV=2
0	0	0	0	0	0	0	0	0	0	0	0	0	0	0	0	0	0	0	0	0	0	0	0	0	0	0	0	0	0	0	0	0	0	0	0	1	0	2	2	1	1	0	0	1	1	0	0	sp|O54890|ITB3_MOUSE Integrin beta-3 OS=Mus musculus OX=10090 GN=Itgb3 PE=1 SV=2
5	4	3	3	3	2	0	0	2	0	2	2	2	0	2	3	1	5	4	4	4	6	1	3	4	4	2	3	3	5	3	4	2	2	5	7	0	0	1	0	1	1	1	1	0	0	0	0	sp|O54909|RDH16_MOUSE Retinol dehydrogenase 16 OS=Mus musculus OX=10090 GN=Rdh16 PE=1 SV=1
0	0	0	0	0	0	0	0	0	0	0	0	0	0	1	1	1	0	1	1	1	1	0	0	0	1	0	0	0	0	0	0	1	1	0	1	0	0	0	0	0	0	0	0	0	0	0	0	sp|O54956|DPOE2_MOUSE DNA polymerase epsilon subunit 2 OS=Mus musculus OX=10090 GN=Pole2 PE=2 SV=2
1	1	0	0	0	0	0	0	0	0	0	0	1	1	1	1	0	0	1	1	2	2	0	0	0	1	1	1	0	0	0	1	1	0	0	0	0	0	0	0	0	0	0	0	0	0	0	0	sp|O54984|ASNA_MOUSE ATPase Asna1 OS=Mus musculus OX=10090 GN=Asna1 PE=1 SV=2
10	9	1	2	1	0	1	1	1	0	1	1	6	7	6	8	6	5	4	3	7	6	8	10	10	7	6	6	8	10	3	3	2	2	8	8	1	0	0	2	0	0	0	0	1	0	0	0	sp|O55029|COPB2_MOUSE Coatomer subunit beta OS=Mus musculus OX=10090 GN=Copb2 PE=1 SV=2
3	4	1	3	1	0	1	1	2	2	0	0	6	8	6	8	6	6	8	5	5	5	5	9	6	7	2	2	3	6	4	3	1	3	4	4	0	0	0	1	0	0	0	0	0	0	0	1	sp|O55060|TPMT_MOUSE Thiopurine S-methyltransferase OS=Mus musculus OX=10090 GN=Tpmt PE=1 SV=1
1	1	0	0	0	0	0	0	0	0	0	0	2	2	1	1	1	1	1	1	1	0	0	1	1	0	0	0	0	0	1	1	0	0	1	1	0	0	0	0	0	0	0	0	0	0	0	0	sp|O55111|DSG2_MOUSE Desmoglein-2 OS=Mus musculus OX=10090 GN=Dsg2 PE=1 SV=3
1	1	0	0	0	0	0	0	0	0	0	0	4	5	3	3	4	2	3	5	5	4	3	4	2	3	0	2	0	0	1	1	0	0	3	2	2	5	4	4	3	2	0	0	1	0	1	1	sp|O55131|SEPT7_MOUSE Septin-7 OS=Mus musculus OX=10090 GN=Septin7 PE=1 SV=1
3	4	0	1	1	1	0	0	1	1	0	0	4	5	2	2	2	3	3	3	4	4	4	2	3	3	2	3	5	3	3	2	2	1	4	4	0	0	0	0	0	0	0	0	0	0	0	0	sp|O55135|IF6_MOUSE Eukaryotic translation initiation factor 6 OS=Mus musculus OX=10090 GN=Eif6 PE=1 SV=2
2	2	0	0	0	0	0	0	1	1	0	1	5	6	5	5	4	3	5	5	4	5	4	4	1	2	2	2	2	3	1	1	1	1	4	4	1	1	1	0	1	1	1	0	0	1	0	0	sp|O55137|ACOT1_MOUSE Acyl-coenzyme A thioesterase 1 OS=Mus musculus OX=10090 GN=Acot1 PE=1 SV=1;sp|Q32Q92|ACOT6_MOUSE Acyl-coenzyme A thioesterase 6 OS=Mus musculus OX=10090 GN=Acot6 PE=1 SV=1;sp|Q9QYR9|ACOT2_MOUSE Acyl-coenzyme A thioesterase 2, mitochon
0	0	0	1	1	1	0	0	1	1	0	1	0	0	0	0	0	0	1	0	0	0	0	0	0	0	0	0	0	1	0	0	0	0	0	0	20	19	19	18	15	17	10	9	12	10	12	12	sp|O55222|ILK_MOUSE Integrin-linked protein kinase OS=Mus musculus OX=10090 GN=Ilk PE=1 SV=2
13	14	11	12	12	13	7	7	11	12	12	11	9	10	11	12	13	11	7	9	13	12	8	11	12	12	15	15	15	16	13	11	9	9	13	13	1	3	1	0	3	2	1	3	2	2	2	3	sp|O55234|PSB5_MOUSE Proteasome subunit beta type-5 OS=Mus musculus OX=10090 GN=Psmb5 PE=1 SV=3
0	1	1	1	1	1	0	0	1	1	1	1	1	1	2	2	1	2	2	2	2	0	2	3	1	0	1	1	1	1	1	1	1	2	1	2	0	0	0	0	0	0	0	0	0	0	0	0	sp|O55239|NNMT_MOUSE Nicotinamide N-methyltransferase OS=Mus musculus OX=10090 GN=Nnmt PE=1 SV=1
1	0	0	0	0	0	0	0	0	0	0	0	0	0	0	0	0	0	2	0	0	0	0	0	0	0	0	0	0	0	0	0	0	0	1	0	0	0	1	0	0	0	0	0	0	0	0	0	sp|O70133|DHX9_MOUSE ATP-dependent RNA helicase A OS=Mus musculus OX=10090 GN=Dhx9 PE=1 SV=2
0	0	0	0	0	0	0	0	0	0	0	0	0	0	0	0	0	0	0	0	0	0	0	0	0	0	0	0	0	0	0	0	0	0	0	0	2	2	1	1	2	1	0	0	0	0	0	0	sp|O70172|PI42A_MOUSE Phosphatidylinositol 5-phosphate 4-kinase type-2 alpha OS=Mus musculus OX=10090 GN=Pip4k2a PE=1 SV=1;sp|Q80XI4|PI42B_MOUSE Phosphatidylinositol 5-phosphate 4-kinase type-2 beta OS=Mus musculus OX=10090 GN=Pip4k2b PE=1 SV=1
3	5	2	2	2	1	1	1	0	1	2	2	3	4	7	5	3	4	5	5	6	5	4	2	5	5	2	3	5	4	3	3	2	2	3	5	0	0	0	0	0	0	0	0	0	0	0	0	sp|O70194|EIF3D_MOUSE Eukaryotic translation initiation factor 3 subunit D OS=Mus musculus OX=10090 GN=Eif3d PE=1 SV=2
4	5	3	2	2	3	1	1	2	2	2	2	7	5	8	8	5	6	5	3	5	7	7	7	7	7	5	5	6	4	5	4	3	4	6	4	0	1	1	0	0	0	0	0	0	0	0	0	sp|O70251|EF1B_MOUSE Elongation factor 1-beta OS=Mus musculus OX=10090 GN=Eef1b PE=1 SV=5
0	0	0	0	0	0	0	0	0	0	0	0	0	0	1	0	1	1	0	0	0	1	0	0	0	0	0	0	0	0	0	0	0	0	0	0	0	0	0	0	0	0	0	0	0	0	0	0	sp|O70310|NMT1_MOUSE Glycylpeptide N-tetradecanoyltransferase 1 OS=Mus musculus OX=10090 GN=Nmt1 PE=1 SV=1
3	2	0	0	0	0	0	0	0	0	0	0	3	3	3	4	3	3	2	3	1	1	4	3	3	3	1	2	1	2	2	0	0	0	1	3	1	1	1	1	1	1	1	1	1	1	1	1	sp|O70325|GPX4_MOUSE Phospholipid hydroperoxide glutathione peroxidase OS=Mus musculus OX=10090 GN=Gpx4 PE=1 SV=4
1	0	0	0	1	0	0	0	0	0	0	0	1	2	3	3	1	2	1	2	3	3	1	1	1	1	0	1	1	1	0	0	0	0	0	1	2	2	1	2	1	1	1	0	0	0	0	0	sp|O70400|PDLI1_MOUSE PDZ and LIM domain protein 1 OS=Mus musculus OX=10090 GN=Pdlim1 PE=1 SV=4
19	19	16	15	17	16	11	12	18	18	15	14	16	16	17	15	17	16	14	14	15	15	14	15	16	15	21	19	17	16	15	17	15	13	13	15	2	5	2	3	4	3	4	4	6	3	5	4	sp|O70435|PSA3_MOUSE Proteasome subunit alpha type-3 OS=Mus musculus OX=10090 GN=Psma3 PE=1 SV=3
3	3	2	2	2	2	2	1	2	1	2	1	2	2	3	3	1	2	1	3	2	3	2	2	3	3	1	3	2	2	2	2	3	2	2	3	1	1	2	3	3	1	1	2	3	2	1	1	sp|O70456|1433S_MOUSE 14-3-3 protein sigma OS=Mus musculus OX=10090 GN=Sfn PE=1 SV=2
20	17	7	6	6	5	4	4	4	5	4	6	23	20	24	23	23	19	22	23	20	21	21	20	19	20	17	16	20	16	10	10	8	8	19	21	2	3	3	2	2	1	1	1	1	1	1	1	sp|O70475|UGDH_MOUSE UDP-glucose 6-dehydrogenase OS=Mus musculus OX=10090 GN=Ugdh PE=1 SV=1
0	0	0	0	0	0	0	0	0	0	0	0	1	1	1	1	0	1	1	1	0	1	0	1	0	0	1	0	2	1	0	0	0	0	1	1	0	0	0	0	0	0	0	0	0	0	0	1	sp|O70591|PFD2_MOUSE Prefoldin subunit 2 OS=Mus musculus OX=10090 GN=Pfdn2 PE=1 SV=2
0	0	0	0	0	0	0	0	0	0	0	0	0	0	0	0	0	0	0	0	0	0	0	0	0	0	0	0	0	0	0	0	0	0	0	0	1	1	1	1	1	1	0	1	2	2	0	0	sp|O70624|MYOC_MOUSE Myocilin OS=Mus musculus OX=10090 GN=Myoc PE=1 SV=1
0	0	0	0	0	0	0	0	0	0	0	0	0	0	0	0	0	0	0	0	0	0	0	0	0	0	0	0	0	0	0	0	0	0	0	0	1	1	1	1	1	1	0	1	1	0	0	0	sp|O88322|NID2_MOUSE Nidogen-2 OS=Mus musculus OX=10090 GN=Nid2 PE=1 SV=2
19	15	6	7	5	5	3	2	4	3	3	6	20	21	20	19	18	16	22	20	22	21	21	18	19	18	15	18	17	19	14	14	13	12	20	20	17	15	14	15	14	14	6	8	7	9	10	5	sp|O88342|WDR1_MOUSE WD repeat-containing protein 1 OS=Mus musculus OX=10090 GN=Wdr1 PE=1 SV=3
23	24	7	8	8	8	1	0	8	11	7	7	27	28	31	29	29	31	30	24	24	24	27	30	29	33	23	22	29	30	17	17	14	12	28	30	1	0	1	1	0	1	1	2	1	1	0	2	sp|O88428|PAPS2_MOUSE Bifunctional 3-phosphoadenosine 5-phosphosulfate synthase 2 OS=Mus musculus OX=10090 GN=Papss2 PE=1 SV=2
9	8	4	4	3	2	1	1	3	0	5	5	5	4	5	4	2	7	7	8	6	9	4	6	6	6	4	4	5	6	5	6	4	4	6	10	1	2	2	1	2	2	3	2	1	2	1	2	sp|O88451|RDH7_MOUSE Retinol dehydrogenase 7 OS=Mus musculus OX=10090 GN=Rdh7 PE=1 SV=1
1	1	1	1	1	1	0	0	0	0	1	1	0	1	1	1	0	0	1	2	0	1	1	0	0	0	0	0	1	1	1	1	2	1	1	1	1	1	1	1	1	0	1	1	1	1	2	1	sp|O88456|CPNS1_MOUSE Calpain small subunit 1 OS=Mus musculus OX=10090 GN=Capns1 PE=1 SV=1
0	0	0	0	0	0	0	0	0	0	0	1	1	0	0	0	0	1	1	1	1	1	1	2	0	0	0	0	0	1	0	0	0	0	0	0	1	1	1	1	1	1	1	1	1	1	1	1	sp|O88487|DC1I2_MOUSE Cytoplasmic dynein 1 intermediate chain 2 OS=Mus musculus OX=10090 GN=Dync1i2 PE=1 SV=1
7	5	1	1	1	3	0	0	2	3	1	0	10	8	9	11	5	4	10	10	10	12	14	9	9	7	6	5	9	9	4	4	5	5	8	8	0	0	0	0	0	0	0	0	0	0	0	0	sp|O88533|DDC_MOUSE Aromatic-L-amino-acid decarboxylase OS=Mus musculus OX=10090 GN=Ddc PE=1 SV=1
4	3	0	1	1	1	0	0	1	0	1	1	1	2	4	4	4	5	3	2	5	3	3	3	4	5	3	1	4	5	2	1	0	0	2	5	0	0	0	0	0	0	0	0	1	1	0	0	sp|O88543|CSN3_MOUSE COP9 signalosome complex subunit 3 OS=Mus musculus OX=10090 GN=Cops3 PE=1 SV=3
8	9	2	2	3	4	0	0	1	2	3	3	9	8	8	7	6	5	5	7	12	10	11	9	6	8	7	8	10	11	2	3	3	1	12	11	0	3	0	1	0	2	0	0	0	0	1	1	sp|O88544|CSN4_MOUSE COP9 signalosome complex subunit 4 OS=Mus musculus OX=10090 GN=Cops4 PE=1 SV=1
3	3	2	1	2	2	0	0	1	2	1	1	2	3	3	2	1	3	5	4	3	3	6	5	5	7	5	3	6	6	3	3	2	2	5	5	0	0	0	1	0	0	0	0	0	0	0	0	sp|O88545|CSN6_MOUSE COP9 signalosome complex subunit 6 OS=Mus musculus OX=10090 GN=Cops6 PE=1 SV=1
0	0	0	0	0	0	0	0	0	0	0	0	0	0	0	0	0	0	0	0	0	0	0	0	0	0	0	0	0	0	0	0	0	0	0	0	1	1	1	1	1	1	1	1	1	1	1	1	sp|O88552|CLD2_MOUSE Claudin-2 OS=Mus musculus OX=10090 GN=Cldn2 PE=1 SV=1
4	4	1	2	1	0	0	0	0	1	1	0	4	5	4	5	2	4	3	5	5	5	6	4	4	3	4	2	4	3	3	2	2	0	5	3	1	0	0	0	0	1	0	0	0	0	0	0	sp|O88569|ROA2_MOUSE Heterogeneous nuclear ribonucleoproteins A2/B1 OS=Mus musculus OX=10090 GN=Hnrnpa2b1 PE=1 SV=2
7	7	3	3	3	2	1	1	3	3	3	3	11	11	15	15	11	11	13	11	12	10	12	13	14	11	7	5	8	11	6	5	3	3	11	10	0	0	1	1	1	0	0	1	0	0	1	1	sp|O88587|COMT_MOUSE Catechol O-methyltransferase OS=Mus musculus OX=10090 GN=Comt PE=1 SV=2
0	0	0	0	0	0	0	1	0	0	0	0	0	0	0	0	0	0	0	0	0	0	0	0	0	0	0	0	0	0	0	0	0	0	0	0	0	0	0	0	0	0	0	0	0	0	0	0	sp|O88632|SEM3F_MOUSE Semaphorin-3F OS=Mus musculus OX=10090 GN=Sema3f PE=2 SV=2
3	3	0	0	0	0	0	0	0	0	0	0	2	2	4	2	1	5	2	2	3	3	1	2	3	2	1	2	1	0	0	0	0	0	2	2	0	0	0	1	1	1	0	0	1	0	0	0	sp|O88685|PRS6A_MOUSE 26S proteasome regulatory subunit 6A OS=Mus musculus OX=10090 GN=Psmc3 PE=1 SV=2
5	6	1	2	0	1	0	1	0	1	1	1	8	7	9	8	8	7	8	9	7	10	9	9	6	8	2	5	5	8	2	3	1	2	9	9	0	0	0	0	0	0	1	0	0	0	0	0	sp|O88696|CLPP_MOUSE ATP-dependent Clp protease proteolytic subunit, mitochondrial OS=Mus musculus OX=10090 GN=Clpp PE=1 SV=1
0	0	0	0	0	0	0	0	0	0	0	0	1	0	1	2	1	1	1	3	0	0	1	0	1	0	0	0	0	0	0	0	0	0	2	0	0	0	0	0	0	0	0	0	0	0	0	0	sp|O88712|CTBP1_MOUSE C-terminal-binding protein 1 OS=Mus musculus OX=10090 GN=Ctbp1 PE=1 SV=2;sp|P56546|CTBP2_MOUSE C-terminal-binding protein 2 OS=Mus musculus OX=10090 GN=Ctbp2 PE=1 SV=2
0	0	0	0	0	0	0	0	0	0	0	0	0	0	0	0	0	0	0	0	0	0	0	0	0	0	0	0	0	0	0	0	0	0	1	0	0	0	0	0	0	0	0	0	0	0	0	0	sp|O88738|BIRC6_MOUSE Baculoviral IAP repeat-containing protein 6 OS=Mus musculus OX=10090 GN=Birc6 PE=1 SV=2
2	1	2	1	1	1	1	0	2	1	1	1	2	2	3	3	2	2	3	1	2	1	1	3	0	3	1	1	1	1	3	2	1	2	1	1	9	6	9	10	11	8	7	7	10	11	7	7	sp|O88783|FA5_MOUSE Coagulation factor V OS=Mus musculus OX=10090 GN=F5 PE=1 SV=1
0	1	0	0	1	1	0	0	1	0	0	0	0	0	0	0	0	0	0	0	0	0	0	0	0	0	0	1	0	0	0	0	0	0	1	0	1	1	1	1	1	1	1	1	1	1	1	1	sp|O88811|STAM2_MOUSE Signal transducing adapter molecule 2 OS=Mus musculus OX=10090 GN=Stam2 PE=1 SV=1;sp|P70297|STAM1_MOUSE Signal transducing adapter molecule 1 OS=Mus musculus OX=10090 GN=Stam PE=1 SV=3
32	32	19	14	13	15	11	10	16	15	14	13	28	30	32	33	27	28	30	28	35	34	30	32	26	27	27	27	30	30	23	27	23	20	28	29	9	7	9	10	5	8	7	4	7	9	4	5	sp|O88844|IDHC_MOUSE Isocitrate dehydrogenase [NADP] cytoplasmic OS=Mus musculus OX=10090 GN=Idh1 PE=1 SV=2
1	1	1	1	0	1	0	0	0	0	0	0	0	0	0	1	0	1	0	0	1	1	0	0	0	0	1	1	0	0	1	0	0	0	0	0	2	2	2	2	2	2	2	2	2	2	2	2	sp|O88947|FA10_MOUSE Coagulation factor X OS=Mus musculus OX=10090 GN=F10 PE=1 SV=1
0	1	0	0	0	0	0	0	0	0	0	0	0	0	0	0	0	0	0	0	0	1	0	0	1	0	1	1	0	2	0	0	0	0	0	1	0	0	0	0	0	0	0	0	0	0	0	0	sp|O88958|GNPI1_MOUSE Glucosamine-6-phosphate isomerase 1 OS=Mus musculus OX=10090 GN=Gnpda1 PE=1 SV=3;sp|Q9CRC9|GNPI2_MOUSE Glucosamine-6-phosphate isomerase 2 OS=Mus musculus OX=10090 GN=Gnpda2 PE=1 SV=1
9	8	1	0	1	0	0	0	0	3	1	0	10	9	14	15	11	11	14	10	7	9	9	11	12	9	9	8	9	11	9	8	7	5	14	13	0	0	0	0	0	0	0	0	0	0	0	1	sp|O88986|KBL_MOUSE 2-amino-3-ketobutyrate coenzyme A ligase, mitochondrial OS=Mus musculus OX=10090 GN=Gcat PE=1 SV=2
1	0	2	2	1	1	1	0	2	1	1	1	6	4	6	5	1	0	1	2	8	6	3	3	5	5	2	5	5	5	2	2	2	2	1	2	3	2	4	3	2	4	1	1	0	1	1	1	sp|O88990|ACTN3_MOUSE Alpha-actinin-3 OS=Mus musculus OX=10090 GN=Actn3 PE=2 SV=1
1	1	0	0	0	0	0	0	0	0	0	0	0	1	1	1	1	1	1	1	0	1	1	0	1	1	1	1	1	1	0	0	0	0	1	0	0	0	0	0	0	0	0	0	0	0	0	0	sp|O89001|CBPD_MOUSE Carboxypeptidase D OS=Mus musculus OX=10090 GN=Cpd PE=1 SV=2
0	0	0	0	0	0	0	0	0	0	0	0	0	0	0	0	0	0	0	0	0	0	0	0	0	0	0	0	0	0	0	0	0	0	0	0	0	1	2	1	1	2	1	1	1	1	1	1	sp|O89051|ITM2B_MOUSE Integral membrane protein 2B OS=Mus musculus OX=10090 GN=Itm2b PE=1 SV=1
3	2	1	0	1	0	1	0	1	0	1	1	8	10	7	6	5	7	8	8	3	3	6	7	2	3	1	1	2	1	2	2	4	2	3	5	6	5	6	5	6	6	4	3	6	5	5	6	sp|O89053|COR1A_MOUSE Coronin-1A OS=Mus musculus OX=10090 GN=Coro1a PE=1 SV=5
3	2	1	0	0	0	0	0	0	0	0	0	2	2	3	3	0	2	3	3	2	2	3	3	3	3	0	1	3	2	1	1	0	0	4	3	0	0	0	0	0	0	0	0	0	0	0	0	sp|O89079|COPE_MOUSE Coatomer subunit epsilon OS=Mus musculus OX=10090 GN=Cope PE=1 SV=3
2	3	1	0	0	0	0	0	0	0	0	0	3	3	4	5	1	2	3	3	4	4	4	4	1	2	1	1	2	2	2	2	2	1	3	2	0	0	0	0	0	0	0	0	0	0	0	0	sp|O89112|LANC1_MOUSE Glutathione S-transferase LANCL1 OS=Mus musculus OX=10090 GN=Lancl1 PE=1 SV=1
24	26	18	15	16	14	14	13	11	14	11	12	28	29	28	27	23	25	27	28	28	27	29	28	26	27	24	25	24	29	23	25	20	20	26	26	1	4	0	0	6	2	6	7	1	1	0	1	sp|P00329|ADH1_MOUSE Alcohol dehydrogenase 1 OS=Mus musculus OX=10090 GN=Adh1 PE=1 SV=2
0	0	0	0	0	0	0	0	0	0	0	0	2	1	2	1	0	1	2	2	2	1	1	2	0	1	0	0	0	0	0	0	0	0	1	1	0	0	0	0	0	0	0	0	0	0	0	0	sp|P00375|DYR_MOUSE Dihydrofolate reductase OS=Mus musculus OX=10090 GN=Dhfr PE=1 SV=3
0	1	0	0	1	1	0	0	1	1	0	0	0	0	0	1	0	0	0	0	0	0	0	0	1	1	4	1	1	1	1	1	0	0	0	0	2	2	1	2	1	2	1	1	2	2	2	2	sp|P00688|AMYP_MOUSE Pancreatic alpha-amylase OS=Mus musculus OX=10090 GN=Amy2 PE=1 SV=2
18	14	12	9	17	13	1	2	5	5	15	13	6	6	12	8	6	6	8	5	6	8	14	8	19	19	22	17	16	15	9	6	3	6	11	14	16	16	15	15	15	15	17	16	17	14	12	13	sp|P01027|CO3_MOUSE Complement C3 OS=Mus musculus OX=10090 GN=C3 PE=1 SV=3
1	0	1	1	1	2	0	0	1	1	0	0	0	0	0	0	0	0	0	0	0	0	0	0	0	0	0	0	0	0	1	0	1	1	0	0	6	6	6	6	6	6	3	3	4	4	2	1	sp|P01029|CO4B_MOUSE Complement C4-B OS=Mus musculus OX=10090 GN=C4b PE=1 SV=3
1	1	1	2	2	0	0	0	1	2	2	1	0	0	0	0	1	0	0	0	0	0	0	0	1	1	0	0	0	0	0	0	0	0	0	0	0	0	0	0	0	0	1	1	0	0	0	0	sp|P01631|KV2A7_MOUSE Ig kappa chain V-II region 26-10 OS=Mus musculus OX=10090 PE=1 SV=1
1	2	1	1	2	2	0	0	1	1	1	0	0	0	0	0	0	0	0	0	0	0	0	0	0	0	0	1	1	1	1	0	1	0	0	0	0	0	0	0	0	0	0	0	0	0	0	0	sp|P01750|HVM06_MOUSE Ig heavy chain V region 102 OS=Mus musculus OX=10090 PE=1 SV=1
2	2	0	0	2	2	0	0	0	1	0	0	0	0	0	0	0	0	0	0	0	0	0	0	0	0	0	1	0	0	0	0	0	0	0	0	0	0	0	0	0	0	0	0	0	1	0	0	sp|P01790|HVM21_MOUSE Ig heavy chain V region M511 OS=Mus musculus OX=10090 PE=1 SV=1;sp|P01794|HVM25_MOUSE Ig heavy chain V region HPCG14 OS=Mus musculus OX=10090 PE=1 SV=1;sp|P01791|HVM22_MOUSE Ig heavy chain V region HPCM6 OS=Mus musculus OX=10090 PE=1
5	5	2	2	4	3	1	2	3	1	2	2	2	3	3	4	1	2	1	2	1	2	2	2	4	4	4	4	1	4	3	4	2	2	1	1	0	0	0	0	0	0	0	1	0	0	0	0	sp|P01837|IGKC_MOUSE Immunoglobulin kappa constant OS=Mus musculus OX=10090 GN=Igkc PE=1 SV=2
1	1	0	0	0	0	0	0	0	1	0	0	0	0	0	0	1	0	0	0	0	0	0	0	0	1	0	0	0	0	0	0	1	1	1	0	0	0	0	0	0	0	0	0	0	0	0	0	sp|P01843|LAC1_MOUSE Ig lambda-1 chain C region OS=Mus musculus OX=10090 PE=1 SV=1
2	2	0	0	0	0	0	0	0	0	0	0	0	1	1	0	0	0	0	0	0	0	0	0	1	0	2	1	1	1	0	0	0	0	0	0	0	0	0	0	0	0	0	0	0	0	0	0	sp|P01864|GCAB_MOUSE Ig gamma-2A chain C region secreted form OS=Mus musculus OX=10090 PE=1 SV=1;sp|P01863|GCAA_MOUSE Ig gamma-2A chain C region, A allele OS=Mus musculus OX=10090 GN=Ighg PE=1 SV=1;sp|P01865|GCAM_MOUSE Ig gamma-2A chain C region, membrane-
1	2	0	0	0	0	0	0	0	0	0	0	0	0	0	0	2	1	0	0	0	0	0	0	1	0	1	0	1	1	0	0	0	0	0	0	0	0	0	0	0	0	0	0	0	0	0	0	sp|P01868|IGHG1_MOUSE Ig gamma-1 chain C region secreted form OS=Mus musculus OX=10090 GN=Ighg1 PE=1 SV=1;sp|P01869|IGH1M_MOUSE Ig gamma-1 chain C region, membrane-bound form OS=Mus musculus OX=10090 GN=Ighg1 PE=1 SV=2
16	16	12	12	13	13	3	2	9	9	10	10	10	12	17	16	15	13	7	6	11	13	12	13	17	17	13	13	14	12	15	16	11	10	14	11	4	3	2	3	0	1	1	2	2	2	2	1	sp|P01872|IGHM_MOUSE Immunoglobulin heavy constant mu OS=Mus musculus OX=10090 GN=Ighm PE=1 SV=2
1	1	0	0	1	0	0	0	0	0	1	0	0	1	0	0	0	1	0	0	0	0	0	0	1	1	0	0	1	1	0	1	0	0	1	1	1	1	0	0	0	0	0	1	0	0	0	0	sp|P01878|IGHA_MOUSE Ig alpha chain C region OS=Mus musculus OX=10090 PE=1 SV=1
1	1	0	0	0	0	1	0	0	0	0	0	2	2	4	3	1	4	3	3	1	1	3	3	1	1	0	0	1	2	0	0	0	0	1	1	0	0	0	0	0	0	0	0	0	0	0	0	sp|P01898|HA10_MOUSE H-2 class I histocompatibility antigen, Q10 alpha chain OS=Mus musculus OX=10090 GN=H2-Q10 PE=1 SV=3
1	1	0	0	0	0	0	0	0	0	0	0	1	1	1	1	0	2	3	2	0	0	1	1	1	1	0	0	0	2	0	0	0	0	0	1	0	0	1	0	0	0	0	0	0	0	0	0	sp|P01899|HA11_MOUSE H-2 class I histocompatibility antigen, D-B alpha chain OS=Mus musculus OX=10090 GN=H2-D1 PE=1 SV=2
6	6	4	5	5	6	3	2	5	5	4	4	6	7	7	7	7	7	7	6	7	7	7	7	7	7	6	6	6	7	6	6	6	5	7	7	2	2	4	3	2	2	2	2	3	2	4	2	sp|P01942|HBA_MOUSE Hemoglobin subunit alpha OS=Mus musculus OX=10090 GN=Hba PE=1 SV=2
9	9	6	5	6	6	2	1	7	6	1	1	9	9	9	9	9	8	9	9	9	9	9	9	9	9	9	9	9	9	7	8	7	7	8	9	2	2	2	3	2	2	2	2	2	2	2	2	sp|P02088|HBB1_MOUSE Hemoglobin subunit beta-1 OS=Mus musculus OX=10090 GN=Hbb-b1 PE=1 SV=2;sp|P02089|HBB2_MOUSE Hemoglobin subunit beta-2 OS=Mus musculus OX=10090 GN=Hbb-b2 PE=1 SV=2
10	10	9	9	9	9	7	6	9	9	6	6	4	4	5	6	4	6	6	4	4	4	4	4	9	10	8	8	7	6	8	7	7	7	5	6	2	3	2	2	3	3	2	1	3	2	1	1	sp|P84244|H33_MOUSE Histone H3.3 OS=Mus musculus OX=10090 GN=H3f3a PE=1 SV=2;sp|P02301|H3C_MOUSE Histone H3.3C OS=Mus musculus OX=10090 GN=H3f3c PE=3 SV=3
0	0	0	0	0	0	0	0	0	0	0	0	0	0	0	0	0	0	0	0	0	0	0	0	0	0	0	0	0	0	0	0	0	0	0	0	2	2	2	2	2	2	2	2	3	2	1	1	sp|P02469|LAMB1_MOUSE Laminin subunit beta-1 OS=Mus musculus OX=10090 GN=Lamb1 PE=1 SV=3
0	0	0	0	0	0	0	0	0	0	0	0	0	0	1	1	0	0	0	0	0	0	0	0	0	0	0	0	0	0	0	0	0	0	1	0	0	0	0	0	0	0	0	0	0	0	0	0	sp|P04945|KV6AB_MOUSE Ig kappa chain V-VI region NQ2-6.1 OS=Mus musculus OX=10090 PE=2 SV=1
2	2	1	1	1	1	1	1	1	1	2	2	1	2	2	2	1	1	2	2	3	3	2	2	2	3	3	3	2	3	1	1	1	2	2	2	0	1	2	2	1	1	1	1	1	1	1	1	sp|P05063|ALDOC_MOUSE Fructose-bisphosphate aldolase C OS=Mus musculus OX=10090 GN=Aldoc PE=1 SV=4
7	7	4	4	5	6	1	2	6	3	9	7	11	14	20	20	9	10	12	12	15	15	16	14	17	18	19	17	16	17	10	11	7	8	9	7	9	12	8	10	4	8	7	8	6	5	8	7	sp|P05064|ALDOA_MOUSE Fructose-bisphosphate aldolase A OS=Mus musculus OX=10090 GN=Aldoa PE=1 SV=2
0	0	0	0	0	0	0	0	0	0	0	0	0	1	1	1	0	1	2	1	1	1	2	1	1	0	0	0	0	0	0	0	0	0	0	0	3	2	1	2	2	1	2	1	1	1	1	0	sp|P05132|KAPCA_MOUSE cAMP-dependent protein kinase catalytic subunit alpha OS=Mus musculus OX=10090 GN=Prkaca PE=1 SV=3;sp|P68181|KAPCB_MOUSE cAMP-dependent protein kinase catalytic subunit beta OS=Mus musculus OX=10090 GN=Prkacb PE=1 SV=2
1	1	1	0	1	2	0	0	1	1	1	1	0	0	1	0	4	5	0	0	0	1	0	2	3	4	5	5	2	5	4	4	1	1	1	0	0	0	1	0	0	0	0	0	0	0	0	0	sp|P05201|AATC_MOUSE Aspartate aminotransferase, cytoplasmic OS=Mus musculus OX=10090 GN=Got1 PE=1 SV=3
11	10	9	8	11	12	2	2	7	7	6	7	6	5	5	4	7	8	3	3	8	8	5	6	13	15	15	15	13	12	13	10	13	12	15	18	0	0	1	0	1	1	1	0	0	1	1	0	sp|P05202|AATM_MOUSE Aspartate aminotransferase, mitochondrial OS=Mus musculus OX=10090 GN=Got2 PE=1 SV=1
8	12	4	2	2	2	4	2	5	2	4	4	9	11	12	11	8	12	15	15	15	15	11	13	10	14	6	6	8	8	7	7	4	6	10	9	18	18	19	18	15	17	13	14	15	12	8	10	sp|P05213|TBA1B_MOUSE Tubulin alpha-1B chain OS=Mus musculus OX=10090 GN=Tuba1b PE=1 SV=2
0	0	0	0	0	0	0	0	0	0	0	0	0	1	2	2	0	1	0	0	0	1	0	1	0	0	0	0	0	0	0	0	0	0	0	0	0	0	0	0	0	0	0	0	0	0	0	0	sp|P05977|MYL1_MOUSE Myosin light chain 1/3, skeletal muscle isoform OS=Mus musculus OX=10090 GN=Myl1 PE=1 SV=2
13	13	6	6	8	5	3	3	7	6	4	4	11	11	11	9	12	13	10	9	11	12	10	12	13	13	16	15	17	17	12	10	8	7	14	14	6	7	8	6	6	5	5	3	8	6	6	5	sp|P06151|LDHA_MOUSE L-lactate dehydrogenase A chain OS=Mus musculus OX=10090 GN=Ldha PE=1 SV=3
3	4	2	2	2	2	0	0	2	2	2	1	0	0	2	1	2	1	0	0	0	0	0	0	2	0	2	2	1	0	2	1	1	0	0	1	0	0	0	0	0	0	0	0	0	0	0	0	sp|P06330|HVM51_MOUSE Ig heavy chain V region AC38 205.12 OS=Mus musculus OX=10090 PE=1 SV=1;sp|P01757|HVM13_MOUSE Ig heavy chain V region J558 OS=Mus musculus OX=10090 PE=1 SV=1;sp|P01756|HVM12_MOUSE Ig heavy chain V region MOPC 104E OS=Mus musculus OX=10
0	0	0	0	1	1	0	1	0	0	0	0	0	0	0	0	0	0	0	0	0	0	0	0	0	0	0	0	0	0	0	0	0	0	0	0	4	4	5	4	4	4	3	2	6	6	5	6	sp|P06684|CO5_MOUSE Complement C5 OS=Mus musculus OX=10090 GN=C5 PE=1 SV=2
4	3	2	2	3	1	1	0	1	2	2	1	2	3	3	2	4	6	1	1	5	5	2	3	4	3	8	11	6	8	3	7	1	0	2	2	4	4	4	5	4	5	1	2	4	4	2	1	sp|P06745|G6PI_MOUSE Glucose-6-phosphate isomerase OS=Mus musculus OX=10090 GN=Gpi PE=1 SV=4
14	13	11	9	13	12	5	7	14	12	8	9	8	12	10	15	21	20	9	6	14	15	11	14	22	21	25	24	22	25	16	13	10	10	15	13	5	3	3	3	1	3	4	5	2	5	3	4	sp|P06801|MAOX_MOUSE NADP-dependent malic enzyme OS=Mus musculus OX=10090 GN=Me1 PE=1 SV=2
0	0	0	0	0	1	0	0	0	0	11	12	19	20	26	24	18	19	10	12	18	20	21	20	20	20	17	19	18	17	18	20	12	11	0	0	2	1	1	2	1	2	1	1	0	0	0	2	sp|P07310|KCRM_MOUSE Creatine kinase M-type OS=Mus musculus OX=10090 GN=Ckm PE=1 SV=1
0	0	1	1	1	1	0	0	1	0	0	1	0	0	0	0	0	0	1	0	0	0	0	0	0	0	0	0	0	0	0	0	0	0	0	0	4	6	9	8	7	6	4	2	5	5	3	3	sp|P07356|ANXA2_MOUSE Annexin A2 OS=Mus musculus OX=10090 GN=Anxa2 PE=1 SV=2
4	2	2	2	2	3	0	0	1	2	2	2	3	3	4	2	4	6	2	2	2	4	5	3	3	3	4	5	7	4	8	8	3	2	1	1	2	2	2	1	2	1	2	2	1	2	1	1	sp|P07724|ALBU_MOUSE Serum albumin OS=Mus musculus OX=10090 GN=Alb PE=1 SV=3
0	0	0	0	0	0	0	0	0	0	0	0	0	0	0	0	0	0	0	0	0	0	0	0	0	0	0	0	0	0	0	0	0	0	0	0	0	1	1	0	0	0	0	0	0	1	0	0	sp|P07742|RIR1_MOUSE Ribonucleoside-diphosphate reductase large subunit OS=Mus musculus OX=10090 GN=Rrm1 PE=1 SV=2
2	2	1	1	1	1	0	0	1	0	1	1	2	2	5	3	1	1	2	1	0	1	0	1	0	1	1	1	0	1	0	1	1	0	0	1	0	0	0	0	0	0	0	0	0	0	0	0	sp|Q00896|A1AT3_MOUSE Alpha-1-antitrypsin 1-3 OS=Mus musculus OX=10090 GN=Serpina1c PE=1 SV=2;sp|P07758|A1AT1_MOUSE Alpha-1-antitrypsin 1-1 OS=Mus musculus OX=10090 GN=Serpina1a PE=1 SV=4
1	0	0	0	0	0	0	0	0	0	0	0	0	1	1	1	1	0	0	0	0	2	1	1	0	0	0	2	1	2	0	0	0	0	0	0	0	0	0	0	0	0	0	0	0	0	0	0	sp|Q03734|SPA3M_MOUSE Serine protease inhibitor A3M OS=Mus musculus OX=10090 GN=Serpina3m PE=1 SV=2;sp|P07759|SPA3K_MOUSE Serine protease inhibitor A3K OS=Mus musculus OX=10090 GN=Serpina3k PE=1 SV=2;sp|P29621|SPA3C_MOUSE Serine protease inhibitor A3C OS=M
38	40	26	23	25	22	10	10	19	21	20	18	42	40	41	41	33	33	40	42	43	42	40	42	38	39	37	34	36	41	28	32	27	26	37	39	29	26	27	29	21	19	20	19	20	27	23	12	sp|P07901|HS90A_MOUSE Heat shock protein HSP 90-alpha OS=Mus musculus OX=10090 GN=Hsp90aa1 PE=1 SV=4
2	2	1	1	1	0	0	0	0	0	0	1	2	1	1	3	1	5	4	2	0	3	1	4	1	0	0	1	1	0	1	1	0	1	3	1	0	0	0	1	0	0	0	0	0	0	0	0	sp|P08003|PDIA4_MOUSE Protein disulfide-isomerase A4 OS=Mus musculus OX=10090 GN=Pdia4 PE=1 SV=3
21	19	8	9	9	12	2	1	3	5	8	7	15	18	21	21	14	17	23	19	24	26	26	24	18	18	17	18	20	23	19	16	10	7	16	14	9	4	7	7	5	3	7	8	7	9	7	5	sp|P08113|ENPL_MOUSE Endoplasmin OS=Mus musculus OX=10090 GN=Hsp90b1 PE=1 SV=2
1	2	0	0	0	0	0	0	0	0	1	2	3	3	8	8	3	3	2	1	3	4	2	2	1	1	0	0	0	1	0	0	0	0	0	0	0	0	0	0	0	0	1	1	1	1	1	1	sp|P08226|APOE_MOUSE Apolipoprotein E OS=Mus musculus OX=10090 GN=Apoe PE=1 SV=2
18	20	9	10	11	10	8	7	7	4	10	7	19	20	20	20	15	17	22	20	22	23	18	16	17	19	17	17	15	16	16	17	13	13	16	16	1	2	0	1	1	0	1	1	1	0	1	1	sp|P08249|MDHM_MOUSE Malate dehydrogenase, mitochondrial OS=Mus musculus OX=10090 GN=Mdh2 PE=1 SV=3
1	1	0	0	0	0	0	0	0	0	0	0	0	0	0	0	0	0	0	0	0	0	0	0	0	0	0	1	0	0	0	0	0	0	0	0	8	8	6	7	5	5	3	3	3	4	3	2	sp|P08752|GNAI2_MOUSE Guanine nucleotide-binding protein G(i) subunit alpha-2 OS=Mus musculus OX=10090 GN=Gnai2 PE=1 SV=5
6	6	6	6	5	6	4	3	4	5	6	6	5	5	7	6	5	5	5	5	7	6	5	5	6	6	6	6	5	5	6	6	6	6	5	5	7	7	7	7	5	6	5	5	7	7	6	5	sp|P09041|PGK2_MOUSE Phosphoglycerate kinase 2 OS=Mus musculus OX=10090 GN=Pgk2 PE=1 SV=4
0	0	0	0	0	0	0	0	0	0	1	0	0	0	0	0	0	0	0	0	0	0	0	0	0	0	0	1	0	0	0	0	0	1	0	0	12	16	15	15	12	12	12	15	15	14	14	10	sp|P09055|ITB1_MOUSE Integrin beta-1 OS=Mus musculus OX=10090 GN=Itgb1 PE=1 SV=1
8	7	7	3	5	5	2	6	1	3	7	7	16	17	16	16	6	7	17	17	15	14	14	13	17	16	16	17	14	16	14	11	10	11	17	17	1	1	0	2	0	0	1	2	2	1	1	1	sp|P09103|PDIA1_MOUSE Protein disulfide-isomerase OS=Mus musculus OX=10090 GN=P4hb PE=1 SV=2
30	29	21	22	20	21	10	8	18	18	19	21	31	28	30	33	29	27	30	31	32	32	30	32	28	30	27	25	28	29	27	25	27	24	28	25	14	14	16	16	13	13	9	10	11	13	11	7	sp|P09411|PGK1_MOUSE Phosphoglycerate kinase 1 OS=Mus musculus OX=10090 GN=Pgk1 PE=1 SV=4
0	1	0	1	0	0	0	0	0	0	0	0	0	0	0	0	0	0	0	0	0	0	0	0	0	0	1	1	0	0	0	0	0	0	0	0	1	3	2	1	1	2	1	0	0	1	0	1	sp|P09470|ACE_MOUSE Angiotensin-converting enzyme OS=Mus musculus OX=10090 GN=Ace PE=1 SV=3
22	24	22	22	22	22	11	10	23	24	18	19	22	21	21	22	24	23	21	21	22	22	21	22	24	23	22	22	21	21	23	23	24	20	23	22	5	6	5	4	5	5	6	7	6	4	4	3	sp|P09528|FRIH_MOUSE Ferritin heavy chain OS=Mus musculus OX=10090 GN=Fth1 PE=1 SV=2
0	0	0	0	0	0	0	0	0	0	0	0	0	0	0	0	0	0	0	0	0	0	0	0	0	0	0	0	0	0	0	0	0	0	0	0	0	1	2	1	1	1	1	1	0	0	1	1	sp|P09535|IGF2_MOUSE Insulin-like growth factor II OS=Mus musculus OX=10090 GN=Igf2 PE=1 SV=1
5	5	2	2	3	2	1	1	1	1	2	2	5	4	3	3	3	3	5	5	5	5	5	5	1	1	2	3	4	3	5	3	4	4	3	3	0	0	0	0	0	0	0	0	0	0	0	0	sp|P09671|SODM_MOUSE Superoxide dismutase [Mn], mitochondrial OS=Mus musculus OX=10090 GN=Sod2 PE=1 SV=3
5	5	3	3	3	3	3	3	3	4	2	2	3	4	3	4	4	4	3	4	4	4	3	2	4	5	5	4	3	4	4	4	3	3	5	4	0	0	0	1	0	0	1	3	0	2	1	1	sp|Q3THW5|H2AV_MOUSE Histone H2A.V OS=Mus musculus OX=10090 GN=H2afv PE=1 SV=3;sp|P0C0S6|H2AZ_MOUSE Histone H2A.Z OS=Mus musculus OX=10090 GN=H2afz PE=1 SV=2
1	0	0	0	0	0	0	0	0	1	0	0	0	0	0	0	0	0	0	0	0	0	0	0	0	0	0	0	0	0	0	0	0	0	0	0	3	2	2	2	2	0	0	0	2	2	0	0	sp|P0DP28|CALM3_MOUSE Calmodulin-3 OS=Mus musculus OX=10090 GN=Calm3 PE=1 SV=1;sp|P0DP27|CALM2_MOUSE Calmodulin-2 OS=Mus musculus OX=10090 GN=Calm2 PE=1 SV=1;sp|P0DP26|CALM1_MOUSE Calmodulin-1 OS=Mus musculus OX=10090 GN=Calm1 PE=1 SV=1;sp|Q9D6P8|CALL3_MOU
0	0	0	0	0	0	0	0	0	0	0	0	0	0	0	0	0	0	0	0	0	0	0	0	0	0	0	0	0	0	0	0	0	0	0	0	1	1	2	1	1	0	0	0	1	1	1	1	sp|P10107|ANXA1_MOUSE Annexin A1 OS=Mus musculus OX=10090 GN=Anxa1 PE=1 SV=2
18	17	10	11	11	10	5	6	8	11	10	9	17	17	17	17	15	15	19	16	19	18	19	19	12	14	12	12	16	16	13	13	10	10	15	16	17	16	14	13	11	13	9	8	10	9	8	9	sp|P10126|EF1A1_MOUSE Elongation factor 1-alpha 1 OS=Mus musculus OX=10090 GN=Eef1a1 PE=1 SV=3
0	0	0	0	0	0	0	0	0	0	0	0	0	0	0	0	0	0	0	0	0	0	0	0	0	0	0	0	0	0	0	0	0	0	0	0	7	7	8	9	5	5	7	6	8	7	5	4	sp|P10404|ENV1_MOUSE MLV-related proviral Env polyprotein OS=Mus musculus OX=10090 PE=1 SV=3
0	0	0	0	0	0	0	0	0	0	0	0	0	0	0	0	0	0	0	0	0	0	0	0	0	0	0	0	0	0	0	0	0	0	0	0	2	1	2	4	3	3	1	1	4	3	2	1	sp|P10493|NID1_MOUSE Nidogen-1 OS=Mus musculus OX=10090 GN=Nid1 PE=1 SV=2
12	11	8	8	8	7	3	3	6	7	5	7	8	6	9	8	11	10	8	7	8	7	10	8	13	12	13	11	14	14	11	9	7	7	9	11	0	0	0	0	1	0	0	0	0	0	0	0	sp|P10518|HEM2_MOUSE Delta-aminolevulinic acid dehydratase OS=Mus musculus OX=10090 GN=Alad PE=1 SV=1
5	6	5	3	3	2	0	0	1	2	1	2	7	7	7	7	7	5	9	9	5	4	5	7	6	6	3	4	4	6	5	4	3	3	6	6	0	0	0	0	0	0	1	1	1	0	0	0	sp|P10605|CATB_MOUSE Cathepsin B OS=Mus musculus OX=10090 GN=Ctsb PE=1 SV=2
7	7	0	2	0	0	0	0	0	0	0	0	6	7	7	9	2	5	8	8	8	9	6	7	7	6	4	3	7	5	4	4	2	2	7	10	5	4	6	5	6	4	3	1	4	3	1	1	sp|P10630|IF4A2_MOUSE Eukaryotic initiation factor 4A-II OS=Mus musculus OX=10090 GN=Eif4a2 PE=1 SV=2
3	3	2	2	2	1	2	1	1	1	2	2	2	3	3	3	2	3	2	2	2	1	3	1	2	2	2	4	2	2	3	3	3	2	1	2	1	0	0	0	0	1	1	1	1	1	1	1	sp|P10639|THIO_MOUSE Thioredoxin OS=Mus musculus OX=10090 GN=Txn PE=1 SV=3
15	13	6	7	8	8	3	2	8	8	6	5	11	10	12	14	10	9	14	12	16	16	7	10	10	8	12	12	8	11	11	11	7	7	15	16	1	1	1	1	1	1	3	1	1	1	1	1	sp|P10649|GSTM1_MOUSE Glutathione S-transferase Mu 1 OS=Mus musculus OX=10090 GN=Gstm1 PE=1 SV=2
0	0	0	0	0	0	0	0	0	0	0	0	0	0	0	0	0	1	0	0	0	0	0	0	0	0	0	0	0	0	0	1	0	0	0	0	11	8	8	7	6	4	9	8	8	9	7	7	sp|P10852|4F2_MOUSE 4F2 cell-surface antigen heavy chain OS=Mus musculus OX=10090 GN=Slc3a2 PE=1 SV=1
12	11	13	12	13	13	10	10	14	16	10	11	7	7	10	9	9	7	9	9	10	9	5	6	12	12	12	12	10	10	11	11	12	12	6	7	3	3	3	2	3	5	5	3	4	3	5	5	sp|P10853|H2B1F_MOUSE Histone H2B type 1-F/J/L OS=Mus musculus OX=10090 GN=Hist1h2bf PE=1 SV=2;sp|Q8CGP2|H2B1P_MOUSE Histone H2B type 1-P OS=Mus musculus OX=10090 GN=Hist1h2bp PE=1 SV=3;sp|Q8CGP1|H2B1K_MOUSE Histone H2B type 1-K OS=Mus musculus OX=10090 GN
4	4	2	3	2	2	2	2	3	3	1	1	0	0	0	0	1	0	1	0	1	1	1	1	3	2	3	4	1	2	2	1	2	3	1	1	0	0	0	0	0	0	0	0	0	0	0	0	sp|P10922|H10_MOUSE Histone H1.0 OS=Mus musculus OX=10090 GN=H1f0 PE=2 SV=4
1	1	2	1	1	0	0	0	1	0	0	0	0	0	1	2	2	1	0	0	1	1	1	1	0	2	1	1	1	1	2	2	1	0	1	0	1	1	0	1	0	0	1	0	0	0	1	1	sp|P11031|TCP4_MOUSE Activated RNA polymerase II transcriptional coactivator p15 OS=Mus musculus OX=10090 GN=Sub1 PE=1 SV=3
0	0	0	0	0	0	0	0	0	0	0	0	0	0	0	0	0	0	0	0	0	0	0	0	0	0	0	0	0	0	0	0	0	0	0	0	3	2	1	3	2	2	2	2	2	2	0	0	sp|P11087|CO1A1_MOUSE Collagen alpha-1(I) chain OS=Mus musculus OX=10090 GN=Col1a1 PE=1 SV=4
1	0	0	0	0	0	0	0	0	0	0	0	0	0	0	0	0	0	0	0	0	0	0	0	0	0	0	1	0	0	0	0	0	0	0	0	1	1	1	1	1	1	0	0	1	1	0	0	sp|P11152|LIPL_MOUSE Lipoprotein lipase OS=Mus musculus OX=10090 GN=Lpl PE=1 SV=3
12	12	6	8	7	7	0	1	5	7	6	5	7	6	10	14	8	7	4	4	7	7	5	5	9	7	4	5	6	5	8	7	4	3	2	3	48	43	41	42	43	44	27	27	40	40	24	24	sp|P11276|FINC_MOUSE Fibronectin OS=Mus musculus OX=10090 GN=Fn1 PE=1 SV=4
9	9	6	4	5	5	1	1	5	4	5	3	13	13	14	13	11	10	12	12	12	11	12	13	11	12	9	9	12	12	7	7	7	6	12	12	0	0	0	0	0	0	0	0	0	0	0	0	sp|P11352|GPX1_MOUSE Glutathione peroxidase 1 OS=Mus musculus OX=10090 GN=Gpx1 PE=1 SV=2
0	0	0	0	0	0	0	0	0	0	0	0	0	0	0	0	0	0	0	0	0	0	0	0	0	0	0	0	0	0	0	0	0	0	0	0	7	6	7	7	5	5	5	5	6	6	3	4	sp|P11370|ENV2_MOUSE Retrovirus-related Env polyprotein from Fv-4 locus OS=Mus musculus OX=10090 GN=Fv4 PE=1 SV=2
50	51	34	32	30	30	15	14	26	25	29	25	51	52	55	52	45	51	53	52	57	57	57	55	48	46	45	42	50	50	41	42	35	36	52	53	29	27	30	31	24	23	19	17	23	26	22	16	sp|P11499|HS90B_MOUSE Heat shock protein HSP 90-beta OS=Mus musculus OX=10090 GN=Hsp90ab1 PE=1 SV=3
3	3	3	3	3	3	2	2	2	3	3	3	2	4	2	2	3	2	6	3	4	4	2	3	2	4	4	2	3	2	3	3	2	2	5	3	3	2	3	3	2	2	2	3	1	3	3	3	sp|P11679|K2C8_MOUSE Keratin, type II cytoskeletal 8 OS=Mus musculus OX=10090 GN=Krt8 PE=1 SV=4;
10	9	7	7	8	9	3	2	7	8	5	6	10	9	10	9	11	11	11	7	9	9	10	10	9	9	15	13	13	12	8	8	8	8	9	7	0	0	0	0	0	0	0	0	0	0	1	0	sp|P11725|OTC_MOUSE Ornithine carbamoyltransferase, mitochondrial OS=Mus musculus OX=10090 GN=Otc PE=1 SV=1
24	24	17	17	15	15	5	4	16	17	14	9	30	26	27	27	26	28	26	25	26	26	27	27	27	24	26	22	28	28	21	22	21	19	26	26	7	7	7	8	4	6	3	2	4	2	2	0	sp|P11983|TCPA_MOUSE T-complex protein 1 subunit alpha OS=Mus musculus OX=10090 GN=Tcp1 PE=1 SV=3
3	4	4	4	5	4	1	1	3	5	3	4	1	1	1	1	3	4	2	1	2	1	1	3	7	4	9	9	6	6	3	4	2	3	2	3	1	1	1	1	1	1	0	0	0	0	0	0	sp|P12265|BGLR_MOUSE Beta-glucuronidase OS=Mus musculus OX=10090 GN=Gusb PE=1 SV=2
6	6	1	3	1	2	1	0	1	2	4	3	5	5	8	6	4	4	8	7	7	6	9	7	5	5	2	2	6	6	4	4	3	4	5	4	2	2	1	1	0	0	2	2	1	1	1	2	sp|P12367|KAP2_MOUSE cAMP-dependent protein kinase type II-alpha regulatory subunit OS=Mus musculus OX=10090 GN=Prkar2a PE=1 SV=2
0	0	0	0	0	0	0	0	0	0	0	0	0	0	0	0	0	0	0	0	0	0	0	0	0	0	0	0	0	0	0	0	0	0	0	0	4	4	5	5	3	5	2	2	4	5	2	2	sp|P12382|PFKAL_MOUSE ATP-dependent 6-phosphofructokinase, liver type OS=Mus musculus OX=10090 GN=Pfkl PE=1 SV=4
3	4	4	2	3	2	0	1	1	2	3	3	3	4	1	2	2	4	3	1	1	2	2	3	2	2	5	4	2	2	1	1	1	1	4	3	0	0	0	0	0	0	0	0	0	0	0	0	sp|P12710|FABPL_MOUSE Fatty acid-binding protein, liver OS=Mus musculus OX=10090 GN=Fabp1 PE=1 SV=2
0	0	0	0	1	0	0	0	0	0	0	0	0	1	2	0	0	1	2	2	0	1	1	0	2	1	0	0	0	1	1	0	2	0	2	3	0	0	0	0	0	0	0	0	0	0	0	0	sp|P12787|COX5A_MOUSE Cytochrome c oxidase subunit 5A, mitochondrial OS=Mus musculus OX=10090 GN=Cox5a PE=1 SV=2
0	0	0	0	1	0	0	0	0	0	1	0	2	0	2	2	1	1	1	1	0	0	1	2	0	0	0	0	0	0	0	0	0	0	1	0	2	2	1	3	0	0	0	0	1	1	0	0	sp|P12815|PDCD6_MOUSE Programmed cell death protein 6 OS=Mus musculus OX=10090 GN=Pdcd6 PE=1 SV=2
0	0	1	0	0	0	1	1	0	0	1	0	0	0	0	0	0	0	0	0	0	0	0	0	0	0	0	0	0	0	0	0	0	0	0	0	3	4	5	5	4	6	1	3	3	4	3	2	sp|P12960|CNTN1_MOUSE Contactin-1 OS=Mus musculus OX=10090 GN=Cntn1 PE=1 SV=1
1	1	0	0	0	0	0	1	0	0	0	1	0	0	0	1	0	0	1	0	0	0	0	0	0	0	0	0	0	0	0	0	0	0	0	0	0	1	2	0	0	0	0	0	0	0	0	0	sp|P12970|RL7A_MOUSE 60S ribosomal protein L7a OS=Mus musculus OX=10090 GN=Rpl7a PE=1 SV=2
2	1	0	0	1	0	1	0	1	1	0	0	0	0	0	0	1	1	1	1	0	0	0	0	0	1	0	1	1	1	1	0	1	0	1	1	22	20	20	22	20	21	18	18	19	21	21	21	sp|P13020|GELS_MOUSE Gelsolin OS=Mus musculus OX=10090 GN=Gsn PE=1 SV=3
22	21	17	15	13	14	7	5	10	10	14	14	23	23	25	25	23	21	22	23	21	23	24	23	23	18	19	19	21	18	19	18	17	15	19	18	2	0	1	0	1	1	2	5	1	2	4	3	sp|P13707|GPDA_MOUSE Glycerol-3-phosphate dehydrogenase [NAD(+)], cytoplasmic OS=Mus musculus OX=10090 GN=Gpd1 PE=1 SV=3
1	1	0	0	1	0	1	0	0	0	1	0	1	1	1	1	0	0	1	1	2	1	0	1	0	0	0	1	1	1	1	1	1	1	0	0	0	1	0	1	0	1	2	2	2	1	1	2	sp|P14069|S10A6_MOUSE Protein S100-A6 OS=Mus musculus OX=10090 GN=S100a6 PE=1 SV=3
1	1	1	1	1	0	0	0	0	0	0	0	0	1	0	1	0	1	0	1	0	0	0	0	0	0	0	0	0	1	0	0	0	0	0	0	0	0	0	0	0	0	0	0	0	0	0	0	sp|P14106|C1QB_MOUSE Complement C1q subcomponent subunit B OS=Mus musculus OX=10090 GN=C1qb PE=1 SV=2
1	1	2	1	0	0	0	0	0	0	0	0	1	2	3	3	4	5	8	8	3	3	1	1	3	5	1	0	1	1	2	1	1	2	2	1	1	1	1	0	1	0	2	1	1	0	1	0	sp|P14131|RS16_MOUSE 40S ribosomal protein S16 OS=Mus musculus OX=10090 GN=Rps16 PE=1 SV=4
8	9	5	4	5	4	4	3	5	4	3	3	11	9	14	14	10	13	13	9	12	12	13	13	9	11	9	8	8	11	7	5	5	4	9	12	1	1	1	2	1	1	1	1	2	1	1	2	sp|P14152|MDHC_MOUSE Malate dehydrogenase, cytoplasmic OS=Mus musculus OX=10090 GN=Mdh1 PE=1 SV=3
5	7	2	1	2	1	0	0	2	2	1	2	4	5	8	9	9	9	9	8	5	6	5	5	7	8	7	5	4	9	4	5	3	3	9	9	4	3	4	3	3	4	0	0	2	1	2	0	sp|P14206|RSSA_MOUSE 40S ribosomal protein SA OS=Mus musculus OX=10090 GN=Rpsa PE=1 SV=4
1	1	0	0	0	0	1	1	0	0	0	0	2	2	2	1	1	0	1	2	2	2	1	1	1	1	0	0	0	0	2	1	0	0	1	1	0	0	1	3	0	0	1	1	2	1	0	2	sp|P14211|CALR_MOUSE Calreticulin OS=Mus musculus OX=10090 GN=Calr PE=1 SV=1
4	4	1	1	1	1	0	0	0	1	1	1	1	1	3	3	1	2	2	1	2	2	1	3	2	0	0	1	2	2	1	1	2	1	2	1	1	1	2	3	0	0	0	0	1	1	1	1	sp|P14685|PSMD3_MOUSE 26S proteasome non-ATPase regulatory subunit 3 OS=Mus musculus OX=10090 GN=Psmd3 PE=1 SV=3
0	0	0	0	0	0	0	0	1	0	0	1	10	10	13	11	9	9	9	13	1	3	5	5	9	6	2	7	0	2	2	2	0	0	10	10	1	1	0	0	1	0	0	0	0	0	0	0	sp|P14824|ANXA6_MOUSE Annexin A6 OS=Mus musculus OX=10090 GN=Anxa6 PE=1 SV=3
6	7	1	2	1	1	0	0	2	2	0	1	14	10	11	12	9	8	10	11	14	13	12	11	11	11	7	5	11	12	4	6	5	3	9	13	0	1	1	1	2	1	0	1	1	1	0	0	sp|P14869|RLA0_MOUSE 60S acidic ribosomal protein P0 OS=Mus musculus OX=10090 GN=Rplp0 PE=1 SV=3
32	32	29	29	31	27	21	20	28	27	26	27	25	27	27	28	24	26	27	27	27	30	28	27	32	31	32	36	32	34	30	29	28	31	28	25	1	0	1	2	1	2	2	3	2	2	1	3	sp|P15105|GLNA_MOUSE Glutamine synthetase OS=Mus musculus OX=10090 GN=Glul PE=1 SV=6
0	0	0	0	0	0	0	0	0	0	0	0	0	0	0	0	0	0	0	0	0	0	0	0	0	0	0	0	0	0	0	0	0	1	0	0	2	2	2	2	1	1	2	2	1	2	1	1	sp|P15327|PMGE_MOUSE Bisphosphoglycerate mutase OS=Mus musculus OX=10090 GN=Bpgm PE=1 SV=2
0	0	0	1	0	0	1	1	0	1	0	0	0	0	0	0	0	0	0	0	0	0	0	0	0	0	1	0	0	0	0	0	1	0	0	0	4	3	5	5	3	2	3	3	5	6	3	4	sp|P15379|CD44_MOUSE CD44 antigen OS=Mus musculus OX=10090 GN=Cd44 PE=1 SV=3
1	1	1	1	1	1	1	1	1	1	0	0	0	0	0	0	0	1	0	1	0	0	0	0	0	0	0	1	1	1	1	1	1	1	0	0	1	0	0	1	1	0	0	0	0	0	0	1	sp|P15409|OPSD_MOUSE Rhodopsin OS=Mus musculus OX=10090 GN=Rho PE=1 SV=2
6	6	6	5	4	4	1	0	4	4	2	3	7	7	6	6	4	5	8	7	7	7	4	5	4	4	5	4	6	5	6	8	5	5	7	7	1	1	1	1	1	1	3	1	1	1	1	1	sp|P15626|GSTM2_MOUSE Glutathione S-transferase Mu 2 OS=Mus musculus OX=10090 GN=Gstm2 PE=1 SV=2
5	7	7	7	9	9	3	2	9	7	1	2	0	0	0	1	1	1	1	2	0	0	1	0	3	3	5	3	4	3	4	6	3	3	0	1	0	0	0	0	0	0	0	0	0	0	0	0	sp|P15864|H12_MOUSE Histone H1.2 OS=Mus musculus OX=10090 GN=Hist1h1c PE=1 SV=2
10	10	4	5	5	5	0	0	5	3	4	2	11	10	10	11	10	9	9	10	11	11	11	11	11	11	6	6	10	9	7	5	5	4	12	12	2	2	1	2	1	2	2	2	2	1	0	1	sp|P16015|CAH3_MOUSE Carbonic anhydrase 3 OS=Mus musculus OX=10090 GN=Ca3 PE=1 SV=3
0	0	0	0	0	0	0	0	0	0	0	0	2	1	1	2	1	1	0	0	1	0	1	0	0	0	0	0	1	0	1	0	0	0	1	0	2	2	1	1	1	2	1	1	1	1	1	1	sp|P16045|LEG1_MOUSE Galectin-1 OS=Mus musculus OX=10090 GN=Lgals1 PE=1 SV=3
1	1	1	1	1	1	1	1	1	1	1	1	1	1	2	1	1	1	0	1	1	1	1	1	1	1	3	3	1	1	2	2	1	1	1	1	5	6	6	7	5	6	3	5	4	5	4	3	sp|P16125|LDHB_MOUSE L-lactate dehydrogenase B chain OS=Mus musculus OX=10090 GN=Ldhb PE=1 SV=2
0	0	0	0	0	0	0	0	0	0	0	0	0	0	0	0	0	0	0	0	0	0	0	0	0	0	0	0	0	0	0	0	0	0	0	0	1	1	1	1	1	1	1	1	1	1	1	1	sp|P16301|LCAT_MOUSE Phosphatidylcholine-sterol acyltransferase OS=Mus musculus OX=10090 GN=Lcat PE=1 SV=2
15	14	4	5	4	5	3	3	6	6	7	7	20	21	22	21	14	14	18	22	21	20	18	18	20	23	9	9	17	17	8	6	8	8	21	20	2	1	1	1	0	0	2	2	2	1	0	0	sp|P16331|PH4H_MOUSE Phenylalanine-4-hydroxylase OS=Mus musculus OX=10090 GN=Pah PE=1 SV=4
16	16	5	3	4	4	3	3	5	4	2	2	13	17	16	18	15	16	16	16	18	21	21	21	19	19	14	14	17	15	9	8	7	6	19	21	0	0	0	0	0	0	0	0	0	0	0	0	sp|P16332|MUTA_MOUSE Methylmalonyl-CoA mutase, mitochondrial OS=Mus musculus OX=10090 GN=Mmut PE=1 SV=2
25	28	23	24	21	19	13	14	18	21	19	19	33	34	37	37	33	32	33	33	32	36	33	34	29	25	25	27	26	28	27	25	19	22	24	25	8	8	7	8	5	4	5	6	6	5	7	6	sp|P16460|ASSY_MOUSE Argininosuccinate synthase OS=Mus musculus OX=10090 GN=Ass1 PE=1 SV=1
1	3	1	1	2	1	0	0	0	1	0	2	10	12	3	6	12	6	9	10	11	8	4	8	2	3	2	1	4	4	1	1	1	2	10	11	0	0	2	0	0	0	0	0	0	0	0	0	sp|P16546|SPTN1_MOUSE Spectrin alpha chain, non-erythrocytic 1 OS=Mus musculus OX=10090 GN=Sptan1 PE=1 SV=4
7	6	5	5	5	5	5	6	4	4	6	6	8	10	11	9	9	9	7	7	9	9	9	7	7	7	6	5	7	5	5	5	5	5	6	6	10	10	11	10	9	10	8	7	10	10	8	8	sp|P16627|HS71L_MOUSE Heat shock 70 kDa protein 1-like OS=Mus musculus OX=10090 GN=Hspa1l PE=1 SV=4
0	0	0	0	0	0	0	0	0	0	0	0	1	3	1	1	3	3	3	4	0	1	1	0	0	1	0	0	0	0	0	0	0	0	0	1	0	0	0	0	0	0	0	0	0	0	0	0	sp|P16675|PPGB_MOUSE Lysosomal protective protein OS=Mus musculus OX=10090 GN=Ctsa PE=1 SV=1
11	11	7	5	6	7	4	5	6	4	7	5	16	16	18	16	17	17	16	17	15	16	16	13	13	13	7	9	11	12	10	8	5	6	13	14	14	12	13	14	12	13	7	6	9	9	6	6	sp|P16858|G3P_MOUSE Glyceraldehyde-3-phosphate dehydrogenase OS=Mus musculus OX=10090 GN=Gapdh PE=1 SV=2
27	27	15	17	15	16	6	6	17	15	13	13	25	24	30	29	27	26	27	27	28	31	29	27	26	24	21	22	25	25	20	21	17	17	24	25	22	21	18	20	16	15	13	15	15	15	13	10	sp|P17182|ENOA_MOUSE Alpha-enolase OS=Mus musculus OX=10090 GN=Eno1 PE=1 SV=3
1	0	1	1	1	0	0	0	0	0	0	1	2	1	4	4	4	3	6	6	3	2	3	5	5	5	1	0	0	0	1	0	0	0	6	3	0	0	1	1	0	0	0	0	0	0	0	0	sp|P17426|AP2A1_MOUSE AP-2 complex subunit alpha-1 OS=Mus musculus OX=10090 GN=Ap2a1 PE=1 SV=1
10	13	2	2	2	2	0	0	0	2	0	2	18	17	18	20	15	16	22	18	19	16	18	20	19	20	12	8	13	14	6	3	3	3	21	13	1	0	1	1	0	0	0	0	0	0	0	0	sp|P17427|AP2A2_MOUSE AP-2 complex subunit alpha-2 OS=Mus musculus OX=10090 GN=Ap2a2 PE=1 SV=2
16	17	9	10	10	10	3	5	10	9	9	9	24	27	28	26	25	26	24	29	26	24	25	27	21	25	18	16	24	23	13	13	12	13	27	29	1	0	0	0	1	0	0	0	0	0	1	1	sp|P17563|SBP1_MOUSE Methanethiol oxidase OS=Mus musculus OX=10090 GN=Selenbp1 PE=1 SV=2
10	12	2	5	3	3	1	2	6	5	4	2	12	12	13	13	12	13	12	11	13	13	12	13	10	10	9	10	10	11	11	9	9	10	13	11	9	9	9	7	8	7	8	7	6	7	2	2	sp|P17742|PPIA_MOUSE Peptidyl-prolyl cis-trans isomerase A OS=Mus musculus OX=10090 GN=Ppia PE=1 SV=2
13	13	6	7	8	8	6	4	7	4	6	7	14	15	16	16	14	16	15	15	15	16	15	14	11	13	13	14	14	13	13	13	12	10	11	13	4	4	5	4	3	3	2	7	4	4	3	3	sp|P17751|TPIS_MOUSE Triosephosphate isomerase OS=Mus musculus OX=10090 GN=Tpi1 PE=1 SV=4
0	0	0	0	0	0	0	0	0	0	0	0	0	0	0	0	0	0	0	0	0	0	0	0	0	0	0	0	0	0	0	0	0	0	0	0	2	2	2	2	2	2	1	2	2	2	2	2	sp|P17809|GTR1_MOUSE Solute carrier family 2, facilitated glucose transporter member 1 OS=Mus musculus OX=10090 GN=Slc2a1 PE=1 SV=4
11	8	5	5	5	5	6	7	4	4	6	6	13	16	14	14	13	14	12	10	14	12	13	11	9	8	8	8	10	7	5	5	6	5	9	9	15	17	19	19	17	18	13	12	18	15	13	10	sp|Q61696|HS71A_MOUSE Heat shock 70 kDa protein 1A OS=Mus musculus OX=10090 GN=Hspa1a PE=1 SV=2;sp|P17879|HS71B_MOUSE Heat shock 70 kDa protein 1B OS=Mus musculus OX=10090 GN=Hspa1b PE=1 SV=3
1	0	0	0	0	0	0	0	0	0	0	0	1	0	0	0	1	1	1	0	1	0	0	0	1	1	0	0	0	0	0	0	0	0	1	0	0	0	0	0	0	1	0	0	0	0	0	0	sp|P17918|PCNA_MOUSE Proliferating cell nuclear antigen OS=Mus musculus OX=10090 GN=Pcna PE=1 SV=2
3	3	0	0	0	0	0	0	0	0	0	0	4	3	4	3	4	3	5	5	5	5	3	5	1	1	0	0	3	1	1	0	0	1	4	3	0	0	1	1	0	0	0	0	0	0	0	0	sp|P18242|CATD_MOUSE Cathepsin D OS=Mus musculus OX=10090 GN=Ctsd PE=1 SV=1
0	0	0	0	0	0	0	0	0	0	0	0	0	0	0	0	0	0	0	0	0	0	0	0	0	0	0	0	0	0	0	0	0	0	0	0	5	6	5	4	3	2	7	6	6	5	5	4	sp|P18572|BASI_MOUSE Basigin OS=Mus musculus OX=10090 GN=Bsg PE=1 SV=2
12	12	7	6	6	6	6	6	8	5	3	7	12	12	13	13	9	11	11	13	12	13	11	11	14	9	9	9	11	11	10	12	9	10	11	11	7	8	8	6	9	5	8	6	5	3	5	6	sp|P18760|COF1_MOUSE Cofilin-1 OS=Mus musculus OX=10090 GN=Cfl1 PE=1 SV=3
0	0	0	0	0	0	0	0	0	0	0	0	0	0	0	0	0	0	0	0	0	0	0	0	0	0	0	0	0	0	0	0	0	0	0	0	1	2	1	1	0	0	1	1	2	2	0	1	sp|P18828|SDC1_MOUSE Syndecan-1 OS=Mus musculus OX=10090 GN=Sdc1 PE=1 SV=1
103	101	80	82	81	76	49	49	75	76	70	68	118	116	115	123	115	115	116	119	123	117	116	112	113	119	114	108	123	122	89	89	82	82	112	115	14	5	7	7	10	8	10	15	11	11	7	6	sp|P19096|FAS_MOUSE Fatty acid synthase OS=Mus musculus OX=10090 GN=Fasn PE=1 SV=2
10	10	4	4	4	4	3	4	4	4	4	4	11	10	11	12	9	9	9	10	9	7	10	10	10	10	8	6	8	10	8	8	4	5	11	10	1	0	0	2	2	2	0	0	0	0	0	0	sp|P19157|GSTP1_MOUSE Glutathione S-transferase P 1 OS=Mus musculus OX=10090 GN=Gstp1 PE=1 SV=2;sp|P46425|GSTP2_MOUSE Glutathione S-transferase P 2 OS=Mus musculus OX=10090 GN=Gstp2 PE=1 SV=2
0	0	0	0	0	0	0	0	0	0	0	0	0	0	0	0	0	0	0	0	0	0	0	0	0	0	0	0	0	0	0	0	0	0	0	0	2	2	2	2	2	2	2	2	2	2	2	2	sp|P19324|SERPH_MOUSE Serpin H1 OS=Mus musculus OX=10090 GN=Serpinh1 PE=1 SV=3
12	13	5	6	5	4	1	0	4	3	2	3	14	16	15	16	9	9	13	11	11	13	7	6	10	11	10	10	7	9	13	9	6	8	12	15	1	0	0	0	0	0	1	0	0	0	0	0	sp|P19639|GSTM3_MOUSE Glutathione S-transferase Mu 3 OS=Mus musculus OX=10090 GN=Gstm3 PE=1 SV=2
28	26	13	13	15	12	12	10	9	10	11	13	23	22	23	24	24	25	21	22	28	26	26	24	20	24	27	25	21	23	19	18	12	13	23	20	10	9	7	9	8	11	8	8	11	9	7	6	sp|P20029|BIP_MOUSE Endoplasmic reticulum chaperone BiP OS=Mus musculus OX=10090 GN=Hspa5 PE=1 SV=3
0	0	0	0	0	0	0	0	0	0	0	0	0	0	0	0	0	0	0	0	0	0	0	0	0	0	0	0	0	0	0	0	0	0	0	0	0	0	0	0	0	0	1	1	2	2	2	2	sp|P20060|HEXB_MOUSE Beta-hexosaminidase subunit beta OS=Mus musculus OX=10090 GN=Hexb PE=1 SV=2
0	0	0	0	0	0	0	0	0	0	0	0	2	2	2	2	2	2	2	2	0	1	0	1	0	1	1	1	1	1	0	1	0	0	2	2	0	0	0	0	0	0	0	0	0	0	0	0	sp|P20108|PRDX3_MOUSE Thioredoxin-dependent peroxide reductase, mitochondrial OS=Mus musculus OX=10090 GN=Prdx3 PE=1 SV=1
0	0	0	0	0	0	0	0	0	0	0	0	0	0	1	1	0	0	0	0	0	0	0	0	0	0	0	0	0	0	0	0	0	0	0	0	0	1	0	1	0	0	1	1	0	0	0	0	sp|P20152|VIME_MOUSE Vimentin OS=Mus musculus OX=10090 GN=Vim PE=1 SV=3
0	0	0	0	0	0	0	0	0	0	0	0	2	1	1	3	0	0	1	0	0	0	0	1	1	1	0	0	1	1	0	0	0	0	0	0	0	0	0	0	0	0	0	0	0	0	0	0	sp|P20801|TNNC2_MOUSE Troponin C, skeletal muscle OS=Mus musculus OX=10090 GN=Tnnc2 PE=1 SV=2
0	0	0	0	0	0	0	0	0	0	0	0	0	1	0	1	0	0	1	1	1	1	1	1	1	0	0	0	0	0	0	0	0	0	1	2	1	0	0	0	0	0	0	0	0	0	0	0	sp|P21107|TPM3_MOUSE Tropomyosin alpha-3 chain OS=Mus musculus OX=10090 GN=Tpm3 PE=1 SV=3
0	0	0	0	0	0	0	0	0	0	0	0	0	0	0	0	0	0	0	0	0	0	0	0	0	0	0	0	0	0	0	0	0	0	0	0	2	2	1	2	2	1	1	1	1	1	1	0	sp|P21278|GNA11_MOUSE Guanine nucleotide-binding protein subunit alpha-11 OS=Mus musculus OX=10090 GN=Gna11 PE=1 SV=1;sp|P30677|GNA14_MOUSE Guanine nucleotide-binding protein subunit alpha-14 OS=Mus musculus OX=10090 GN=Gna14 PE=1 SV=2;sp|P21279|GNAQ_MOUSE
2	2	1	1	1	1	0	0	1	1	1	1	2	2	6	4	2	2	2	2	2	2	3	2	2	2	4	3	3	3	1	2	1	1	2	2	4	4	4	3	3	3	2	2	2	3	2	2	sp|P21550|ENOB_MOUSE Beta-enolase OS=Mus musculus OX=10090 GN=Eno3 PE=1 SV=3
3	3	2	2	1	1	0	0	1	0	1	0	5	3	5	3	2	2	1	2	3	2	4	5	3	3	0	0	0	1	2	3	2	2	1	2	1	1	1	2	1	0	1	0	0	1	1	0	sp|P21614|VTDB_MOUSE Vitamin D-binding protein OS=Mus musculus OX=10090 GN=Gc PE=1 SV=2
0	0	0	0	0	0	0	0	1	0	0	0	0	1	0	1	0	0	0	0	0	0	0	0	0	0	0	1	0	1	1	0	1	0	0	0	14	14	16	17	14	14	12	13	15	13	10	13	sp|P21956|MFGM_MOUSE Lactadherin OS=Mus musculus OX=10090 GN=Mfge8 PE=1 SV=3
10	6	4	2	2	3	1	0	1	2	2	1	9	12	10	11	12	11	12	9	11	10	8	6	9	8	6	8	9	10	7	7	1	5	10	7	1	1	0	0	0	0	0	0	0	0	0	0	sp|P21981|TGM2_MOUSE Protein-glutamine gamma-glutamyltransferase 2 OS=Mus musculus OX=10090 GN=Tgm2 PE=1 SV=4
3	2	1	1	1	1	0	0	1	1	1	0	3	3	2	2	1	1	1	2	2	2	2	1	1	1	1	1	2	1	1	3	2	2	0	1	0	0	1	2	0	0	0	0	1	0	0	0	sp|P22892|AP1G1_MOUSE AP-1 complex subunit gamma-1 OS=Mus musculus OX=10090 GN=Ap1g1 PE=1 SV=3
8	12	5	4	3	4	1	1	0	0	4	3	14	11	11	11	8	8	8	6	10	13	4	7	10	9	2	4	8	11	6	5	1	2	13	8	1	1	0	0	0	0	0	0	1	1	0	1	sp|P23116|EIF3A_MOUSE Eukaryotic translation initiation factor 3 subunit A OS=Mus musculus OX=10090 GN=Eif3a PE=1 SV=5
0	0	0	0	0	0	0	0	0	0	0	0	0	0	0	0	0	0	0	0	0	0	0	0	0	0	0	0	0	0	1	1	0	0	0	0	9	8	5	6	1	3	7	4	4	7	5	5	sp|P23242|CXA1_MOUSE Gap junction alpha-1 protein OS=Mus musculus OX=10090 GN=Gja1 PE=1 SV=2
0	0	0	0	0	0	0	0	0	0	0	0	0	0	0	0	2	0	0	0	1	0	0	0	2	4	1	2	2	1	1	1	0	0	0	0	0	0	0	0	0	0	0	0	0	0	0	0	sp|P23492|PNPH_MOUSE Purine nucleoside phosphorylase OS=Mus musculus OX=10090 GN=Pnp PE=1 SV=2
2	3	0	0	0	0	0	0	0	0	1	0	4	5	5	4	2	3	4	5	3	4	2	4	1	3	1	1	1	2	1	1	0	0	3	2	0	1	0	0	0	0	0	0	0	0	0	0	sp|P23591|FCL_MOUSE GDP-L-fucose synthase OS=Mus musculus OX=10090 GN=Tsta3 PE=1 SV=3
44	44	38	36	35	37	20	19	41	40	32	31	36	37	35	34	35	39	38	37	39	38	35	36	38	39	45	47	40	42	37	39	34	35	32	35	3	2	3	5	4	2	4	5	2	2	2	3	sp|P24270|CATA_MOUSE Catalase OS=Mus musculus OX=10090 GN=Cat PE=1 SV=4
2	2	0	0	0	0	0	0	0	0	0	0	0	1	2	0	1	0	1	1	1	2	2	1	0	0	1	2	1	1	1	0	0	0	1	0	0	1	1	2	2	1	0	0	1	1	0	0	sp|P24369|PPIB_MOUSE Peptidyl-prolyl cis-trans isomerase B OS=Mus musculus OX=10090 GN=Ppib PE=1 SV=2
7	7	2	1	1	2	1	1	1	1	2	3	5	5	6	4	5	3	6	5	5	6	4	4	6	5	4	2	5	5	4	4	4	4	5	6	0	0	0	0	0	0	0	0	0	0	0	0	sp|P24456|CP2DA_MOUSE Cytochrome P450 2D10 OS=Mus musculus OX=10090 GN=Cyp2d10 PE=1 SV=2
1	1	0	0	0	0	0	0	0	0	0	0	0	0	0	0	0	0	0	0	3	5	0	0	0	0	0	0	0	0	0	0	1	0	3	2	0	1	2	1	1	1	0	0	1	0	1	1	sp|P24527|LKHA4_MOUSE Leukotriene A-4 hydrolase OS=Mus musculus OX=10090 GN=Lta4h PE=1 SV=4
34	33	20	21	16	18	6	6	20	20	15	14	37	40	37	40	33	35	37	37	36	38	39	36	34	33	34	34	33	38	35	32	24	24	35	37	5	5	2	2	4	2	3	3	1	3	2	2	sp|P24549|AL1A1_MOUSE Retinal dehydrogenase 1 OS=Mus musculus OX=10090 GN=Aldh1a1 PE=1 SV=5
0	1	1	1	1	0	0	0	0	1	1	0	4	1	0	0	2	3	3	5	1	1	2	1	1	1	0	0	3	2	1	1	1	0	2	3	0	0	0	0	0	0	0	0	0	1	0	0	sp|P25444|RS2_MOUSE 40S ribosomal protein S2 OS=Mus musculus OX=10090 GN=Rps2 PE=1 SV=3
9	9	6	5	7	9	1	1	7	6	3	6	6	3	5	3	9	8	3	4	7	5	8	8	13	13	15	16	13	14	8	7	4	4	6	7	0	0	0	1	0	0	0	0	0	1	0	0	sp|P25688|URIC_MOUSE Uricase OS=Mus musculus OX=10090 GN=Uox PE=1 SV=2
31	35	10	12	14	13	5	4	4	1	6	8	46	43	44	44	28	30	42	41	41	45	44	47	35	34	22	24	41	39	26	29	27	23	44	46	101	106	106	106	93	96	57	59	77	76	57	49	sp|P26039|TLN1_MOUSE Talin-1 OS=Mus musculus OX=10090 GN=Tln1 PE=1 SV=2
6	4	2	1	4	4	1	2	3	1	0	0	6	4	5	5	4	4	5	3	3	3	4	6	4	3	3	2	3	3	2	4	3	3	4	3	10	12	9	10	9	8	5	5	6	7	4	4	sp|P26040|EZRI_MOUSE Ezrin OS=Mus musculus OX=10090 GN=Ezr PE=1 SV=3
4	4	2	2	4	3	1	1	1	1	1	1	10	8	8	7	6	5	10	5	6	7	10	8	5	3	3	2	4	4	1	3	3	1	6	5	24	25	24	27	17	20	15	11	19	15	14	13	sp|P26041|MOES_MOUSE Moesin OS=Mus musculus OX=10090 GN=Msn PE=1 SV=3
6	5	4	2	6	4	0	2	2	2	2	2	8	9	11	7	6	6	9	7	7	5	9	10	5	6	3	3	7	7	3	4	2	3	7	7	8	9	9	8	7	6	3	2	6	5	3	4	sp|P26043|RADI_MOUSE Radixin OS=Mus musculus OX=10090 GN=Rdx PE=1 SV=3
0	0	0	0	0	0	0	0	0	0	0	0	0	0	1	1	0	0	0	0	0	1	0	0	1	1	1	1	0	0	0	0	0	0	0	0	4	5	4	3	1	2	3	2	5	2	2	3	sp|P26231|CTNA1_MOUSE Catenin alpha-1 OS=Mus musculus OX=10090 GN=Ctnna1 PE=1 SV=1
1	1	0	0	0	0	0	0	0	0	0	0	0	0	0	0	0	0	0	0	0	0	0	0	1	0	0	0	0	1	0	0	0	0	0	0	2	1	1	0	1	1	0	2	1	1	2	2	sp|P26262|KLKB1_MOUSE Plasma kallikrein OS=Mus musculus OX=10090 GN=Klkb1 PE=1 SV=2
40	40	34	36	39	40	27	27	40	38	30	32	34	36	36	34	37	41	33	32	35	38	37	36	42	40	50	47	47	49	37	35	33	35	38	43	2	1	2	1	1	1	3	5	2	0	1	0	sp|P26443|DHE3_MOUSE Glutamate dehydrogenase 1, mitochondrial OS=Mus musculus OX=10090 GN=Glud1 PE=1 SV=1
2	3	1	1	0	0	1	1	0	0	1	1	1	1	2	3	2	1	1	1	3	1	2	1	2	2	0	0	1	0	3	0	0	0	0	0	0	1	0	0	0	0	0	0	0	0	0	0	sp|P26516|PSMD7_MOUSE 26S proteasome non-ATPase regulatory subunit 7 OS=Mus musculus OX=10090 GN=Psmd7 PE=1 SV=2
10	7	2	3	2	0	1	0	1	1	2	3	13	15	14	16	11	10	12	10	12	15	15	16	10	12	10	9	12	12	7	7	7	5	14	13	2	2	4	5	3	2	2	1	2	0	1	1	sp|P26638|SYSC_MOUSE Serine--tRNA ligase, cytoplasmic OS=Mus musculus OX=10090 GN=Sars PE=1 SV=3
1	1	1	1	0	1	0	0	1	1	0	0	0	0	0	0	0	0	0	0	0	0	0	0	0	0	0	0	0	0	1	1	0	1	0	0	4	4	4	3	3	3	3	2	3	3	4	3	sp|P26645|MARCS_MOUSE Myristoylated alanine-rich C-kinase substrate OS=Mus musculus OX=10090 GN=Marcks PE=1 SV=2
0	0	0	1	0	0	0	0	0	0	0	0	0	0	0	0	0	0	0	0	0	0	0	0	0	0	0	0	0	0	0	0	0	0	0	0	1	1	3	3	2	2	2	1	2	1	2	2	sp|P26928|HGFL_MOUSE Hepatocyte growth factor-like protein OS=Mus musculus OX=10090 GN=Mst1 PE=2 SV=2
0	0	0	0	0	0	0	0	0	0	0	0	0	0	0	0	0	0	0	0	0	0	0	0	0	0	0	0	0	0	0	0	0	0	0	0	1	1	2	2	1	1	1	1	1	1	1	0	sp|P27046|MA2A1_MOUSE Alpha-mannosidase 2 OS=Mus musculus OX=10090 GN=Man2a1 PE=1 SV=2;sp|Q8BRK9|MA2A2_MOUSE Alpha-mannosidase 2x OS=Mus musculus OX=10090 GN=Man2a2 PE=1 SV=2
8	6	3	4	2	1	1	1	0	0	0	1	5	5	3	8	3	3	8	7	10	8	10	8	3	6	3	3	7	6	4	5	4	4	5	7	0	0	0	0	1	0	0	0	0	1	1	0	sp|P27612|PLAP_MOUSE Phospholipase A-2-activating protein OS=Mus musculus OX=10090 GN=Plaa PE=1 SV=4
9	8	3	2	3	1	0	0	1	0	0	0	2	5	9	7	4	2	4	4	8	8	10	15	4	4	1	1	3	9	1	1	0	0	1	4	4	5	7	5	6	5	4	4	4	4	3	3	sp|P27773|PDIA3_MOUSE Protein disulfide-isomerase A3 OS=Mus musculus OX=10090 GN=Pdia3 PE=1 SV=2
9	10	6	5	7	6	6	6	9	7	5	6	10	8	5	9	13	12	6	10	8	9	7	9	13	14	13	10	12	13	9	9	6	5	8	9	0	0	0	0	0	0	1	0	0	2	0	0	sp|P28063|PSB8_MOUSE Proteasome subunit beta type-8 OS=Mus musculus OX=10090 GN=Psmb8 PE=1 SV=2
2	2	2	2	2	2	1	1	1	1	2	2	2	2	2	2	2	2	1	2	2	2	2	1	2	3	3	3	2	3	2	2	2	2	1	2	0	0	0	0	0	0	0	0	0	0	0	0	sp|P28076|PSB9_MOUSE Proteasome subunit beta type-9 OS=Mus musculus OX=10090 GN=Psmb9 PE=1 SV=1
17	15	9	8	10	9	2	3	9	6	9	7	16	21	22	26	15	18	21	21	22	20	21	25	23	21	19	17	31	25	12	10	9	10	27	25	11	9	9	10	7	5	6	6	5	5	5	6	sp|P28271|ACOC_MOUSE Cytoplasmic aconitate hydratase OS=Mus musculus OX=10090 GN=Aco1 PE=1 SV=3
2	2	0	0	0	0	0	0	0	0	0	0	5	4	3	5	4	3	6	5	5	2	5	5	4	2	3	0	3	2	1	2	1	0	6	5	0	0	0	0	0	0	0	0	0	0	0	0	sp|P28352|APEX1_MOUSE DNA-(apurinic or apyrimidinic site) lyase OS=Mus musculus OX=10090 GN=Apex1 PE=1 SV=2
15	16	11	12	11	11	8	8	7	8	12	11	19	19	23	22	14	16	22	21	19	19	16	17	19	17	16	16	15	17	16	11	13	13	17	16	4	5	6	5	3	4	3	3	3	2	3	4	sp|P28474|ADHX_MOUSE Alcohol dehydrogenase class-3 OS=Mus musculus OX=10090 GN=Adh5 PE=1 SV=3
0	0	0	0	0	0	0	0	0	0	0	0	0	0	0	0	0	0	0	0	0	0	0	0	0	0	0	0	0	0	0	0	0	0	0	0	0	0	0	0	0	0	1	0	1	1	0	0	sp|P28571|SC6A9_MOUSE Sodium- and chloride-dependent glycine transporter 1 OS=Mus musculus OX=10090 GN=Slc6a9 PE=1 SV=3
4	4	2	1	1	1	0	1	1	1	1	1	7	7	8	6	6	7	8	8	5	7	5	8	6	4	4	5	4	7	1	2	1	1	2	4	0	0	0	0	0	0	0	0	0	0	0	0	sp|P28650|PURA1_MOUSE Adenylosuccinate synthetase isozyme 1 OS=Mus musculus OX=10090 GN=Adssl1 PE=1 SV=2
0	0	0	0	0	0	0	0	0	0	0	0	0	0	1	2	0	0	1	2	1	1	1	0	0	0	0	0	0	1	1	0	0	0	0	0	4	4	4	3	2	2	0	0	2	1	0	0	sp|P28656|NP1L1_MOUSE Nucleosome assembly protein 1-like 1 OS=Mus musculus OX=10090 GN=Nap1l1 PE=1 SV=2
1	0	0	0	0	0	0	0	0	0	0	0	0	2	0	1	2	1	1	1	0	0	1	0	1	0	0	0	1	1	0	0	0	0	2	1	1	0	0	0	0	0	0	0	0	1	0	0	sp|P28660|NCKP1_MOUSE Nck-associated protein 1 OS=Mus musculus OX=10090 GN=Nckap1 PE=1 SV=2
4	3	1	1	2	2	1	2	0	3	2	1	4	5	7	8	7	4	7	6	3	5	6	8	8	9	5	7	7	4	2	0	1	3	5	3	1	1	1	1	0	1	1	1	1	1	1	1	sp|P28665|MUG1_MOUSE Murinoglobulin-1 OS=Mus musculus OX=10090 GN=Mug1 PE=1 SV=3
0	0	0	0	1	1	0	0	1	1	0	0	0	1	1	0	2	0	0	1	0	0	0	0	0	0	4	2	0	1	0	0	0	0	0	0	0	0	0	0	0	0	0	0	0	0	0	0	sp|P28843|DPP4_MOUSE Dipeptidyl peptidase 4 OS=Mus musculus OX=10090 GN=Dpp4 PE=1 SV=3
5	7	1	2	2	2	0	0	1	0	0	1	6	5	13	13	4	8	12	7	8	9	8	11	5	7	3	2	7	12	4	4	1	1	9	10	7	8	6	8	4	5	3	3	7	3	1	1	sp|P29341|PABP1_MOUSE Polyadenylate-binding protein 1 OS=Mus musculus OX=10090 GN=Pabpc1 PE=1 SV=2
24	23	20	19	18	19	15	15	21	22	19	19	21	20	18	18	22	24	20	19	22	21	21	21	20	21	25	23	21	23	21	21	20	19	20	20	7	7	6	5	10	12	9	7	5	6	6	7	sp|P29391|FRIL1_MOUSE Ferritin light chain 1 OS=Mus musculus OX=10090 GN=Ftl1 PE=1 SV=2
3	3	0	0	0	1	0	1	0	0	0	0	4	5	5	6	4	5	4	6	3	3	4	3	4	4	1	3	4	4	0	1	0	0	2	2	0	0	1	1	1	1	1	1	1	1	1	1	sp|P29699|FETUA_MOUSE Alpha-2-HS-glycoprotein OS=Mus musculus OX=10090 GN=Ahsg PE=1 SV=1
3	2	1	0	0	1	0	0	0	1	0	0	11	13	13	13	11	12	11	12	10	9	13	14	12	10	9	7	11	7	9	8	1	2	14	13	1	0	1	0	0	1	0	1	0	1	1	0	sp|P29758|OAT_MOUSE Ornithine aminotransferase, mitochondrial OS=Mus musculus OX=10090 GN=Oat PE=1 SV=1
9	10	7	4	8	4	2	1	4	6	3	5	7	7	9	9	7	5	5	8	9	7	10	9	7	8	5	6	9	7	8	7	7	8	6	6	4	3	3	3	2	2	1	2	1	2	2	3	sp|P30115|GSTA3_MOUSE Glutathione S-transferase A3 OS=Mus musculus OX=10090 GN=Gsta3 PE=1 SV=2
21	18	10	12	6	10	4	3	3	5	9	6	27	27	29	30	18	21	25	22	26	26	29	30	27	24	17	17	23	23	16	14	12	12	23	24	4	4	4	3	4	3	0	0	3	2	0	2	sp|P30416|FKBP4_MOUSE Peptidyl-prolyl cis-trans isomerase FKBP4 OS=Mus musculus OX=10090 GN=Fkbp4 PE=1 SV=5
1	0	0	0	0	0	0	0	0	0	0	0	0	0	0	0	0	0	0	0	1	0	0	0	0	0	0	1	0	0	0	0	0	0	0	0	7	5	6	5	5	3	2	2	7	4	2	1	sp|P30999|CTND1_MOUSE Catenin delta-1 OS=Mus musculus OX=10090 GN=Ctnnd1 PE=1 SV=2
1	1	0	0	0	0	0	0	0	0	0	0	3	4	3	2	4	2	5	5	0	1	3	2	2	2	1	0	3	2	0	0	0	0	3	2	0	0	0	0	0	0	0	0	0	0	0	0	sp|P31230|AIMP1_MOUSE Aminoacyl tRNA synthase complex-interacting multifunctional protein 1 OS=Mus musculus OX=10090 GN=Aimp1 PE=1 SV=2
0	0	0	0	0	0	0	0	0	0	0	0	1	2	2	1	1	0	3	3	1	2	3	2	0	1	0	0	2	1	0	0	0	0	0	1	1	1	2	1	1	1	1	1	1	1	1	1	sp|P31324|KAP3_MOUSE cAMP-dependent protein kinase type II-beta regulatory subunit OS=Mus musculus OX=10090 GN=Prkar2b PE=1 SV=3
1	1	0	0	0	0	0	0	1	0	0	0	2	2	1	1	3	1	1	2	1	0	1	1	0	0	0	0	0	0	0	1	0	1	0	1	0	0	0	0	0	0	0	0	0	0	0	0	sp|P31786|ACBP_MOUSE Acyl-CoA-binding protein OS=Mus musculus OX=10090 GN=Dbi PE=1 SV=2
2	1	0	0	0	0	0	0	0	0	0	0	0	1	0	0	0	0	0	1	2	1	0	0	0	0	0	0	0	0	0	1	0	0	0	0	1	1	2	1	1	1	0	0	1	0	0	1	sp|P31938|MP2K1_MOUSE Dual specificity mitogen-activated protein kinase kinase 1 OS=Mus musculus OX=10090 GN=Map2k1 PE=1 SV=2
6	8	2	1	2	2	0	0	0	1	0	0	10	11	11	7	8	7	12	10	11	11	10	11	6	5	6	3	8	10	6	6	5	4	10	9	0	0	1	1	0	0	0	0	0	0	0	0	sp|P32020|NLTP_MOUSE Non-specific lipid-transfer protein OS=Mus musculus OX=10090 GN=Scp2 PE=1 SV=3
1	0	0	0	0	0	0	0	0	0	0	0	1	1	1	0	1	0	0	0	1	0	0	1	0	0	0	1	1	1	1	0	0	0	0	0	0	0	0	0	0	0	0	0	0	0	0	0	sp|P32043|HXC5_MOUSE Homeobox protein Hox-C5 OS=Mus musculus OX=10090 GN=Hoxc5 PE=2 SV=3
4	4	2	2	1	2	0	0	1	1	0	2	4	2	7	10	5	4	6	6	3	3	2	5	4	4	1	1	3	2	2	2	3	1	2	3	11	11	12	11	12	12	10	10	12	9	10	11	sp|P32261|ANT3_MOUSE Antithrombin-III OS=Mus musculus OX=10090 GN=Serpinc1 PE=1 SV=1
4	4	0	0	1	0	0	0	0	0	0	0	11	11	9	10	8	6	9	10	8	9	10	12	6	8	3	4	7	6	1	2	1	0	10	7	2	3	4	4	1	2	0	1	1	3	1	1	sp|P32921|SYWC_MOUSE Tryptophan--tRNA ligase, cytoplasmic OS=Mus musculus OX=10090 GN=Wars PE=1 SV=2
2	2	0	0	0	0	0	0	0	0	1	0	3	2	4	2	1	1	3	1	4	3	4	3	2	3	2	2	2	3	2	2	0	0	3	3	0	0	0	0	0	0	0	0	0	0	0	0	sp|P34022|RANG_MOUSE Ran-specific GTPase-activating protein OS=Mus musculus OX=10090 GN=Ranbp1 PE=1 SV=2
2	2	0	0	0	0	0	1	0	0	1	0	4	3	4	4	4	3	4	3	3	3	3	3	4	4	2	1	3	2	2	3	1	1	2	3	0	0	0	0	0	0	0	1	0	0	1	0	sp|P34884|MIF_MOUSE Macrophage migration inhibitory factor OS=Mus musculus OX=10090 GN=Mif PE=1 SV=2
14	12	4	5	5	6	3	3	4	3	4	5	19	16	18	18	13	16	16	17	18	20	17	18	18	20	16	19	17	18	10	9	9	8	22	22	0	1	2	1	1	0	0	0	0	0	0	0	sp|P34914|HYES_MOUSE Bifunctional epoxide hydrolase 2 OS=Mus musculus OX=10090 GN=Ephx2 PE=1 SV=2
1	2	0	0	0	0	0	0	0	0	0	0	3	2	2	3	2	2	3	5	0	1	1	2	1	1	1	0	0	0	1	1	0	0	1	1	4	4	4	4	4	2	1	1	2	3	1	2	sp|P35278|RAB5C_MOUSE Ras-related protein Rab-5C OS=Mus musculus OX=10090 GN=Rab5c PE=1 SV=2
1	1	0	0	0	0	0	0	0	0	0	0	1	1	1	1	1	1	1	1	1	1	1	1	1	1	1	1	1	1	1	1	1	1	1	1	1	1	1	1	1	1	0	0	1	1	1	1	sp|P61294|RAB6B_MOUSE Ras-related protein Rab-6B OS=Mus musculus OX=10090 GN=Rab6b PE=1 SV=1;sp|P35279|RAB6A_MOUSE Ras-related protein Rab-6A OS=Mus musculus OX=10090 GN=Rab6a PE=1 SV=4;sp|Q8BHD0|RB39A_MOUSE Ras-related protein Rab-39A OS=Mus musculus OX=1
0	0	0	0	0	0	0	0	0	0	0	0	1	1	1	0	0	0	0	1	1	0	1	1	1	1	0	0	0	0	0	0	0	0	1	1	1	1	1	1	1	1	0	0	1	0	1	0	sp|P35282|RAB21_MOUSE Ras-related protein Rab-21 OS=Mus musculus OX=10090 GN=Rab21 PE=1 SV=4
0	0	0	0	0	0	0	0	0	0	0	0	2	0	0	0	0	0	1	2	3	1	1	1	0	0	0	0	0	0	0	0	0	0	1	2	1	1	1	1	2	0	0	0	0	0	0	0	sp|P35293|RAB18_MOUSE Ras-related protein Rab-18 OS=Mus musculus OX=10090 GN=Rab18 PE=1 SV=2
3	3	0	0	0	0	1	0	0	0	0	1	0	1	0	1	0	0	0	0	0	2	1	0	0	0	0	0	0	0	1	0	0	1	0	0	25	26	26	26	25	24	21	23	30	27	25	21	sp|P35441|TSP1_MOUSE Thrombospondin-1 OS=Mus musculus OX=10090 GN=Thbs1 PE=1 SV=1
0	0	0	0	0	0	0	0	0	0	0	0	0	0	0	0	0	0	0	0	0	0	0	0	0	0	0	0	0	0	0	0	0	0	0	0	1	1	0	1	0	0	0	0	0	1	0	0	sp|P35456|UPAR_MOUSE Urokinase plasminogen activator surface receptor OS=Mus musculus OX=10090 GN=Plaur PE=1 SV=1
13	14	9	6	6	6	3	3	5	2	3	4	20	21	20	19	18	19	19	18	17	19	19	16	13	18	10	9	13	13	10	12	8	6	16	17	2	1	1	1	1	1	0	0	0	0	0	1	sp|P35486|ODPA_MOUSE Pyruvate dehydrogenase E1 component subunit alpha, somatic form, mitochondrial OS=Mus musculus OX=10090 GN=Pdha1 PE=1 SV=1
27	27	16	18	22	20	8	9	17	20	13	14	25	25	28	27	25	24	21	25	32	31	24	22	28	29	28	32	32	32	23	20	21	22	27	31	1	1	0	0	2	0	2	2	0	1	2	1	sp|P35492|HUTH_MOUSE Histidine ammonia-lyase OS=Mus musculus OX=10090 GN=Hal PE=1 SV=1
4	4	3	2	4	5	2	2	3	4	2	4	5	4	3	5	6	8	4	4	3	4	5	4	6	6	5	6	5	7	6	5	2	1	4	4	0	1	0	0	0	0	0	0	0	1	0	0	sp|P35505|FAAA_MOUSE Fumarylacetoacetase OS=Mus musculus OX=10090 GN=Fah PE=1 SV=2
1	1	0	0	0	0	0	0	0	0	0	0	0	0	0	0	0	1	1	0	1	0	1	1	0	0	0	0	1	1	0	0	0	1	0	1	0	0	0	0	0	0	0	0	0	0	0	0	sp|P35585|AP1M1_MOUSE AP-1 complex subunit mu-1 OS=Mus musculus OX=10090 GN=Ap1m1 PE=1 SV=3
16	17	12	10	10	12	8	8	9	10	7	9	21	19	18	18	19	19	20	21	20	20	19	17	18	18	17	17	20	18	16	15	12	11	18	18	5	6	7	6	5	6	6	4	5	5	5	3	sp|P35700|PRDX1_MOUSE Peroxiredoxin-1 OS=Mus musculus OX=10090 GN=Prdx1 PE=1 SV=1
0	0	0	0	0	0	0	0	0	0	0	0	0	0	0	0	0	0	0	0	0	0	0	0	0	0	0	0	0	0	0	0	0	0	0	0	4	4	3	4	3	3	4	4	4	4	2	3	sp|P35762|CD81_MOUSE CD81 antigen OS=Mus musculus OX=10090 GN=Cd81 PE=1 SV=2
0	0	0	0	0	0	0	0	0	0	0	0	0	0	0	0	0	0	0	0	0	0	0	0	0	0	0	0	0	0	0	0	0	0	0	0	1	0	2	1	0	0	1	1	1	1	1	1	sp|P35803|GPM6B_MOUSE Neuronal membrane glycoprotein M6-b OS=Mus musculus OX=10090 GN=Gpm6b PE=1 SV=2
4	4	1	1	1	1	1	0	0	0	2	1	5	5	9	8	2	1	4	5	8	7	7	7	4	6	7	8	8	7	5	5	3	3	0	5	0	0	1	0	1	0	1	1	0	0	0	0	sp|P35979|RL12_MOUSE 60S ribosomal protein L12 OS=Mus musculus OX=10090 GN=Rpl12 PE=1 SV=2
1	0	0	0	0	0	0	0	0	0	0	0	1	1	2	0	2	0	3	1	2	0	0	0	0	0	0	0	0	0	0	1	0	0	0	0	1	1	1	0	1	0	0	0	1	0	0	0	sp|P35980|RL18_MOUSE 60S ribosomal protein L18 OS=Mus musculus OX=10090 GN=Rpl18 PE=1 SV=3
0	0	0	0	0	0	0	0	0	0	0	0	0	0	0	0	0	0	0	0	0	0	0	0	0	0	0	0	0	0	0	0	0	0	0	0	0	0	0	1	1	1	0	1	0	0	0	0	sp|P36363|FGF7_MOUSE Fibroblast growth factor 7 OS=Mus musculus OX=10090 GN=Fgf7 PE=2 SV=1
0	0	0	0	0	0	0	0	0	0	0	0	3	4	3	3	0	0	3	3	2	1	0	0	0	1	2	2	1	1	2	1	0	0	1	1	0	0	0	0	0	0	0	0	0	0	0	0	sp|P36552|HEM6_MOUSE Oxygen-dependent coproporphyrinogen-III oxidase, mitochondrial OS=Mus musculus OX=10090 GN=Cpox PE=1 SV=2
6	4	1	2	2	3	2	2	1	0	2	1	7	6	8	9	6	4	10	8	9	10	6	8	6	5	3	3	6	7	4	3	3	3	8	8	1	1	1	0	0	0	0	0	0	0	0	0	sp|P36993|PPM1B_MOUSE Protein phosphatase 1B OS=Mus musculus OX=10090 GN=Ppm1b PE=1 SV=1
9	8	5	3	5	3	1	1	3	3	3	3	12	12	13	15	15	13	12	11	11	11	11	11	12	11	10	8	12	13	7	8	7	7	13	13	1	1	2	1	1	1	1	1	2	1	1	1	sp|P38060|HMGCL_MOUSE Hydroxymethylglutaryl-CoA lyase, mitochondrial OS=Mus musculus OX=10090 GN=Hmgcl PE=1 SV=2
39	38	26	28	29	28	17	15	26	26	24	25	42	41	45	46	38	42	48	44	45	39	42	41	44	41	39	39	38	39	37	35	29	31	32	35	3	3	2	4	2	1	1	3	2	1	3	3	sp|P38647|GRP75_MOUSE Stress-70 protein, mitochondrial OS=Mus musculus OX=10090 GN=Hspa9 PE=1 SV=3
0	0	0	0	0	0	0	0	1	0	0	0	0	0	0	0	0	0	0	0	0	0	0	0	0	0	0	0	0	0	0	0	0	0	0	0	2	2	3	4	2	1	0	0	1	0	0	0	sp|P39054|DYN2_MOUSE Dynamin-2 OS=Mus musculus OX=10090 GN=Dnm2 PE=1 SV=2;sp|Q8BZ98|DYN3_MOUSE Dynamin-3 OS=Mus musculus OX=10090 GN=Dnm3 PE=1 SV=1;sp|P39053|DYN1_MOUSE Dynamin-1 OS=Mus musculus OX=10090 GN=Dnm1 PE=1 SV=2
0	0	0	1	1	1	0	0	0	1	0	0	0	0	0	0	0	0	0	0	0	0	0	0	0	0	0	0	0	0	0	0	0	0	0	0	2	3	2	3	1	2	2	2	1	1	2	2	sp|P39061|COIA1_MOUSE Collagen alpha-1(XVIII) chain OS=Mus musculus OX=10090 GN=Col18a1 PE=1 SV=4
9	8	4	4	4	6	2	2	3	4	2	3	11	11	15	13	12	12	12	10	14	12	13	12	10	9	9	9	8	12	11	9	6	7	10	8	9	9	12	10	9	10	6	7	10	9	6	8	sp|P40124|CAP1_MOUSE Adenylyl cyclase-associated protein 1 OS=Mus musculus OX=10090 GN=Cap1 PE=1 SV=4
24	25	19	18	18	18	7	7	13	16	13	13	30	29	30	32	29	29	31	31	30	33	31	31	27	26	22	25	28	25	20	19	20	18	29	30	4	2	5	3	1	3	4	2	3	3	3	4	sp|P40142|TKT_MOUSE Transketolase OS=Mus musculus OX=10090 GN=Tkt PE=1 SV=1
0	0	0	1	1	0	0	0	0	0	0	0	0	0	1	0	0	0	0	0	0	0	0	0	0	0	0	0	0	0	0	0	0	0	0	0	4	4	4	4	3	3	4	4	4	3	3	3	sp|P40240|CD9_MOUSE CD9 antigen OS=Mus musculus OX=10090 GN=Cd9 PE=1 SV=2
1	1	0	0	0	0	0	0	0	0	0	0	1	1	1	0	0	0	1	1	2	2	0	1	0	0	1	0	1	0	1	0	0	0	1	1	0	0	0	0	0	0	0	0	0	0	0	0	sp|P40336|VP26A_MOUSE Vacuolar protein sorting-associated protein 26A OS=Mus musculus OX=10090 GN=Vps26a PE=1 SV=1
12	13	10	10	9	8	6	6	7	9	7	6	15	15	15	16	14	14	17	16	15	16	16	15	12	14	14	11	15	15	12	11	11	10	14	15	1	0	0	0	2	1	1	2	0	0	0	0	sp|P40936|INMT_MOUSE Indolethylamine N-methyltransferase OS=Mus musculus OX=10090 GN=Inmt PE=1 SV=1
0	0	0	0	0	0	0	0	0	0	0	0	0	0	0	0	0	0	0	0	0	0	0	0	0	0	0	0	0	0	0	0	0	0	0	0	3	2	3	3	3	3	1	3	2	2	2	2	sp|P41731|CD63_MOUSE CD63 antigen OS=Mus musculus OX=10090 GN=Cd63 PE=1 SV=2
7	8	6	6	5	6	0	4	2	2	3	3	8	8	9	9	9	9	10	10	10	10	9	8	9	9	7	7	10	8	8	7	6	4	8	7	1	0	0	0	1	0	0	0	0	0	0	0	sp|P42125|ECI1_MOUSE Enoyl-CoA delta isomerase 1, mitochondrial OS=Mus musculus OX=10090 GN=Eci1 PE=1 SV=2
0	0	0	0	0	0	0	0	0	0	0	0	1	0	3	2	2	0	2	1	0	0	0	0	0	0	0	0	0	1	0	0	0	0	1	0	1	1	2	2	1	1	0	0	1	1	0	0	sp|P42208|SEPT2_MOUSE Septin-2 OS=Mus musculus OX=10090 GN=Septin2 PE=1 SV=2
0	0	0	0	0	0	0	0	0	0	0	0	1	1	0	0	0	1	1	1	1	0	1	1	0	0	0	0	1	1	0	0	0	0	1	1	1	2	3	3	2	1	0	0	0	0	1	1	sp|P42232|STA5B_MOUSE Signal transducer and activator of transcription 5B OS=Mus musculus OX=10090 GN=Stat5b PE=1 SV=1;sp|P42230|STA5A_MOUSE Signal transducer and activator of transcription 5A OS=Mus musculus OX=10090 GN=Stat5a PE=1 SV=1
5	6	4	4	4	4	1	1	2	3	2	3	3	2	2	3	2	2	2	1	3	4	2	2	4	3	3	4	2	3	4	4	4	3	2	2	0	0	0	0	0	0	0	0	0	0	0	0	sp|P42669|PURA_MOUSE Transcriptional activator protein Pur-alpha OS=Mus musculus OX=10090 GN=Pura PE=1 SV=1
35	36	29	26	24	23	13	14	20	24	19	22	34	34	31	37	38	39	32	34	37	39	36	35	33	35	32	33	35	37	31	28	30	29	37	34	7	6	9	8	5	8	4	5	6	6	3	0	sp|P42932|TCPQ_MOUSE T-complex protein 1 subunit theta OS=Mus musculus OX=10090 GN=Cct8 PE=1 SV=3
6	8	7	7	9	9	3	1	7	8	3	3	0	0	0	1	2	2	2	2	1	2	1	0	3	3	4	4	4	3	4	5	3	4	0	2	0	1	0	0	0	0	0	0	0	0	0	0	sp|P43274|H14_MOUSE Histone H1.4 OS=Mus musculus OX=10090 GN=Hist1h1e PE=1 SV=2
2	4	3	4	4	4	3	1	3	3	2	2	0	0	0	0	0	0	0	0	0	0	0	0	0	0	0	0	0	0	1	2	1	1	0	0	0	0	0	0	0	0	0	0	0	0	0	0	sp|P43276|H15_MOUSE Histone H1.5 OS=Mus musculus OX=10090 GN=Hist1h1b PE=1 SV=2
5	8	7	7	10	10	2	0	7	8	2	3	0	1	1	1	1	1	1	2	0	1	1	0	3	3	4	3	3	3	3	4	4	5	1	1	0	0	0	0	0	0	0	0	0	0	0	0	sp|P43277|H13_MOUSE Histone H1.3 OS=Mus musculus OX=10090 GN=Hist1h1d PE=1 SV=2
6	8	3	3	3	1	1	1	1	2	2	1	12	13	14	13	6	13	14	14	12	12	15	13	5	6	3	2	6	9	5	6	4	2	9	9	3	2	5	5	3	2	0	2	1	3	1	1	sp|P45376|ALDR_MOUSE Aldo-keto reductase family 1 member B1 OS=Mus musculus OX=10090 GN=Akr1b1 PE=1 SV=3
2	2	1	1	1	1	0	0	0	0	1	1	1	1	2	1	1	2	1	1	2	2	1	1	1	1	2	2	1	1	2	2	2	2	1	1	1	1	1	1	1	1	1	1	2	1	1	1	sp|P45377|ALD2_MOUSE Aldose reductase-related protein 2 OS=Mus musculus OX=10090 GN=Akr1b8 PE=1 SV=2
3	5	4	3	3	3	3	2	3	2	2	3	6	6	7	8	3	5	6	5	6	7	6	7	8	6	6	2	4	5	4	4	5	5	6	6	1	1	2	1	2	1	1	1	1	1	2	1	sp|P45591|COF2_MOUSE Cofilin-2 OS=Mus musculus OX=10090 GN=Cfl2 PE=1 SV=1
20	19	12	12	13	12	6	6	9	10	9	13	28	29	29	30	26	26	30	32	24	26	28	31	20	20	19	17	23	21	15	15	17	16	22	25	0	2	3	1	0	2	0	1	0	0	2	0	sp|P45952|ACADM_MOUSE Medium-chain specific acyl-CoA dehydrogenase, mitochondrial OS=Mus musculus OX=10090 GN=Acadm PE=1 SV=1
0	0	0	0	0	0	0	0	0	0	0	0	0	0	0	1	0	0	0	0	0	1	0	0	0	1	0	0	0	0	0	0	0	0	1	0	0	0	0	0	0	0	0	0	0	0	0	0	sp|P46061|RAGP1_MOUSE Ran GTPase-activating protein 1 OS=Mus musculus OX=10090 GN=Rangap1 PE=1 SV=2
0	0	0	0	0	0	0	0	0	0	0	1	0	0	0	0	0	0	0	0	0	0	0	0	0	1	0	0	0	0	0	0	1	0	0	0	1	1	0	3	0	1	0	0	0	0	0	0	sp|P46460|NSF_MOUSE Vesicle-fusing ATPase OS=Mus musculus OX=10090 GN=Nsf PE=1 SV=2
4	3	1	1	0	1	1	0	0	0	1	2	4	4	5	6	5	2	6	6	3	3	5	2	2	3	2	2	4	3	2	2	2	2	5	3	3	2	3	4	3	3	1	0	3	2	1	0	sp|P46471|PRS7_MOUSE 26S proteasome regulatory subunit 7 OS=Mus musculus OX=10090 GN=Psmc2 PE=1 SV=5
2	1	1	0	1	0	0	0	0	0	0	0	1	1	4	5	0	0	2	2	3	2	0	1	1	1	0	0	0	2	0	1	1	0	3	1	4	4	5	4	5	4	1	1	4	4	4	4	sp|P46638|RB11B_MOUSE Ras-related protein Rab-11B OS=Mus musculus OX=10090 GN=Rab11b PE=1 SV=3;sp|P62492|RB11A_MOUSE Ras-related protein Rab-11A OS=Mus musculus OX=10090 GN=Rab11a PE=1 SV=3
0	0	0	0	0	0	0	0	0	0	1	1	1	1	1	1	0	0	1	0	1	0	1	1	0	0	1	0	1	0	0	0	0	1	1	1	0	0	0	0	0	0	1	0	0	0	0	0	sp|P46656|ADX_MOUSE Adrenodoxin, mitochondrial OS=Mus musculus OX=10090 GN=Fdx1 PE=1 SV=1
2	2	0	0	0	0	0	0	0	0	0	0	3	0	3	3	4	4	3	4	3	1	4	2	2	2	1	0	1	1	0	0	0	0	2	3	0	0	0	0	0	0	1	0	0	0	0	0	sp|P46664|PURA2_MOUSE Adenylosuccinate synthetase isozyme 2 OS=Mus musculus OX=10090 GN=Adss PE=1 SV=2
1	2	0	0	0	0	0	0	0	0	0	0	1	3	1	2	2	0	3	2	1	1	2	2	0	1	2	1	3	1	3	1	0	1	3	2	0	0	0	0	0	0	0	0	0	0	0	0	sp|P46737|BRCC3_MOUSE Lys-63-specific deubiquitinase BRCC36 OS=Mus musculus OX=10090 GN=Brcc3 PE=1 SV=1
13	12	6	6	5	6	3	3	5	4	6	5	14	14	16	17	12	15	16	12	15	15	11	15	13	13	12	12	13	12	8	9	7	7	10	14	0	0	1	1	1	1	0	0	0	0	0	0	sp|P47199|QOR_MOUSE Quinone oxidoreductase OS=Mus musculus OX=10090 GN=Cryz PE=1 SV=1
34	35	25	25	26	25	19	18	24	27	23	21	45	45	38	40	39	41	43	47	43	43	42	41	40	39	41	35	40	41	30	30	30	29	39	42	3	4	1	2	7	3	5	4	1	1	2	2	sp|P47738|ALDH2_MOUSE Aldehyde dehydrogenase, mitochondrial OS=Mus musculus OX=10090 GN=Aldh2 PE=1 SV=1
1	1	0	0	0	0	0	0	0	0	0	0	1	1	2	1	2	2	0	1	1	1	2	2	1	1	0	1	2	1	1	1	0	0	3	2	1	2	2	2	3	2	0	1	2	1	0	0	sp|P47753|CAZA1_MOUSE F-actin-capping protein subunit alpha-1 OS=Mus musculus OX=10090 GN=Capza1 PE=1 SV=4
5	4	1	1	1	1	1	0	0	1	1	1	3	4	6	6	3	6	3	4	7	6	4	5	5	5	5	4	4	5	4	2	2	2	6	3	1	2	2	2	2	2	1	1	1	1	1	0	sp|P47754|CAZA2_MOUSE F-actin-capping protein subunit alpha-2 OS=Mus musculus OX=10090 GN=Capza2 PE=1 SV=3
4	4	1	1	0	1	0	0	0	0	1	1	4	5	4	4	2	4	4	4	4	5	4	4	6	6	2	3	5	5	2	2	2	3	5	5	0	1	1	3	1	1	0	1	1	1	0	1	sp|P47757|CAPZB_MOUSE F-actin-capping protein subunit beta OS=Mus musculus OX=10090 GN=Capzb PE=1 SV=3
0	0	0	0	0	0	0	0	0	0	0	0	0	0	0	0	0	0	0	0	0	0	0	0	0	0	0	0	0	0	0	0	0	0	0	0	1	2	3	2	0	0	1	2	3	3	0	1	sp|P47856|GFPT1_MOUSE Glutamine--fructose-6-phosphate aminotransferase [isomerizing] 1 OS=Mus musculus OX=10090 GN=Gfpt1 PE=1 SV=3
0	0	0	0	0	0	0	0	0	0	0	0	0	0	0	0	0	0	0	0	0	0	0	0	0	0	0	0	0	1	0	0	0	0	0	0	0	1	1	2	1	1	0	0	0	0	0	0	sp|P47877|IBP2_MOUSE Insulin-like growth factor-binding protein 2 OS=Mus musculus OX=10090 GN=Igfbp2 PE=2 SV=2
1	1	0	0	0	0	0	0	0	0	0	0	1	2	3	2	2	2	2	2	1	2	2	3	2	2	1	1	2	2	1	1	0	0	3	3	0	0	0	0	0	0	0	0	0	0	0	0	sp|P47955|RLA1_MOUSE 60S acidic ribosomal protein P1 OS=Mus musculus OX=10090 GN=Rplp1 PE=1 SV=1
0	0	0	1	0	0	0	0	1	0	0	1	3	5	1	3	2	1	5	4	1	2	0	0	0	0	0	0	0	0	0	0	0	0	3	2	0	0	0	0	0	0	0	0	0	0	0	0	sp|P47962|RL5_MOUSE 60S ribosomal protein L5 OS=Mus musculus OX=10090 GN=Rpl5 PE=1 SV=3
0	0	0	0	0	0	0	0	0	0	0	0	0	0	0	0	0	0	1	1	0	0	0	0	0	0	0	0	0	0	0	0	0	0	0	0	0	0	0	0	0	0	0	0	0	0	0	0	sp|P47963|RL13_MOUSE 60S ribosomal protein L13 OS=Mus musculus OX=10090 GN=Rpl13 PE=1 SV=3
2	1	1	1	2	1	0	0	4	1	0	0	0	1	1	1	3	3	1	1	1	2	0	0	0	0	0	0	0	2	0	0	1	1	0	0	3	3	4	4	2	3	0	0	4	3	0	0	sp|P48036|ANXA5_MOUSE Annexin A5 OS=Mus musculus OX=10090 GN=Anxa5 PE=1 SV=1
1	1	1	1	1	1	0	0	1	1	1	1	1	1	1	1	1	0	1	1	1	1	0	0	0	0	0	0	0	0	1	1	1	1	0	0	2	1	1	1	1	1	1	0	0	0	1	0	sp|P48193|41_MOUSE Protein 4.1 OS=Mus musculus OX=10090 GN=Epb41 PE=1 SV=2
3	2	0	0	0	0	0	0	0	1	0	0	6	6	9	9	6	4	5	7	9	5	8	8	4	6	3	3	6	7	2	2	1	1	7	7	1	0	0	1	0	0	0	0	0	0	0	0	sp|P48722|HS74L_MOUSE Heat shock 70 kDa protein 4L OS=Mus musculus OX=10090 GN=Hspa4l PE=1 SV=2
14	17	6	5	4	5	1	1	3	1	3	4	16	15	15	17	10	10	17	17	15	16	13	14	13	12	8	9	9	10	9	7	6	5	10	15	3	3	3	3	3	4	0	0	2	0	1	1	sp|P48758|CBR1_MOUSE Carbonyl reductase [NADPH] 1 OS=Mus musculus OX=10090 GN=Cbr1 PE=1 SV=3
1	2	1	1	1	1	1	0	1	1	1	1	4	1	1	3	0	1	6	3	4	4	3	3	1	0	2	1	3	3	2	3	2	1	3	3	1	1	3	1	3	1	1	1	1	1	1	1	sp|P48774|GSTM5_MOUSE Glutathione S-transferase Mu 5 OS=Mus musculus OX=10090 GN=Gstm5 PE=1 SV=1
2	1	0	0	0	0	0	0	0	0	0	0	1	1	2	2	1	0	1	1	2	1	1	1	1	3	1	2	2	2	1	1	0	0	1	1	0	0	0	0	0	0	0	0	0	0	0	0	sp|P48776|T23O_MOUSE Tryptophan 2,3-dioxygenase OS=Mus musculus OX=10090 GN=Tdo2 PE=1 SV=2
14	15	7	7	6	7	2	2	7	10	5	4	13	12	11	13	12	16	16	14	15	15	16	14	15	12	15	14	18	17	12	12	8	8	18	17	4	4	3	3	3	3	2	2	4	3	2	2	sp|P49429|HPPD_MOUSE 4-hydroxyphenylpyruvate dioxygenase OS=Mus musculus OX=10090 GN=Hpd PE=1 SV=3
7	7	3	2	0	1	0	0	1	0	2	2	4	7	10	9	4	8	9	8	11	7	7	12	6	5	2	6	6	6	4	2	3	2	8	8	1	2	2	1	1	0	0	0	1	0	1	2	sp|P49443|PPM1A_MOUSE Protein phosphatase 1A OS=Mus musculus OX=10090 GN=Ppm1a PE=1 SV=1
10	13	8	9	9	10	5	6	9	9	8	8	10	8	11	11	12	13	12	8	12	10	10	9	14	13	12	14	12	13	9	9	8	6	11	10	0	2	0	1	2	0	3	4	2	0	1	2	sp|P49722|PSA2_MOUSE Proteasome subunit alpha type-2 OS=Mus musculus OX=10090 GN=Psma2 PE=1 SV=3
1	1	0	0	0	0	1	1	0	0	0	0	2	2	1	1	0	0	2	3	1	2	2	1	1	1	0	0	1	1	1	0	0	0	1	0	0	0	0	0	0	0	0	0	0	0	0	0	sp|P49935|CATH_MOUSE Pro-cathepsin H OS=Mus musculus OX=10090 GN=Ctsh PE=1 SV=2
15	14	13	12	12	12	11	11	14	14	12	12	14	14	13	11	13	14	12	13	14	13	14	13	13	13	14	15	14	14	13	13	13	12	11	10	4	5	4	4	6	7	5	4	3	4	5	5	sp|P49945|FRIL2_MOUSE Ferritin light chain 2 OS=Mus musculus OX=10090 GN=Ftl2 PE=3 SV=2
0	0	0	0	0	0	0	0	0	0	0	0	1	0	1	1	0	0	1	1	0	1	1	1	0	1	0	0	0	0	0	0	0	0	0	0	0	0	0	0	0	0	0	0	0	0	0	0	sp|P49962|SRP09_MOUSE Signal recognition particle 9 kDa protein OS=Mus musculus OX=10090 GN=Srp9 PE=1 SV=2
9	10	4	4	4	3	1	1	2	2	3	3	14	12	12	11	10	10	9	11	14	14	14	13	8	8	8	8	11	9	6	7	4	3	9	10	0	0	0	0	0	0	0	0	0	0	0	0	sp|P50136|ODBA_MOUSE 2-oxoisovalerate dehydrogenase subunit alpha, mitochondrial OS=Mus musculus OX=10090 GN=Bckdha PE=1 SV=1
4	5	0	1	1	1	0	0	2	0	1	0	8	6	7	7	6	6	7	8	8	7	8	8	6	6	4	5	5	6	4	2	2	2	6	7	0	0	0	0	0	0	0	0	0	0	0	0	sp|P50171|DHB8_MOUSE Estradiol 17-beta-dehydrogenase 8 OS=Mus musculus OX=10090 GN=Hsd17b8 PE=1 SV=2
28	28	23	22	22	21	10	10	23	21	15	15	26	26	26	29	26	28	27	26	30	30	28	28	29	29	30	28	28	30	25	25	19	19	28	29	22	20	22	20	18	18	16	18	19	18	15	13	sp|P50247|SAHH_MOUSE Adenosylhomocysteinase OS=Mus musculus OX=10090 GN=Ahcy PE=1 SV=3
1	1	0	0	0	0	0	0	0	0	0	0	0	0	1	1	0	0	1	0	1	1	0	0	0	0	0	0	0	0	0	0	0	0	0	0	1	1	1	1	1	1	0	1	1	0	0	0	sp|P50295|ARY2_MOUSE Arylamine N-acetyltransferase 2 OS=Mus musculus OX=10090 GN=Nat2 PE=1 SV=1;sp|P50296|ARY3_MOUSE Arylamine N-acetyltransferase 3 OS=Mus musculus OX=10090 GN=Nat3 PE=2 SV=1;sp|P50294|ARY1_MOUSE Arylamine N-acetyltransferase 1 OS=Mus musc
8	8	1	1	1	1	0	0	0	0	1	2	4	6	8	7	2	4	4	6	8	6	6	5	5	3	1	2	3	2	3	2	2	2	4	4	3	7	6	7	6	5	4	3	7	7	3	4	sp|P50396|GDIA_MOUSE Rab GDP dissociation inhibitor alpha OS=Mus musculus OX=10090 GN=Gdi1 PE=1 SV=3
19	16	9	8	9	11	3	2	8	10	11	8	23	23	25	24	17	17	24	22	21	21	22	22	22	23	18	20	21	23	19	17	13	15	21	25	3	2	3	3	3	3	3	1	4	2	2	2	sp|P50431|GLYC_MOUSE Serine hydroxymethyltransferase, cytosolic OS=Mus musculus OX=10090 GN=Shmt1 PE=1 SV=3
0	0	0	0	0	0	0	0	0	0	0	0	0	1	0	0	0	0	0	1	1	0	1	2	0	0	0	0	0	0	0	0	0	0	0	0	0	0	0	0	0	0	0	0	0	0	0	0	sp|P50462|CSRP3_MOUSE Cysteine and glycine-rich protein 3 OS=Mus musculus OX=10090 GN=Csrp3 PE=1 SV=1
3	3	1	1	2	2	0	0	0	0	0	1	3	3	5	3	4	7	4	4	5	3	7	3	3	1	4	2	5	4	2	0	0	1	1	1	5	3	2	2	1	2	1	0	1	1	2	0	sp|P50516|VATA_MOUSE V-type proton ATPase catalytic subunit A OS=Mus musculus OX=10090 GN=Atp6v1a PE=1 SV=2
0	0	0	0	0	0	1	0	0	0	0	0	1	1	0	0	1	1	2	1	1	1	1	1	0	1	1	0	2	0	1	1	0	0	0	1	1	1	1	0	1	1	0	0	0	1	0	0	sp|P50518|VATE1_MOUSE V-type proton ATPase subunit E 1 OS=Mus musculus OX=10090 GN=Atp6v1e1 PE=1 SV=2
1	1	0	0	0	1	0	0	1	2	0	1	0	2	1	1	2	1	1	1	2	4	3	3	2	1	1	2	2	0	0	0	1	0	3	4	0	0	0	0	0	1	0	0	1	1	0	0	sp|P50544|ACADV_MOUSE Very long-chain specific acyl-CoA dehydrogenase, mitochondrial OS=Mus musculus OX=10090 GN=Acadvl PE=1 SV=3
17	17	7	8	7	6	3	4	3	5	7	7	13	14	14	14	10	12	13	15	17	18	15	13	15	14	10	7	12	12	11	11	7	6	14	14	0	1	0	2	0	0	0	0	0	1	0	0	sp|P50580|PA2G4_MOUSE Proliferation-associated protein 2G4 OS=Mus musculus OX=10090 GN=Pa2g4 PE=1 SV=3
0	0	0	0	0	0	0	0	0	0	0	0	0	0	0	0	0	0	0	0	0	0	0	0	0	0	0	0	0	0	0	0	0	0	0	0	3	3	3	3	3	3	3	3	3	3	2	1	sp|P50608|FMOD_MOUSE Fibromodulin OS=Mus musculus OX=10090 GN=Fmod PE=2 SV=1
2	1	1	0	1	0	0	0	0	0	0	0	2	1	5	7	2	1	5	1	3	4	3	5	1	2	0	0	1	2	0	1	0	0	1	2	2	2	5	5	1	2	2	0	1	1	1	1	sp|P51150|RAB7A_MOUSE Ras-related protein Rab-7a OS=Mus musculus OX=10090 GN=Rab7a PE=1 SV=2
19	21	14	11	12	12	7	7	13	13	9	9	21	24	26	25	24	24	26	25	25	27	25	24	21	22	22	19	21	23	16	19	12	15	22	22	1	1	0	1	1	0	2	1	0	0	1	1	sp|P51174|ACADL_MOUSE Long-chain specific acyl-CoA dehydrogenase, mitochondrial OS=Mus musculus OX=10090 GN=Acadl PE=1 SV=2
2	2	0	0	0	0	0	0	0	1	0	0	1	2	2	3	2	1	2	3	1	1	1	1	2	2	2	1	2	0	1	1	1	1	2	2	0	0	0	0	0	0	0	0	0	0	0	0	sp|P51410|RL9_MOUSE 60S ribosomal protein L9 OS=Mus musculus OX=10090 GN=Rpl9 PE=2 SV=2
10	11	3	3	3	3	0	0	1	4	4	3	22	19	21	21	19	19	20	22	19	20	21	21	18	15	10	8	16	18	7	9	5	4	17	17	1	0	0	0	0	0	0	0	0	0	0	0	sp|P51660|DHB4_MOUSE Peroxisomal multifunctional enzyme type 2 OS=Mus musculus OX=10090 GN=Hsd17b4 PE=1 SV=3
2	1	0	0	1	0	0	0	0	0	0	0	2	2	1	1	2	0	1	1	1	3	0	0	1	1	0	0	0	0	1	1	1	1	0	0	0	1	0	0	0	0	2	2	1	0	0	0	sp|P51855|GSHB_MOUSE Glutathione synthetase OS=Mus musculus OX=10090 GN=Gss PE=1 SV=1
1	0	0	0	0	0	0	0	0	0	0	0	1	1	1	2	1	2	1	1	1	2	2	2	0	0	0	0	1	2	0	0	0	0	2	2	0	0	0	0	0	0	0	0	1	0	0	0	sp|P51859|HDGF_MOUSE Hepatoma-derived growth factor OS=Mus musculus OX=10090 GN=Hdgf PE=1 SV=2
1	0	0	1	0	0	0	0	0	0	0	0	0	0	0	0	0	0	0	0	0	0	0	0	0	0	0	0	0	0	0	0	0	0	0	0	1	1	1	1	1	1	1	1	1	1	1	0	sp|P51881|ADT2_MOUSE ADP/ATP translocase 2 OS=Mus musculus OX=10090 GN=Slc25a5 PE=1 SV=3
0	0	0	0	0	0	0	0	0	0	0	0	0	1	0	0	1	2	1	0	0	0	0	0	0	0	0	0	0	0	0	0	0	0	0	0	4	4	3	4	3	3	4	4	5	5	3	4	sp|P51885|LUM_MOUSE Lumican OS=Mus musculus OX=10090 GN=Lum PE=1 SV=2
0	0	0	0	0	0	0	0	0	0	0	0	0	0	0	0	0	0	0	0	0	0	0	0	0	0	0	0	0	0	0	0	0	0	0	0	1	1	0	1	0	1	1	1	1	1	0	0	sp|P51912|AAAT_MOUSE Neutral amino acid transporter B(0) OS=Mus musculus OX=10090 GN=Slc1a5 PE=1 SV=2
14	14	5	6	3	3	1	1	5	5	3	3	15	13	14	14	13	10	14	12	14	10	13	12	13	12	8	10	11	12	12	11	8	9	14	13	1	1	0	0	0	0	1	1	0	0	0	1	sp|P52196|THTR_MOUSE Thiosulfate sulfurtransferase OS=Mus musculus OX=10090 GN=Tst PE=1 SV=3
1	1	0	0	0	0	0	0	0	0	0	0	0	1	1	2	1	1	2	0	3	2	0	0	0	0	0	0	0	2	1	1	0	0	0	0	0	1	0	0	0	1	0	0	0	0	0	0	sp|P52430|PON1_MOUSE Serum paraoxonase/arylesterase 1 OS=Mus musculus OX=10090 GN=Pon1 PE=1 SV=2
7	8	4	4	4	4	2	4	2	3	4	5	12	11	15	13	12	10	8	12	14	11	10	11	14	11	13	11	13	12	10	9	7	4	10	11	19	21	21	23	18	19	12	15	14	13	15	13	sp|P52480|KPYM_MOUSE Pyruvate kinase PKM OS=Mus musculus OX=10090 GN=Pkm PE=1 SV=4
0	0	0	0	0	1	0	0	2	2	0	1	1	0	0	1	0	3	1	1	1	1	2	1	1	0	2	2	2	2	1	1	0	1	1	1	0	0	0	0	0	0	0	0	0	0	0	0	sp|P52760|RIDA_MOUSE 2-iminobutanoate/2-iminopropanoate deaminase OS=Mus musculus OX=10090 GN=Rida PE=1 SV=3
0	0	0	0	0	0	0	0	0	0	0	0	1	0	0	0	0	0	1	4	1	0	0	0	0	0	0	0	0	0	1	1	0	0	0	0	0	0	0	0	0	0	0	0	0	0	0	0	sp|P52825|CPT2_MOUSE Carnitine O-palmitoyltransferase 2, mitochondrial OS=Mus musculus OX=10090 GN=Cpt2 PE=1 SV=2
0	1	0	0	0	0	0	0	0	0	0	0	0	1	1	0	1	2	0	1	1	1	1	1	1	1	0	0	1	1	1	1	1	1	3	1	0	0	0	0	0	0	0	0	0	0	0	0	sp|P52840|ST1A1_MOUSE Sulfotransferase 1A1 OS=Mus musculus OX=10090 GN=Sult1a1 PE=1 SV=1
0	0	0	0	0	0	0	0	0	0	0	0	1	1	2	2	0	0	3	1	0	0	0	1	1	1	0	0	0	0	0	0	0	0	1	1	0	0	0	0	0	0	0	0	0	0	0	0	sp|P52843|ST2A1_MOUSE Bile salt sulfotransferase 1 OS=Mus musculus OX=10090 GN=Sult2a1 PE=1 SV=1;sp|P50236|ST2A2_MOUSE Bile salt sulfotransferase 2 OS=Mus musculus OX=10090 GN=Sult2a2 PE=2 SV=1
4	3	2	2	2	2	1	1	2	2	2	2	4	6	6	6	2	1	5	5	5	6	4	6	5	6	2	3	4	3	3	2	2	3	6	6	1	0	1	3	1	1	0	0	0	0	0	0	sp|P53026|RL10A_MOUSE 60S ribosomal protein L10a OS=Mus musculus OX=10090 GN=Rpl10a PE=1 SV=3
21	20	11	12	11	11	5	7	9	7	12	10	22	23	21	20	21	22	22	21	23	23	20	22	22	22	16	19	18	19	15	17	12	11	23	22	2	2	1	0	1	1	1	0	1	0	2	2	sp|P53395|ODB2_MOUSE Lipoamide acyltransferase component of branched-chain alpha-keto acid dehydrogenase complex, mitochondrial OS=Mus musculus OX=10090 GN=Dbt PE=1 SV=2
25	25	15	16	14	15	11	12	12	16	14	15	32	27	33	31	30	26	28	31	34	36	28	33	30	31	27	28	32	30	23	24	21	19	26	26	3	2	3	2	3	6	5	5	1	3	6	5	sp|P53657|KPYR_MOUSE Pyruvate kinase PKLR OS=Mus musculus OX=10090 GN=Pklr PE=1 SV=1
1	1	0	0	0	0	0	0	0	0	0	0	0	0	1	1	0	0	0	0	1	1	0	0	0	1	0	0	0	0	1	1	1	0	0	0	0	0	0	0	0	0	0	0	0	0	0	0	sp|P53808|PPCT_MOUSE Phosphatidylcholine transfer protein OS=Mus musculus OX=10090 GN=Pctp PE=1 SV=2
0	1	0	0	0	0	0	0	0	0	0	0	0	0	0	0	0	0	0	0	0	0	0	0	0	0	0	0	0	0	0	0	0	0	0	0	0	0	0	0	0	0	0	0	0	0	0	0	sp|P53811|PIPNB_MOUSE Phosphatidylinositol transfer protein beta isoform OS=Mus musculus OX=10090 GN=Pitpnb PE=1 SV=2
0	0	0	0	0	0	0	0	0	0	0	0	0	0	0	0	0	1	0	0	0	0	0	0	0	0	0	0	0	0	0	0	0	0	0	0	3	3	3	2	1	1	2	3	3	3	3	1	sp|P53986|MOT1_MOUSE Monocarboxylate transporter 1 OS=Mus musculus OX=10090 GN=Slc16a1 PE=1 SV=1
1	2	0	0	0	0	0	0	0	0	1	1	2	3	1	1	1	2	1	2	1	3	1	1	1	1	0	1	1	0	0	0	0	0	0	0	3	4	3	2	3	3	0	1	1	1	0	0	sp|P53994|RAB2A_MOUSE Ras-related protein Rab-2A OS=Mus musculus OX=10090 GN=Rab2a PE=1 SV=1;sp|P59279|RAB2B_MOUSE Ras-related protein Rab-2B OS=Mus musculus OX=10090 GN=Rab2b PE=1 SV=1
0	0	0	0	0	0	0	0	0	0	0	0	0	0	0	0	0	0	0	0	0	0	0	1	0	0	0	0	1	1	0	0	0	0	0	0	0	0	0	0	0	0	0	0	0	0	0	0	sp|P53996|CNBP_MOUSE Cellular nucleic acid-binding protein OS=Mus musculus OX=10090 GN=Cnbp PE=1 SV=2
13	13	6	5	3	7	2	0	5	7	5	4	20	20	19	19	20	19	19	18	19	17	20	18	16	16	11	11	13	11	13	12	10	8	15	15	1	1	1	0	0	1	1	0	0	1	1	1	sp|P54071|IDHP_MOUSE Isocitrate dehydrogenase [NADP], mitochondrial OS=Mus musculus OX=10090 GN=Idh2 PE=1 SV=3
0	0	0	0	0	0	0	0	0	0	0	0	0	0	0	0	0	0	0	0	0	0	0	0	0	0	0	0	0	0	0	0	0	0	0	0	2	2	3	2	1	1	0	0	0	0	0	0	sp|P54116|STOM_MOUSE Erythrocyte band 7 integral membrane protein OS=Mus musculus OX=10090 GN=Stom PE=1 SV=3
0	0	0	0	0	0	0	0	0	0	0	0	2	1	2	2	0	0	0	1	1	1	2	0	1	0	0	0	0	0	0	0	0	0	2	1	0	0	0	0	0	0	0	0	0	0	0	0	sp|P54728|RD23B_MOUSE UV excision repair protein RAD23 homolog B OS=Mus musculus OX=10090 GN=Rad23b PE=1 SV=2
0	0	1	0	0	0	0	0	0	0	2	2	3	3	3	2	2	2	4	4	3	2	4	6	0	0	1	1	1	1	1	1	1	1	3	4	0	0	0	0	0	0	0	0	0	0	0	0	sp|P54797|TNG2_MOUSE Transport and Golgi organization 2 homolog OS=Mus musculus OX=10090 GN=Tango2 PE=1 SV=1
0	1	0	0	0	0	0	0	1	0	0	1	2	2	0	1	1	1	2	3	2	1	0	1	3	2	0	2	4	4	1	0	2	2	2	3	0	2	1	2	1	0	1	1	2	2	2	0	sp|P54822|PUR8_MOUSE Adenylosuccinate lyase OS=Mus musculus OX=10090 GN=Adsl PE=1 SV=2
18	17	8	8	7	6	4	4	6	6	5	6	20	20	19	19	14	13	20	19	19	17	18	16	17	12	9	10	14	17	15	11	6	7	13	15	3	2	1	1	0	1	1	1	1	2	0	0	sp|P54869|HMCS2_MOUSE Hydroxymethylglutaryl-CoA synthase, mitochondrial OS=Mus musculus OX=10090 GN=Hmgcs2 PE=1 SV=2
1	1	0	0	1	0	0	0	0	0	0	0	1	0	1	1	1	0	1	0	0	0	0	0	0	1	1	1	0	0	1	1	0	0	1	1	1	2	2	3	2	1	2	2	0	1	1	1	sp|P55258|RAB8A_MOUSE Ras-related protein Rab-8A OS=Mus musculus OX=10090 GN=Rab8a PE=1 SV=2
24	24	15	13	9	10	4	3	10	11	8	10	22	21	22	22	21	22	23	22	22	22	22	23	17	20	19	19	19	21	19	17	12	13	19	19	3	1	2	2	1	2	1	3	3	6	0	0	sp|P55264|ADK_MOUSE Adenosine kinase OS=Mus musculus OX=10090 GN=Adk PE=1 SV=2
0	0	1	0	0	0	0	0	1	0	0	0	0	0	0	0	0	0	0	0	0	0	0	0	0	0	0	0	0	0	0	0	1	1	0	0	1	1	0	1	0	1	1	1	3	2	2	2	sp|P55288|CAD11_MOUSE Cadherin-11 OS=Mus musculus OX=10090 GN=Cdh11 PE=1 SV=1
0	0	0	0	0	0	0	0	0	0	0	0	1	0	1	0	0	0	1	0	0	2	0	0	0	0	0	0	0	0	0	0	0	0	0	1	0	0	0	0	1	0	0	0	0	0	0	0	sp|P55292|DSC2_MOUSE Desmocollin-2 OS=Mus musculus OX=10090 GN=Dsc2 PE=1 SV=1
1	1	0	0	0	0	0	0	0	0	0	0	1	2	4	2	2	2	2	2	3	2	2	2	2	2	0	1	2	1	1	1	0	1	1	2	0	0	0	0	0	0	0	0	0	0	0	0	sp|P56380|AP4A_MOUSE Bis(5-nucleosyl)-tetraphosphatase [asymmetrical] OS=Mus musculus OX=10090 GN=Nudt2 PE=1 SV=3
0	0	0	0	0	0	0	0	0	0	0	0	0	0	0	0	0	0	0	0	0	0	0	0	0	0	0	0	0	0	0	0	0	0	0	1	0	0	0	0	0	0	0	0	0	0	0	0	sp|P56387|DYLT3_MOUSE Dynein light chain Tctex-type 3 OS=Mus musculus OX=10090 GN=Dynlt3 PE=1 SV=1
2	1	0	0	0	0	0	0	0	0	0	0	3	3	4	4	3	2	2	3	2	2	2	2	2	2	0	2	2	1	2	1	0	0	2	2	0	0	0	0	0	0	0	0	0	0	0	0	sp|P56389|CDD_MOUSE Cytidine deaminase OS=Mus musculus OX=10090 GN=Cda PE=1 SV=2
1	1	0	0	0	0	0	0	0	0	0	0	3	3	2	1	2	1	3	3	2	3	3	2	0	2	1	1	1	1	1	0	0	0	2	2	0	0	0	0	0	0	0	0	0	0	0	0	sp|P56391|CX6B1_MOUSE Cytochrome c oxidase subunit 6B1 OS=Mus musculus OX=10090 GN=Cox6b1 PE=1 SV=2
5	5	1	1	1	1	3	3	2	3	0	1	4	4	4	4	4	4	4	5	4	5	5	5	4	4	4	4	5	5	5	5	4	4	4	4	0	0	0	0	0	0	0	0	0	0	0	0	sp|P56395|CYB5_MOUSE Cytochrome b5 OS=Mus musculus OX=10090 GN=Cyb5a PE=1 SV=2
6	7	3	3	1	3	1	2	2	0	1	2	6	8	5	7	1	3	5	6	9	9	5	5	4	5	7	7	5	9	4	6	2	3	7	6	1	1	0	1	1	1	0	0	1	1	1	1	sp|P56399|UBP5_MOUSE Ubiquitin carboxyl-terminal hydrolase 5 OS=Mus musculus OX=10090 GN=Usp5 PE=1 SV=1
20	19	11	9	10	9	4	3	9	9	7	6	23	22	25	27	23	22	26	25	25	23	26	26	23	26	22	21	22	22	19	19	15	16	23	20	1	0	0	1	0	0	0	0	1	1	1	0	sp|P56480|ATPB_MOUSE ATP synthase subunit beta, mitochondrial OS=Mus musculus OX=10090 GN=Atp5f1b PE=1 SV=2
0	0	0	1	1	1	1	0	1	1	0	1	1	0	2	2	1	2	0	1	0	1	1	2	1	2	0	1	1	1	1	1	0	0	2	1	0	0	0	0	0	0	0	0	0	0	0	0	sp|P56812|PDCD5_MOUSE Programmed cell death protein 5 OS=Mus musculus OX=10090 GN=Pdcd5 PE=1 SV=3
9	8	5	6	6	3	2	2	4	3	4	4	14	13	14	14	12	10	10	11	12	13	11	11	11	12	11	11	11	13	12	10	10	8	12	13	2	0	0	0	0	1	0	0	0	0	0	1	sp|P57776|EF1D_MOUSE Elongation factor 1-delta OS=Mus musculus OX=10090 GN=Eef1d PE=1 SV=3
5	4	2	2	1	1	0	0	2	1	1	1	3	4	5	4	2	1	1	2	7	6	3	2	6	4	9	7	7	9	4	4	2	2	3	4	8	10	14	14	13	13	2	4	6	5	2	2	sp|P57780|ACTN4_MOUSE Alpha-actinin-4 OS=Mus musculus OX=10090 GN=Actn4 PE=1 SV=1
2	2	1	1	1	1	0	0	0	1	1	1	1	0	2	3	1	0	1	1	2	4	1	1	2	0	2	1	1	3	2	1	2	2	5	4	0	0	0	0	0	0	0	0	0	0	0	0	sp|P58044|IDI1_MOUSE Isopentenyl-diphosphate Delta-isomerase 1 OS=Mus musculus OX=10090 GN=Idi1 PE=1 SV=1
41	40	27	30	27	30	8	7	21	21	20	22	48	48	52	52	53	51	47	50	49	49	50	50	48	38	38	38	48	48	36	36	31	32	43	45	16	15	13	13	12	8	13	10	13	12	16	11	sp|P58252|EF2_MOUSE Elongation factor 2 OS=Mus musculus OX=10090 GN=Eef2 PE=1 SV=2
0	0	0	0	0	0	0	0	0	0	0	0	0	0	0	1	0	0	1	0	1	0	0	2	1	0	0	0	0	1	0	0	0	0	1	2	0	0	0	0	0	0	0	0	0	0	0	0	sp|P58389|PTPA_MOUSE Serine/threonine-protein phosphatase 2A activator OS=Mus musculus OX=10090 GN=Ptpa PE=1 SV=1
4	4	1	0	0	0	0	0	0	1	0	0	2	2	1	2	0	1	1	2	4	4	2	3	0	2	2	2	2	2	1	3	1	1	0	2	0	0	0	0	0	0	0	0	0	0	0	0	sp|P59325|IF5_MOUSE Eukaryotic translation initiation factor 5 OS=Mus musculus OX=10090 GN=Eif5 PE=1 SV=1
5	5	1	1	2	1	0	0	1	1	1	1	6	6	6	6	6	6	6	5	6	6	6	5	6	6	6	5	6	6	5	5	2	2	6	6	2	2	3	3	3	3	0	1	2	1	1	0	sp|P59999|ARPC4_MOUSE Actin-related protein 2/3 complex subunit 4 OS=Mus musculus OX=10090 GN=Arpc4 PE=1 SV=3
7	8	4	3	2	3	0	0	1	0	4	3	7	7	5	6	2	2	7	6	6	6	4	4	6	4	2	3	7	5	5	3	4	3	5	4	0	0	0	0	0	0	0	0	0	0	0	0	sp|P60229|EIF3E_MOUSE Eukaryotic translation initiation factor 3 subunit E OS=Mus musculus OX=10090 GN=Eif3e PE=1 SV=1
1	1	1	1	0	1	0	0	0	1	1	1	1	0	1	1	1	1	1	2	1	2	2	1	1	1	1	1	1	1	1	1	1	1	1	1	1	1	1	1	1	1	1	1	1	1	1	1	sp|P60334|CDO1_MOUSE Cysteine dioxygenase type 1 OS=Mus musculus OX=10090 GN=Cdo1 PE=1 SV=1
4	4	1	1	1	1	0	0	0	0	1	1	4	4	4	4	4	4	4	4	4	4	5	4	3	4	4	3	3	3	2	1	1	1	4	4	2	3	2	4	2	3	1	1	2	1	1	1	sp|P60335|PCBP1_MOUSE Poly(rC)-binding protein 1 OS=Mus musculus OX=10090 GN=Pcbp1 PE=1 SV=1
1	2	2	0	1	1	0	0	1	1	0	0	3	3	6	5	3	4	5	3	3	4	4	5	2	2	0	2	1	1	2	1	2	0	2	2	0	1	1	0	0	0	0	0	0	0	1	0	sp|P60670|NPL4_MOUSE Nuclear protein localization protein 4 homolog OS=Mus musculus OX=10090 GN=Nploc4 PE=1 SV=3
19	19	14	13	15	13	12	10	12	14	13	13	19	19	21	19	20	20	21	20	20	20	21	20	21	19	20	16	21	19	16	17	14	13	18	19	26	28	24	25	25	27	19	18	21	21	18	18	sp|P60710|ACTB_MOUSE Actin, cytoplasmic 1 OS=Mus musculus OX=10090 GN=Actb PE=1 SV=1
0	0	0	0	0	0	0	0	0	0	0	1	0	0	1	1	0	1	0	0	0	0	0	0	0	0	0	0	0	0	0	0	0	0	0	0	4	2	4	4	3	3	3	2	2	2	3	2	sp|P60766|CDC42_MOUSE Cell division control protein 42 homolog OS=Mus musculus OX=10090 GN=Cdc42 PE=1 SV=2
4	5	0	2	0	0	0	0	0	0	0	0	5	5	5	8	1	4	6	5	5	7	4	3	4	4	2	2	5	4	2	3	1	1	6	8	7	6	7	7	7	6	3	2	6	5	1	1	sp|P60843|IF4A1_MOUSE Eukaryotic initiation factor 4A-I OS=Mus musculus OX=10090 GN=Eif4a1 PE=1 SV=1
4	4	2	1	0	1	0	0	2	1	0	0	1	1	4	4	4	3	3	4	2	3	2	2	4	3	1	2	3	2	3	2	2	1	2	2	0	0	0	0	0	0	0	0	0	0	0	0	sp|P60867|RS20_MOUSE 40S ribosomal protein S20 OS=Mus musculus OX=10090 GN=Rps20 PE=1 SV=1
1	1	0	0	0	0	0	0	0	0	0	0	2	1	2	2	2	1	2	1	0	0	1	1	1	2	1	1	1	1	0	0	0	0	2	2	2	2	2	2	2	2	1	1	0	1	1	1	sp|P61028|RAB8B_MOUSE Ras-related protein Rab-8B OS=Mus musculus OX=10090 GN=Rab8b PE=1 SV=1
0	0	0	0	0	0	0	0	0	0	0	0	1	1	1	1	0	1	1	1	1	1	1	1	1	1	0	0	0	0	1	1	0	0	1	2	1	0	0	0	1	0	0	0	0	1	0	0	sp|P61079|UB2D3_MOUSE Ubiquitin-conjugating enzyme E2 D3 OS=Mus musculus OX=10090 GN=Ube2d3 PE=1 SV=1;sp|Q6ZWY6|U2D2B_MOUSE Ubiquitin-conjugating enzyme E2 D2B OS=Mus musculus OX=10090 GN=Ube2d2b PE=1 SV=1;sp|P62838|UB2D2_MOUSE Ubiquitin-conjugating enzyme
1	1	0	0	1	1	0	0	1	1	0	0	3	3	5	4	3	2	3	2	3	4	3	3	3	4	2	0	1	1	3	3	1	2	2	2	1	1	1	0	0	0	1	0	0	1	1	0	sp|P61082|UBC12_MOUSE NEDD8-conjugating enzyme Ubc12 OS=Mus musculus OX=10090 GN=Ube2m PE=1 SV=1
2	0	0	0	0	0	0	0	0	0	0	0	0	2	1	0	0	1	1	1	1	1	2	0	0	0	0	0	1	0	0	0	0	0	0	0	0	0	1	1	1	0	2	2	1	0	1	1	sp|P61089|UBE2N_MOUSE Ubiquitin-conjugating enzyme E2 N OS=Mus musculus OX=10090 GN=Ube2n PE=1 SV=1
6	7	2	3	2	2	1	1	1	2	1	3	8	8	6	5	4	10	10	11	9	10	9	7	9	8	7	8	7	9	6	7	4	4	6	10	3	5	2	4	4	5	2	1	2	3	1	0	sp|P61161|ARP2_MOUSE Actin-related protein 2 OS=Mus musculus OX=10090 GN=Actr2 PE=1 SV=1
2	2	2	2	2	2	2	1	0	2	3	3	6	8	5	4	3	5	7	6	6	6	7	7	7	3	6	4	6	7	3	1	2	1	4	6	1	2	1	2	1	0	0	0	0	0	1	1	sp|P61164|ACTZ_MOUSE Alpha-centractin OS=Mus musculus OX=10090 GN=Actr1a PE=1 SV=1
3	5	1	0	0	1	0	0	0	0	1	1	5	3	5	7	1	2	2	2	6	3	4	2	5	5	2	2	5	5	3	2	0	1	2	3	0	1	0	0	0	0	0	0	1	0	0	1	sp|P61202|CSN2_MOUSE COP9 signalosome complex subunit 2 OS=Mus musculus OX=10090 GN=Cops2 PE=1 SV=1
4	4	0	1	0	0	0	0	0	0	0	0	2	2	2	4	1	2	3	3	2	2	2	3	1	2	2	2	1	3	2	1	0	1	1	1	6	7	6	7	7	5	6	3	3	5	2	2	sp|P84078|ARF1_MOUSE ADP-ribosylation factor 1 OS=Mus musculus OX=10090 GN=Arf1 PE=1 SV=2;sp|P61205|ARF3_MOUSE ADP-ribosylation factor 3 OS=Mus musculus OX=10090 GN=Arf3 PE=2 SV=2;sp|Q8BSL7|ARF2_MOUSE ADP-ribosylation factor 2 OS=Mus musculus OX=10090 GN=A
0	1	0	0	0	0	0	0	0	0	0	0	1	1	1	1	1	1	2	1	2	3	2	2	0	0	0	0	0	0	1	1	0	0	1	1	2	2	1	1	1	1	1	0	1	0	0	0	sp|P61222|ABCE1_MOUSE ATP-binding cassette sub-family E member 1 OS=Mus musculus OX=10090 GN=Abce1 PE=1 SV=1
0	0	0	0	0	0	1	1	0	1	0	0	3	1	1	1	1	2	2	2	0	0	1	1	2	0	1	1	4	4	1	0	0	0	3	3	0	0	0	0	0	0	0	0	0	0	0	0	sp|P61290|PSME3_MOUSE Proteasome activator complex subunit 3 OS=Mus musculus OX=10090 GN=Psme3 PE=1 SV=1
0	0	0	0	0	0	0	0	0	0	0	0	0	1	0	0	1	1	0	1	0	1	0	1	0	0	0	0	0	1	0	0	0	0	1	1	0	0	0	0	0	0	0	0	0	0	0	0	sp|P61458|PHS_MOUSE Pterin-4-alpha-carbinolamine dehydratase OS=Mus musculus OX=10090 GN=Pcbd1 PE=1 SV=2
1	1	0	0	0	0	0	0	0	0	0	0	1	1	1	1	1	0	1	1	1	1	1	2	1	1	1	1	1	1	1	1	0	0	1	1	1	2	3	4	2	2	1	1	1	1	0	0	sp|P61750|ARF4_MOUSE ADP-ribosylation factor 4 OS=Mus musculus OX=10090 GN=Arf4 PE=1 SV=2
14	14	5	4	5	3	4	2	5	5	5	4	25	26	24	25	21	20	25	26	24	24	25	25	22	23	15	11	20	19	12	14	7	8	21	26	1	1	1	0	0	0	1	2	0	0	0	1	sp|P61922|GABT_MOUSE 4-aminobutyrate aminotransferase, mitochondrial OS=Mus musculus OX=10090 GN=Abat PE=1 SV=1
1	1	0	0	0	0	0	0	0	0	0	0	0	0	1	0	0	1	0	1	2	1	1	0	1	1	0	0	0	1	1	1	0	0	1	1	0	0	0	0	0	0	0	0	0	0	0	0	sp|P61924|COPZ1_MOUSE Coatomer subunit zeta-1 OS=Mus musculus OX=10090 GN=Copz1 PE=1 SV=1
1	1	0	0	0	0	0	0	0	0	0	0	1	2	0	0	0	0	0	2	2	2	2	2	0	0	0	1	2	1	0	1	0	0	1	1	0	0	0	0	0	0	0	0	0	0	0	0	sp|P61965|WDR5_MOUSE WD repeat-containing protein 5 OS=Mus musculus OX=10090 GN=Wdr5 PE=1 SV=1
0	0	1	1	0	0	0	0	0	0	0	0	1	2	1	1	2	1	1	1	2	2	1	1	0	0	0	0	1	0	0	1	0	0	1	1	0	0	0	0	0	0	0	0	0	0	0	0	sp|P61971|NTF2_MOUSE Nuclear transport factor 2 OS=Mus musculus OX=10090 GN=Nutf2 PE=1 SV=1
5	5	1	1	0	1	0	0	2	1	0	0	7	10	7	6	4	6	6	9	8	9	9	7	6	5	3	1	6	7	6	5	4	6	7	4	1	0	1	0	0	0	0	1	1	0	2	1	sp|P61979|HNRPK_MOUSE Heterogeneous nuclear ribonucleoprotein K OS=Mus musculus OX=10090 GN=Hnrnpk PE=1 SV=1
3	4	2	2	2	3	1	0	4	0	3	2	5	4	6	6	3	4	4	5	5	7	4	4	6	6	5	5	6	4	4	4	6	6	7	6	6	5	7	6	6	5	3	3	5	3	5	6	sp|P61982|1433G_MOUSE 14-3-3 protein gamma OS=Mus musculus OX=10090 GN=Ywhag PE=1 SV=2
0	0	0	0	0	0	0	0	0	0	0	0	0	0	0	0	0	0	0	0	0	0	0	0	0	0	0	0	0	0	0	0	0	0	0	0	1	1	1	1	1	1	1	1	2	0	1	1	sp|P62071|RRAS2_MOUSE Ras-related protein R-Ras2 OS=Mus musculus OX=10090 GN=Rras2 PE=1 SV=1
1	0	0	0	0	0	0	1	0	0	0	0	2	1	3	3	2	1	2	2	1	2	1	1	0	1	0	0	1	1	1	0	0	0	1	0	0	0	0	0	0	0	0	0	0	0	0	0	sp|P62075|TIM13_MOUSE Mitochondrial import inner membrane translocase subunit Tim13 OS=Mus musculus OX=10090 GN=Timm13 PE=1 SV=1
2	2	0	0	2	1	0	0	0	1	0	0	0	0	0	1	2	0	2	2	1	0	1	0	2	1	0	0	0	0	1	1	1	1	0	0	0	0	0	0	0	0	0	0	0	0	1	0	sp|P62082|RS7_MOUSE 40S ribosomal protein S7 OS=Mus musculus OX=10090 GN=Rps7 PE=2 SV=1
3	3	0	1	1	0	0	0	0	0	1	1	4	4	7	5	4	4	6	6	5	5	5	6	3	5	1	2	3	2	1	1	1	1	4	4	2	2	3	2	1	3	0	0	1	1	0	0	sp|P62137|PP1A_MOUSE Serine/threonine-protein phosphatase PP1-alpha catalytic subunit OS=Mus musculus OX=10090 GN=Ppp1ca PE=1 SV=1
4	4	1	2	2	0	0	0	0	0	1	1	7	7	7	7	5	4	7	7	6	7	6	8	5	4	2	2	5	4	2	2	1	2	4	4	3	1	4	2	2	3	0	0	1	1	0	0	sp|P62141|PP1B_MOUSE Serine/threonine-protein phosphatase PP1-beta catalytic subunit OS=Mus musculus OX=10090 GN=Ppp1cb PE=1 SV=3
3	1	1	1	0	1	0	0	0	0	1	1	2	3	1	1	0	2	2	2	2	3	2	1	0	0	0	1	2	1	2	0	0	0	0	2	1	2	3	2	1	1	0	0	1	2	1	0	sp|P62196|PRS8_MOUSE 26S proteasome regulatory subunit 8 OS=Mus musculus OX=10090 GN=Psmc5 PE=1 SV=1
0	1	0	0	0	0	0	0	0	0	0	0	1	1	0	0	1	2	2	2	1	0	0	0	1	0	0	0	0	0	0	0	0	0	1	1	0	0	3	2	2	2	1	0	0	0	0	0	sp|P62242|RS8_MOUSE 40S ribosomal protein S8 OS=Mus musculus OX=10090 GN=Rps8 PE=1 SV=2
1	1	0	0	0	0	0	0	0	0	0	0	1	1	1	1	1	2	4	4	1	0	1	1	1	2	0	1	1	1	1	0	0	1	1	1	1	0	0	0	0	0	0	0	0	0	1	0	sp|P62245|RS15A_MOUSE 40S ribosomal protein S15a OS=Mus musculus OX=10090 GN=Rps15a PE=1 SV=2
6	5	2	2	1	2	1	0	2	0	1	0	4	5	5	6	4	5	5	6	4	6	5	5	6	6	4	4	6	4	6	5	7	5	7	7	6	7	7	9	6	7	5	6	8	6	6	5	sp|P62259|1433E_MOUSE 14-3-3 protein epsilon OS=Mus musculus OX=10090 GN=Ywhae PE=1 SV=1
3	3	1	1	1	2	0	0	2	2	1	1	2	2	2	2	3	2	3	3	3	2	2	2	4	4	1	3	2	2	2	2	2	1	3	2	0	0	0	0	0	0	1	0	0	0	1	0	sp|P62264|RS14_MOUSE 40S ribosomal protein S14 OS=Mus musculus OX=10090 GN=Rps14 PE=1 SV=3
0	0	0	0	0	0	0	0	0	0	0	0	0	0	0	0	1	2	2	1	0	1	0	0	0	2	1	0	0	1	0	0	0	0	0	0	0	0	0	0	0	0	0	0	0	0	0	0	sp|P62267|RS23_MOUSE 40S ribosomal protein S23 OS=Mus musculus OX=10090 GN=Rps23 PE=1 SV=3
1	2	1	0	1	0	0	0	2	0	0	0	2	4	4	5	7	5	9	9	3	3	2	1	5	4	0	2	3	1	0	0	1	1	3	2	2	1	0	2	0	0	2	1	1	1	2	2	sp|P62270|RS18_MOUSE 40S ribosomal protein S18 OS=Mus musculus OX=10090 GN=Rps18 PE=1 SV=3
2	2	3	2	0	1	0	1	2	0	1	2	3	1	1	1	4	4	7	5	0	1	0	1	2	4	1	2	1	1	3	3	2	3	3	2	0	0	1	0	0	0	0	0	0	0	0	0	sp|P62281|RS11_MOUSE 40S ribosomal protein S11 OS=Mus musculus OX=10090 GN=Rps11 PE=1 SV=3
0	0	0	0	0	0	0	0	0	0	0	0	0	1	1	2	4	2	3	4	0	0	0	0	2	2	0	1	0	0	0	1	1	1	1	1	0	0	0	0	0	0	0	1	0	0	0	0	sp|P62301|RS13_MOUSE 40S ribosomal protein S13 OS=Mus musculus OX=10090 GN=Rps13 PE=1 SV=2
1	1	0	0	0	0	0	0	0	0	0	0	0	0	1	1	1	0	0	0	1	1	0	0	0	1	0	0	0	1	0	0	0	0	0	0	2	1	1	2	2	1	0	0	0	0	0	0	sp|P62334|PRS10_MOUSE 26S proteasome regulatory subunit 10B OS=Mus musculus OX=10090 GN=Psmc6 PE=1 SV=1
9	9	6	7	6	6	2	2	5	6	6	6	9	8	8	10	7	7	9	8	9	9	9	8	6	7	5	7	8	7	7	7	6	6	7	7	9	9	8	8	7	8	5	4	6	6	5	5	sp|P62631|EF1A2_MOUSE Elongation factor 1-alpha 2 OS=Mus musculus OX=10090 GN=Eef1a2 PE=1 SV=1
2	1	1	0	0	0	0	0	0	0	1	1	3	5	3	2	3	6	9	10	2	1	1	1	1	3	0	0	0	0	0	1	1	2	4	3	2	3	2	1	1	0	1	0	0	1	1	1	sp|P62702|RS4X_MOUSE 40S ribosomal protein S4, X isoform OS=Mus musculus OX=10090 GN=Rps4x PE=1 SV=2
7	4	2	2	1	1	2	2	1	1	2	2	11	12	12	13	9	9	10	11	10	7	10	10	9	8	6	5	9	7	3	2	2	3	6	9	2	2	2	3	2	3	0	0	1	0	1	0	sp|P62715|PP2AB_MOUSE Serine/threonine-protein phosphatase 2A catalytic subunit beta isoform OS=Mus musculus OX=10090 GN=Ppp2cb PE=1 SV=1
1	1	0	0	0	0	0	0	1	1	0	0	2	2	2	0	1	0	2	2	2	1	2	2	0	1	1	0	2	1	0	1	0	0	1	1	0	0	0	0	0	0	0	0	0	0	0	0	sp|P62743|AP2S1_MOUSE AP-2 complex subunit sigma OS=Mus musculus OX=10090 GN=Ap2s1 PE=1 SV=1
0	0	0	0	0	0	0	0	0	0	0	0	1	1	1	2	1	1	2	1	0	0	0	0	1	0	0	0	0	0	0	0	0	0	0	1	0	0	0	0	0	0	0	0	0	0	0	0	sp|P62754|RS6_MOUSE 40S ribosomal protein S6 OS=Mus musculus OX=10090 GN=Rps6 PE=1 SV=1
2	2	0	0	0	0	1	2	0	0	1	0	2	4	3	3	2	2	3	4	4	4	4	3	2	3	3	2	3	2	1	2	2	2	2	3	1	1	0	0	0	1	0	0	0	0	0	0	sp|P62774|MTPN_MOUSE Myotrophin OS=Mus musculus OX=10090 GN=Mtpn PE=1 SV=2
13	14	13	12	10	11	9	8	11	12	7	8	10	12	10	10	13	13	13	14	12	13	11	11	11	13	13	14	12	14	12	12	11	11	12	12	3	4	6	5	7	7	3	3	6	6	4	4	sp|P62806|H4_MOUSE Histone H4 OS=Mus musculus OX=10090 GN=Hist1h4a PE=1 SV=2
1	2	0	0	0	1	0	1	0	0	0	0	2	3	1	2	4	3	1	2	1	1	3	4	2	3	3	1	4	2	2	0	1	1	1	2	2	2	1	1	0	1	0	0	1	1	0	0	sp|P62814|VATB2_MOUSE V-type proton ATPase subunit B, brain isoform OS=Mus musculus OX=10090 GN=Atp6v1b2 PE=1 SV=1
2	2	1	0	1	1	1	0	0	0	1	1	2	1	2	2	2	1	2	1	1	1	1	1	1	2	1	1	1	1	1	1	1	1	1	2	3	3	2	2	3	1	3	3	1	2	2	1	sp|P62821|RAB1A_MOUSE Ras-related protein Rab-1A OS=Mus musculus OX=10090 GN=Rab1A PE=1 SV=3
5	6	3	3	4	4	1	1	5	5	2	3	5	6	8	9	8	6	8	7	7	7	8	8	8	7	4	5	7	6	4	4	5	3	6	7	8	9	10	8	8	7	2	4	6	5	5	3	sp|P62827|RAN_MOUSE GTP-binding nuclear protein Ran OS=Mus musculus OX=10090 GN=Ran PE=1 SV=3
1	2	0	0	0	0	1	1	0	0	0	0	2	0	1	1	4	1	4	3	2	1	0	1	0	2	1	0	1	1	0	0	0	1	2	2	0	0	0	0	0	0	0	0	0	0	0	0	sp|P62830|RL23_MOUSE 60S ribosomal protein L23 OS=Mus musculus OX=10090 GN=Rpl23 PE=1 SV=1
0	0	0	0	0	0	0	0	0	0	0	0	0	0	0	0	0	0	0	0	0	0	0	0	1	0	0	0	0	0	0	0	0	0	0	0	5	6	6	7	4	6	4	4	6	5	5	4	sp|P62835|RAP1A_MOUSE Ras-related protein Rap-1A OS=Mus musculus OX=10090 GN=Rap1a PE=1 SV=1
3	4	0	1	0	0	0	0	2	1	0	0	3	2	2	2	3	3	3	2	3	2	0	1	3	4	2	3	3	3	3	3	1	1	3	3	0	0	0	0	0	0	0	0	0	0	0	0	sp|P62852|RS25_MOUSE 40S ribosomal protein S25 OS=Mus musculus OX=10090 GN=Rps25 PE=1 SV=1
2	2	0	1	1	2	1	1	2	0	1	1	0	1	1	2	0	1	2	1	1	0	0	0	0	0	0	0	0	0	1	2	2	1	0	1	0	0	0	0	1	0	0	0	0	0	0	0	sp|P62855|RS26_MOUSE 40S ribosomal protein S26 OS=Mus musculus OX=10090 GN=Rps26 PE=1 SV=3
5	2	0	1	1	1	0	0	0	1	1	0	3	4	5	6	3	3	4	5	5	5	4	5	5	5	2	1	5	4	3	2	2	2	4	4	0	0	0	0	0	0	0	0	0	1	1	0	sp|P62869|ELOB_MOUSE Elongin-B OS=Mus musculus OX=10090 GN=Elob PE=1 SV=1
0	0	0	0	0	0	0	0	0	0	0	0	0	0	1	2	2	0	2	0	0	0	1	0	1	0	0	0	0	0	0	0	0	0	1	1	6	5	6	5	4	6	2	2	6	6	5	5	sp|P62874|GBB1_MOUSE Guanine nucleotide-binding protein G(I)/G(S)/G(T) subunit beta-1 OS=Mus musculus OX=10090 GN=Gnb1 PE=1 SV=3
1	0	1	1	1	0	1	0	0	0	0	0	0	0	1	1	0	0	0	0	0	1	0	0	1	1	0	0	0	0	0	1	0	1	0	0	0	0	0	0	0	0	0	0	0	0	0	0	sp|P62878|RBX1_MOUSE E3 ubiquitin-protein ligase RBX1 OS=Mus musculus OX=10090 GN=Rbx1 PE=1 SV=1
0	0	0	0	0	0	0	0	0	0	0	0	0	0	1	1	1	0	1	0	0	0	0	0	0	0	0	0	0	0	0	0	0	0	0	1	6	4	6	6	5	4	2	3	4	6	5	4	sp|P62880|GBB2_MOUSE Guanine nucleotide-binding protein G(I)/G(S)/G(T) subunit beta-2 OS=Mus musculus OX=10090 GN=Gnb2 PE=1 SV=3
1	0	0	0	0	0	1	1	0	0	0	0	0	0	1	1	0	1	2	1	0	1	1	1	0	0	0	0	1	0	0	0	0	0	1	0	0	0	0	0	0	0	0	0	0	0	0	0	sp|P62889|RL30_MOUSE 60S ribosomal protein L30 OS=Mus musculus OX=10090 GN=Rpl30 PE=1 SV=2
5	5	4	1	1	1	2	1	4	2	1	1	8	8	9	11	13	13	15	17	10	10	8	5	12	12	7	6	8	11	7	8	4	5	12	13	0	1	1	3	1	0	0	0	0	0	0	2	sp|P62908|RS3_MOUSE 40S ribosomal protein S3 OS=Mus musculus OX=10090 GN=Rps3 PE=1 SV=1
2	3	2	3	4	5	0	0	3	3	0	1	1	1	0	1	1	1	1	2	3	1	2	1	4	4	2	3	6	5	4	4	2	1	4	5	0	1	0	0	1	1	0	0	0	0	0	0	sp|P62960|YBOX1_MOUSE Nuclease-sensitive element-binding protein 1 OS=Mus musculus OX=10090 GN=Ybx1 PE=1 SV=3
7	7	5	4	5	6	0	0	4	2	3	2	10	9	10	9	10	10	11	10	10	10	11	10	10	10	7	6	8	7	5	6	6	6	8	8	6	5	6	5	6	5	4	4	5	4	3	4	sp|P62962|PROF1_MOUSE Profilin-1 OS=Mus musculus OX=10090 GN=Pfn1 PE=1 SV=2
4	4	5	3	4	4	1	2	5	5	3	3	4	5	4	5	4	4	4	4	4	4	4	4	4	3	5	5	5	5	4	4	4	3	4	4	7	7	6	7	4	5	5	5	5	5	5	5	sp|P62983|RS27A_MOUSE Ubiquitin-40S ribosomal protein S27a OS=Mus musculus OX=10090 GN=Rps27a PE=1 SV=2;sp|P62984|RL40_MOUSE Ubiquitin-60S ribosomal protein L40 OS=Mus musculus OX=10090 GN=Uba52 PE=1 SV=2;sp|P0CG49|UBB_MOUSE Polyubiquitin-B OS=Mus musculus
1	1	0	0	1	0	0	0	1	1	0	0	1	1	2	2	1	1	1	2	0	1	1	0	0	0	0	0	0	0	0	1	0	0	0	1	6	5	6	6	5	6	3	3	5	5	4	3	sp|P63001|RAC1_MOUSE Ras-related C3 botulinum toxin substrate 1 OS=Mus musculus OX=10090 GN=Rac1 PE=1 SV=1
2	2	0	0	0	0	0	0	0	0	0	0	3	1	6	5	4	3	3	4	3	2	3	3	2	3	1	1	1	2	2	0	0	0	3	2	0	0	0	0	0	0	0	0	0	0	0	0	sp|P63005|LIS1_MOUSE Platelet-activating factor acetylhydrolase IB subunit alpha OS=Mus musculus OX=10090 GN=Pafah1b1 PE=1 SV=2
38	38	27	29	27	23	14	15	22	25	24	23	39	45	42	43	44	42	39	43	46	49	43	43	39	41	36	38	43	41	38	34	32	31	40	38	33	29	31	34	30	28	26	29	31	32	26	24	sp|P63017|HSP7C_MOUSE Heat shock cognate 71 kDa protein OS=Mus musculus OX=10090 GN=Hspa8 PE=1 SV=1
1	2	0	1	0	0	0	1	0	0	0	0	5	4	4	4	3	3	4	3	4	4	2	2	3	2	3	4	3	3	0	0	0	0	2	1	0	1	0	0	0	0	0	0	0	0	0	1	sp|P63028|TCTP_MOUSE Translationally-controlled tumor protein OS=Mus musculus OX=10090 GN=Tpt1 PE=1 SV=1
1	1	1	1	1	1	0	0	0	0	0	1	1	1	1	1	1	1	1	1	0	1	1	0	1	1	0	1	1	0	0	0	0	0	1	0	0	0	0	0	0	0	0	0	0	0	0	0	sp|P63030|MPC1_MOUSE Mitochondrial pyruvate carrier 1 OS=Mus musculus OX=10090 GN=Mpc1 PE=1 SV=1
26	27	27	27	20	16	8	8	15	18	14	15	36	35	32	30	39	37	38	34	37	36	36	36	45	42	24	20	24	26	27	29	26	26	29	29	0	1	1	0	0	0	2	2	0	4	0	1	sp|P63038|CH60_MOUSE 60 kDa heat shock protein, mitochondrial OS=Mus musculus OX=10090 GN=Hspd1 PE=1 SV=1
3	4	2	0	1	2	0	0	0	0	1	0	4	3	3	4	1	4	3	3	3	5	4	4	1	3	1	3	1	1	4	4	1	1	2	0	0	0	1	0	1	0	0	0	0	0	0	0	sp|P63073|IF4E_MOUSE Eukaryotic translation initiation factor 4E OS=Mus musculus OX=10090 GN=Eif4e PE=1 SV=1
1	1	0	0	1	1	1	1	0	0	1	0	2	2	2	1	1	1	3	2	2	2	3	1	2	1	1	0	0	0	0	2	1	1	1	3	1	1	1	1	1	1	0	0	0	0	0	0	sp|P63085|MK01_MOUSE Mitogen-activated protein kinase 1 OS=Mus musculus OX=10090 GN=Mapk1 PE=1 SV=3
2	2	0	1	1	0	0	0	0	0	1	1	4	4	5	5	3	4	4	5	4	5	4	5	2	4	1	1	3	2	1	1	1	1	2	2	1	1	2	1	0	2	0	0	1	1	0	0	sp|P63087|PP1G_MOUSE Serine/threonine-protein phosphatase PP1-gamma catalytic subunit OS=Mus musculus OX=10090 GN=Ppp1cc PE=1 SV=1
0	0	0	0	0	0	0	0	0	0	0	0	0	0	0	0	1	0	1	0	0	0	0	0	0	0	0	0	0	0	0	0	0	0	1	1	5	4	3	5	3	4	1	2	5	4	2	1	sp|P63094|GNAS2_MOUSE Guanine nucleotide-binding protein G(s) subunit alpha isoforms short OS=Mus musculus OX=10090 GN=Gnas PE=1 SV=1;sp|Q6R0H7|GNAS1_MOUSE Guanine nucleotide-binding protein G(s) subunit alpha isoforms XLas OS=Mus musculus OX=10090 GN=Gnas
8	8	5	4	5	4	1	0	2	2	2	1	6	6	6	7	5	5	8	10	8	9	4	5	6	5	6	5	3	7	6	6	6	6	6	9	10	12	10	13	13	10	9	9	10	9	7	9	sp|P63101|1433Z_MOUSE 14-3-3 protein zeta/delta OS=Mus musculus OX=10090 GN=Ywhaz PE=1 SV=1
0	0	0	0	0	0	0	0	0	0	0	0	1	2	0	1	1	2	2	1	2	2	1	3	2	1	0	1	2	1	0	0	0	0	2	3	0	0	0	0	0	0	0	0	0	0	0	0	sp|P63158|HMGB1_MOUSE High mobility group protein B1 OS=Mus musculus OX=10090 GN=Hmgb1 PE=1 SV=2
0	1	0	0	0	0	0	0	0	0	0	0	1	1	1	1	1	0	1	0	1	1	1	1	0	1	0	0	1	1	0	0	0	0	1	1	0	0	1	0	0	0	0	0	0	0	0	0	sp|P63168|DYL1_MOUSE Dynein light chain 1, cytoplasmic OS=Mus musculus OX=10090 GN=Dynll1 PE=1 SV=1
5	5	0	0	0	0	1	1	1	0	0	0	5	2	4	5	2	3	2	5	4	3	4	3	4	4	1	2	2	3	4	3	1	2	5	4	1	0	1	0	0	0	1	1	0	0	1	1	sp|P63242|IF5A1_MOUSE Eukaryotic translation initiation factor 5A-1 OS=Mus musculus OX=10090 GN=Eif5a PE=1 SV=2;sp|Q8BGY2|IF5A2_MOUSE Eukaryotic translation initiation factor 5A-2 OS=Mus musculus OX=10090 GN=Eif5a2 PE=1 SV=3
18	18	13	12	14	12	11	9	12	13	12	12	18	19	20	18	19	19	20	19	19	19	20	19	20	18	19	15	20	18	15	16	13	12	17	18	25	28	24	25	25	27	19	18	21	20	17	17	sp|P63260|ACTG_MOUSE Actin, cytoplasmic 2 OS=Mus musculus OX=10090 GN=Actg1 PE=1 SV=1
0	0	0	0	0	0	0	0	0	0	0	0	0	0	1	0	0	0	1	0	1	0	0	0	0	0	1	1	0	0	0	0	0	0	0	0	0	0	0	0	0	0	1	0	0	0	1	1	sp|P63276|RS17_MOUSE 40S ribosomal protein S17 OS=Mus musculus OX=10090 GN=Rps17 PE=1 SV=2
0	0	0	0	0	0	0	0	0	0	0	0	1	0	0	0	0	0	1	1	0	0	0	0	0	0	0	0	0	0	0	0	0	0	1	0	0	0	0	0	0	0	0	0	0	0	0	0	sp|P63280|UBC9_MOUSE SUMO-conjugating enzyme UBC9 OS=Mus musculus OX=10090 GN=Ube2i PE=1 SV=1
0	0	0	0	0	0	0	0	0	0	0	0	0	0	0	0	0	0	0	0	0	0	0	0	0	0	0	0	0	0	0	0	0	0	0	0	1	1	2	2	1	1	0	0	1	2	0	0	sp|P63321|RALA_MOUSE Ras-related protein Ral-A OS=Mus musculus OX=10090 GN=Rala PE=1 SV=1
3	2	2	1	1	1	0	0	0	0	0	0	2	2	3	3	2	1	2	1	2	1	2	2	2	3	2	3	2	2	3	2	1	2	2	2	0	0	0	0	0	0	0	0	0	0	0	0	sp|P63323|RS12_MOUSE 40S ribosomal protein S12 OS=Mus musculus OX=10090 GN=Rps12 PE=1 SV=2
1	0	0	0	0	0	0	0	0	0	0	0	1	1	1	2	1	1	1	1	1	1	1	1	2	1	1	2	2	2	0	1	0	0	2	1	0	0	0	0	0	0	0	0	0	0	0	0	sp|P63328|PP2BA_MOUSE Serine/threonine-protein phosphatase 2B catalytic subunit alpha isoform OS=Mus musculus OX=10090 GN=Ppp3ca PE=1 SV=1;sp|P48455|PP2BC_MOUSE Serine/threonine-protein phosphatase 2B catalytic subunit gamma isoform OS=Mus musculus OX=1009
8	5	2	2	1	1	2	2	1	2	2	2	10	12	13	13	10	10	12	11	10	8	9	11	9	7	7	6	9	8	3	2	2	3	7	10	2	2	3	4	2	3	0	0	1	0	1	0	sp|P63330|PP2AA_MOUSE Serine/threonine-protein phosphatase 2A catalytic subunit alpha isoform OS=Mus musculus OX=10090 GN=Ppp2ca PE=1 SV=1
12	13	9	9	9	9	8	7	8	9	9	9	15	15	15	15	13	15	15	16	15	15	13	14	13	13	14	13	14	13	11	10	9	9	12	13	15	17	15	16	15	16	12	12	13	14	11	11	sp|P68033|ACTC_MOUSE Actin, alpha cardiac muscle 1 OS=Mus musculus OX=10090 GN=Actc1 PE=1 SV=1;sp|P63268|ACTH_MOUSE Actin, gamma-enteric smooth muscle OS=Mus musculus OX=10090 GN=Actg2 PE=1 SV=1;sp|P68134|ACTS_MOUSE Actin, alpha skeletal muscle OS=Mus musc
12	10	2	1	3	2	0	2	2	2	3	1	12	10	11	11	10	12	12	13	12	14	10	10	12	13	7	9	8	8	5	8	4	4	13	13	1	2	5	4	2	1	0	0	3	0	0	0	sp|P68040|RACK1_MOUSE Receptor of activated protein C kinase 1 OS=Mus musculus OX=10090 GN=Rack1 PE=1 SV=3
9	9	5	4	4	4	1	0	2	1	3	2	5	4	7	8	4	5	6	7	9	11	5	6	4	7	5	5	4	5	5	5	6	5	8	8	5	6	6	7	5	5	4	4	7	5	5	5	sp|P68254|1433T_MOUSE 14-3-3 protein theta OS=Mus musculus OX=10090 GN=Ywhaq PE=1 SV=1
9	11	3	2	1	1	4	2	4	3	3	2	12	13	14	12	10	12	15	16	14	14	12	13	9	13	6	5	7	9	8	7	5	5	10	10	17	17	19	19	18	19	14	13	15	13	9	8	sp|P68368|TBA4A_MOUSE Tubulin alpha-4A chain OS=Mus musculus OX=10090 GN=Tuba4a PE=1 SV=1
8	12	4	2	2	2	4	2	5	2	4	4	8	10	12	11	8	12	15	14	14	14	12	13	9	14	6	6	8	8	7	7	4	6	10	10	16	16	18	18	14	15	12	13	14	12	8	10	sp|P68369|TBA1A_MOUSE Tubulin alpha-1A chain OS=Mus musculus OX=10090 GN=Tuba1a PE=1 SV=1;sp|P05214|TBA3_MOUSE Tubulin alpha-3 chain OS=Mus musculus OX=10090 GN=Tuba3a PE=1 SV=1
8	9	4	5	5	3	2	1	3	2	3	3	11	11	12	14	10	13	14	14	11	11	11	11	8	9	6	6	10	8	7	7	3	4	11	10	22	20	21	20	19	20	12	10	11	11	8	6	sp|P68372|TBB4B_MOUSE Tubulin beta-4B chain OS=Mus musculus OX=10090 GN=Tubb4b PE=1 SV=1
8	11	4	2	2	2	4	2	5	2	4	4	8	10	11	10	8	12	15	15	14	13	12	13	9	13	6	6	8	8	7	7	4	6	10	10	15	15	17	17	13	14	11	12	13	11	7	9	sp|P68373|TBA1C_MOUSE Tubulin alpha-1C chain OS=Mus musculus OX=10090 GN=Tuba1c PE=1 SV=1
5	5	2	2	4	2	1	0	2	0	2	2	3	3	3	3	2	2	3	5	4	5	3	3	4	5	1	2	2	2	3	2	6	4	4	4	4	2	6	2	4	2	0	0	5	2	2	2	sp|P68510|1433F_MOUSE 14-3-3 protein eta OS=Mus musculus OX=10090 GN=Ywhah PE=1 SV=2
1	1	1	1	0	1	0	0	0	0	0	1	4	6	5	4	1	0	3	1	3	2	3	2	1	2	0	0	3	2	0	0	0	0	1	2	0	0	0	0	0	0	1	1	0	0	0	0	sp|P70122|SBDS_MOUSE Ribosome maturation protein SBDS OS=Mus musculus OX=10090 GN=Sbds PE=1 SV=4
8	4	4	3	3	3	1	1	2	0	2	1	9	12	7	12	6	7	7	7	9	9	8	10	10	7	7	4	7	4	3	3	3	2	9	9	3	3	5	7	1	4	1	2	5	4	2	3	sp|P70168|IMB1_MOUSE Importin subunit beta-1 OS=Mus musculus OX=10090 GN=Kpnb1 PE=1 SV=2
0	0	0	0	0	0	0	0	0	0	0	0	1	2	1	3	1	1	1	1	2	2	0	0	0	2	0	0	2	1	0	0	0	0	1	1	0	0	0	0	0	0	0	0	0	0	0	0	sp|P70194|CLC4F_MOUSE C-type lectin domain family 4 member F OS=Mus musculus OX=10090 GN=Clec4f PE=1 SV=1
8	9	7	7	7	7	4	6	7	7	7	7	7	8	7	8	11	9	8	7	7	8	7	9	9	9	10	8	11	10	7	7	7	7	7	8	1	0	0	0	1	1	3	2	0	2	1	5	sp|P70195|PSB7_MOUSE Proteasome subunit beta type-7 OS=Mus musculus OX=10090 GN=Psmb7 PE=1 SV=1
0	1	0	1	0	0	1	1	1	1	0	1	1	1	1	1	1	1	1	1	1	1	1	1	1	1	1	1	1	1	0	0	0	0	0	1	0	0	0	0	0	0	0	0	0	0	0	0	sp|P70227|ITPR3_MOUSE Inositol 1,4,5-trisphosphate receptor type 3 OS=Mus musculus OX=10090 GN=Itpr3 PE=1 SV=3
0	0	0	0	0	0	0	0	0	0	0	0	2	1	1	0	1	1	2	3	2	1	1	1	0	1	0	0	1	0	0	0	0	0	2	0	0	0	0	0	0	0	0	0	0	0	0	0	sp|P70288|HDAC2_MOUSE Histone deacetylase 2 OS=Mus musculus OX=10090 GN=Hdac2 PE=1 SV=1;sp|O09106|HDAC1_MOUSE Histone deacetylase 1 OS=Mus musculus OX=10090 GN=Hdac1 PE=1 SV=1
0	0	0	0	0	0	0	0	0	0	0	0	1	1	2	2	1	2	2	1	0	1	1	2	2	2	0	1	0	2	0	0	1	1	4	4	2	2	2	2	1	1	0	0	1	1	1	1	sp|P70296|PEBP1_MOUSE Phosphatidylethanolamine-binding protein 1 OS=Mus musculus OX=10090 GN=Pebp1 PE=1 SV=3
4	4	4	3	2	3	3	2	3	1	3	4	6	5	6	4	4	5	6	4	5	6	6	5	6	3	2	2	6	6	4	4	4	4	6	7	1	1	0	0	0	0	0	0	0	0	0	0	sp|P70349|HINT1_MOUSE Histidine triad nucleotide-binding protein 1 OS=Mus musculus OX=10090 GN=Hint1 PE=1 SV=3
0	0	0	0	0	0	0	0	0	0	0	0	0	0	0	0	0	0	0	0	0	0	0	0	0	0	0	0	0	0	0	1	0	0	0	0	2	2	2	2	0	1	1	1	1	1	1	0	sp|P70389|ALS_MOUSE Insulin-like growth factor-binding protein complex acid labile subunit OS=Mus musculus OX=10090 GN=Igfals PE=1 SV=1
0	0	0	0	0	0	0	0	0	0	0	0	0	0	0	0	0	0	0	0	0	0	0	0	0	0	0	0	0	0	0	0	1	0	0	0	3	2	1	2	3	2	0	2	2	3	2	1	sp|P70428|EXT2_MOUSE Exostosin-2 OS=Mus musculus OX=10090 GN=Ext2 PE=1 SV=2
5	5	2	1	2	2	0	0	0	4	1	2	6	4	8	7	7	4	2	2	6	6	8	7	5	3	2	4	7	3	4	2	3	4	8	8	0	0	0	0	0	0	0	0	0	0	1	0	sp|P70441|NHRF1_MOUSE Na(+)/H(+) exchange regulatory cofactor NHE-RF1 OS=Mus musculus OX=10090 GN=Slc9a3r1 PE=1 SV=3
0	0	0	0	0	0	0	0	0	1	1	0	1	1	0	0	1	1	1	0	0	0	0	0	1	0	0	0	0	1	0	0	0	0	1	1	4	4	5	5	2	3	1	0	0	0	1	1	sp|P70460|VASP_MOUSE Vasodilator-stimulated phosphoprotein OS=Mus musculus OX=10090 GN=Vasp PE=1 SV=4
1	0	0	0	0	0	0	0	0	0	0	0	0	0	1	0	0	1	0	0	1	1	0	1	1	0	0	0	0	0	0	1	0	0	0	1	0	0	0	0	0	0	0	0	0	0	0	0	sp|Q60817|NACA_MOUSE Nascent polypeptide-associated complex subunit alpha OS=Mus musculus OX=10090 GN=Naca PE=1 SV=1;sp|P70670|NACAM_MOUSE Nascent polypeptide-associated complex subunit alpha, muscle-specific form OS=Mus musculus OX=10090 GN=Naca PE=1 SV=2
2	2	2	1	1	1	0	0	1	1	0	1	4	2	3	1	0	2	1	1	3	4	2	2	1	0	1	0	2	2	2	2	1	2	0	1	1	0	0	0	0	0	0	0	0	0	1	0	sp|P70677|CASP3_MOUSE Caspase-3 OS=Mus musculus OX=10090 GN=Casp3 PE=1 SV=1
15	14	8	8	7	8	2	2	9	6	5	5	10	12	10	10	11	14	13	14	14	14	18	17	9	10	6	7	12	14	10	7	7	7	11	10	4	4	2	2	1	1	2	2	1	3	3	3	sp|P70694|DHB5_MOUSE Estradiol 17 beta-dehydrogenase 5 OS=Mus musculus OX=10090 GN=Akr1c6 PE=1 SV=1
5	4	1	1	0	0	0	0	0	1	1	0	9	10	7	8	5	6	9	8	9	7	9	8	5	4	3	4	6	8	5	4	2	2	6	7	1	2	2	2	2	1	1	1	3	2	1	1	sp|P70697|DCUP_MOUSE Uroporphyrinogen decarboxylase OS=Mus musculus OX=10090 GN=Urod PE=1 SV=2
3	3	1	0	0	0	0	0	0	0	1	0	5	4	7	7	5	6	7	5	4	4	2	4	3	8	2	2	2	1	3	2	3	3	8	4	0	0	0	0	0	0	0	0	1	0	0	0	sp|P70699|LYAG_MOUSE Lysosomal alpha-glucosidase OS=Mus musculus OX=10090 GN=Gaa PE=1 SV=2
26	25	21	21	17	18	8	8	14	17	15	16	28	29	30	28	34	31	27	27	28	29	25	26	33	30	26	29	29	28	23	21	19	21	28	27	6	6	8	7	5	5	3	1	5	4	1	1	sp|P80313|TCPH_MOUSE T-complex protein 1 subunit eta OS=Mus musculus OX=10090 GN=Cct7 PE=1 SV=1
25	27	19	17	19	18	11	12	15	19	14	15	37	37	36	35	36	39	33	37	34	29	34	32	37	35	28	30	33	34	18	22	19	19	29	34	8	10	11	9	6	7	4	4	3	5	7	8	sp|P80314|TCPB_MOUSE T-complex protein 1 subunit beta OS=Mus musculus OX=10090 GN=Cct2 PE=1 SV=4
23	24	17	18	16	15	9	7	12	13	13	14	31	29	31	29	30	27	27	29	27	32	27	26	32	29	28	28	24	29	24	22	23	23	26	25	6	9	7	8	8	8	4	3	5	4	3	4	sp|P80315|TCPD_MOUSE T-complex protein 1 subunit delta OS=Mus musculus OX=10090 GN=Cct4 PE=1 SV=3
31	32	22	20	15	17	8	8	17	17	14	15	35	33	35	32	36	35	31	32	32	31	34	32	34	33	29	25	34	35	27	25	22	21	34	37	8	9	8	8	8	8	4	5	4	4	3	4	sp|P80316|TCPE_MOUSE T-complex protein 1 subunit epsilon OS=Mus musculus OX=10090 GN=Cct5 PE=1 SV=1
22	22	18	19	18	15	6	7	17	16	18	19	22	23	22	21	21	21	19	18	22	22	20	20	23	23	20	22	20	20	22	18	21	19	21	18	7	6	9	6	5	6	5	4	4	3	3	3	sp|P80317|TCPZ_MOUSE T-complex protein 1 subunit zeta OS=Mus musculus OX=10090 GN=Cct6a PE=1 SV=3
38	34	26	24	20	19	8	8	18	15	16	17	36	41	40	39	39	40	38	36	44	42	32	37	38	38	37	34	40	41	28	25	30	26	35	36	9	8	13	12	11	8	3	2	6	4	3	3	sp|P80318|TCPG_MOUSE T-complex protein 1 subunit gamma OS=Mus musculus OX=10090 GN=Cct3 PE=1 SV=1
0	0	0	0	0	0	0	0	0	0	0	0	0	0	0	0	0	0	0	0	0	0	0	0	0	0	0	0	0	0	0	0	0	0	0	0	0	0	0	0	0	0	0	0	2	1	1	1	sp|P82198|BGH3_MOUSE Transforming growth factor-beta-induced protein ig-h3 OS=Mus musculus OX=10090 GN=Tgfbi PE=1 SV=1
2	3	1	0	0	1	0	0	0	0	0	0	1	2	2	2	1	1	4	2	1	3	2	1	1	1	0	0	1	1	2	2	1	1	2	0	0	0	0	0	0	0	0	0	0	0	1	0	sp|P83940|ELOC_MOUSE Elongin-C OS=Mus musculus OX=10090 GN=Eloc PE=1 SV=1
0	0	0	0	0	0	0	0	0	0	0	0	2	2	2	3	0	1	3	2	2	3	2	1	1	1	0	0	1	1	0	1	0	0	2	2	0	0	0	0	0	0	0	0	0	0	0	0	sp|P84089|ERH_MOUSE Enhancer of rudimentary homolog OS=Mus musculus OX=10090 GN=Erh PE=1 SV=1
3	3	1	1	2	2	0	0	1	2	2	1	4	3	4	5	4	3	1	3	5	6	4	4	3	2	1	1	4	5	2	3	3	2	2	1	0	0	0	0	0	0	0	0	0	0	0	0	sp|P84091|AP2M1_MOUSE AP-2 complex subunit mu OS=Mus musculus OX=10090 GN=Ap2m1 PE=1 SV=1
0	0	0	0	0	0	0	0	0	0	0	0	0	0	0	0	0	0	0	0	0	0	0	0	0	0	0	0	0	0	0	0	0	0	0	0	1	2	1	2	0	0	0	0	0	0	1	0	sp|P84096|RHOG_MOUSE Rho-related GTP-binding protein RhoG OS=Mus musculus OX=10090 GN=Rhog PE=1 SV=1
0	0	0	0	0	0	0	0	0	0	1	0	2	3	3	3	1	1	2	2	1	1	2	3	1	1	1	1	1	1	0	0	0	0	1	1	0	0	0	0	0	0	0	0	0	0	0	0	sp|P85094|ISC2A_MOUSE Isochorismatase domain-containing protein 2A OS=Mus musculus OX=10090 GN=Isoc2a PE=1 SV=1
0	0	0	0	0	0	0	0	0	0	0	0	0	0	1	1	0	0	0	0	0	0	0	0	0	0	0	0	0	0	0	0	0	0	0	0	0	0	0	0	0	0	0	0	0	0	0	0	sp|P97290|IC1_MOUSE Plasma protease C1 inhibitor OS=Mus musculus OX=10090 GN=Serping1 PE=1 SV=3
0	0	0	0	0	0	0	0	0	0	0	0	0	0	0	1	0	0	0	0	0	0	0	0	0	0	0	0	0	0	0	0	0	0	0	0	2	2	1	1	1	1	1	1	1	1	0	0	sp|P97300|NPTN_MOUSE Neuroplastin OS=Mus musculus OX=10090 GN=Nptn PE=1 SV=3
2	1	0	0	0	0	0	0	0	0	0	0	1	4	1	3	2	2	1	1	2	3	3	2	1	1	0	1	1	1	1	2	1	1	2	1	2	2	2	3	2	2	0	0	1	1	0	0	sp|P97315|CSRP1_MOUSE Cysteine and glycine-rich protein 1 OS=Mus musculus OX=10090 GN=Csrp1 PE=1 SV=3
0	0	0	0	0	0	0	0	0	0	0	0	0	0	0	0	0	0	0	0	0	0	0	0	0	0	0	0	0	0	0	0	0	0	0	0	1	1	1	1	0	1	1	1	2	2	2	2	sp|P97326|CADH6_MOUSE Cadherin-6 OS=Mus musculus OX=10090 GN=Cdh6 PE=1 SV=2
3	2	1	0	0	0	0	0	0	1	0	0	2	3	1	2	3	2	3	3	5	5	2	1	3	3	3	2	1	3	2	1	1	1	1	2	0	0	0	0	0	0	0	0	0	0	0	0	sp|P97328|KHK_MOUSE Ketohexokinase OS=Mus musculus OX=10090 GN=Khk PE=1 SV=1
0	0	0	0	0	0	0	0	0	0	0	0	0	0	0	0	0	0	0	0	0	0	0	0	0	0	0	0	0	0	0	0	0	0	0	0	2	1	1	1	0	1	1	1	1	2	0	0	sp|P97333|NRP1_MOUSE Neuropilin-1 OS=Mus musculus OX=10090 GN=Nrp1 PE=1 SV=2
2	5	3	3	2	2	1	0	2	2	1	3	6	5	6	7	3	5	8	7	4	4	2	4	5	5	3	2	3	4	4	3	3	3	4	3	0	0	2	0	1	0	0	0	0	0	0	0	sp|P97351|RS3A_MOUSE 40S ribosomal protein S3a OS=Mus musculus OX=10090 GN=Rps3a PE=1 SV=3
6	6	4	5	4	5	1	1	2	2	4	4	9	10	12	13	10	9	10	11	12	11	10	11	11	11	6	7	9	10	6	6	5	6	10	12	0	0	0	0	0	0	0	0	0	0	0	0	sp|P97364|SPS2_MOUSE Selenide, water dikinase 2 OS=Mus musculus OX=10090 GN=Sephs2 PE=1 SV=3
4	5	0	0	0	0	0	0	0	0	0	0	4	2	5	4	5	5	3	4	5	5	3	3	5	3	2	4	4	2	2	3	3	2	4	4	0	0	0	0	0	0	0	0	0	0	0	0	sp|P97371|PSME1_MOUSE Proteasome activator complex subunit 1 OS=Mus musculus OX=10090 GN=Psme1 PE=1 SV=2
10	11	4	4	6	4	2	2	2	1	3	3	9	9	12	10	9	9	11	9	10	8	9	10	8	7	8	10	9	12	8	8	6	6	7	10	1	0	1	0	0	1	0	0	0	0	0	0	sp|P97372|PSME2_MOUSE Proteasome activator complex subunit 2 OS=Mus musculus OX=10090 GN=Psme2 PE=1 SV=4
0	0	0	0	0	0	0	0	0	0	0	0	0	0	0	0	0	0	0	0	0	0	0	0	0	0	0	0	0	0	0	0	0	0	0	0	0	0	1	3	0	1	0	0	0	0	0	0	sp|P97384|ANX11_MOUSE Annexin A11 OS=Mus musculus OX=10090 GN=Anxa11 PE=1 SV=2
1	0	1	0	0	0	0	0	0	0	1	1	9	9	12	14	4	5	3	4	5	8	8	8	4	5	5	6	3	3	3	3	1	1	1	0	3	3	1	5	1	0	0	0	1	0	1	1	sp|P97447|FHL1_MOUSE Four and a half LIM domains protein 1 OS=Mus musculus OX=10090 GN=Fhl1 PE=1 SV=3
0	0	0	0	0	0	0	0	0	0	0	0	1	1	1	2	0	0	0	0	0	2	0	1	0	0	0	1	0	0	0	0	0	0	0	0	0	0	0	0	1	0	0	0	0	0	0	0	sp|P97457|MLRS_MOUSE Myosin regulatory light chain 2, skeletal muscle isoform OS=Mus musculus OX=10090 GN=Mylpf PE=1 SV=3
4	4	2	1	1	1	1	0	1	1	1	2	4	3	3	6	6	6	8	8	4	5	1	2	3	3	2	3	5	2	2	2	2	2	4	6	0	0	0	0	0	0	0	0	0	0	0	0	sp|P97461|RS5_MOUSE 40S ribosomal protein S5 OS=Mus musculus OX=10090 GN=Rps5 PE=1 SV=3
0	0	0	0	0	0	0	0	0	0	0	0	0	0	0	0	0	0	0	0	0	0	0	0	0	0	0	0	0	0	0	0	0	0	0	0	1	2	2	3	2	2	0	0	3	1	1	1	sp|P97464|EXT1_MOUSE Exostosin-1 OS=Mus musculus OX=10090 GN=Ext1 PE=1 SV=1
2	0	0	0	0	0	0	0	0	0	0	0	2	4	2	2	2	1	4	3	3	1	3	3	0	1	1	1	2	3	1	1	1	1	3	3	0	0	0	0	0	0	1	0	0	0	0	0	sp|P97470|PP4C_MOUSE Serine/threonine-protein phosphatase 4 catalytic subunit OS=Mus musculus OX=10090 GN=Ppp4c PE=1 SV=2
0	0	0	0	0	0	0	0	0	0	0	0	0	0	1	1	0	0	1	0	0	0	0	0	0	0	1	0	0	1	0	0	0	0	0	0	0	0	0	0	0	0	0	0	0	0	0	0	sp|P97478|COQ7_MOUSE 5-demethoxyubiquinone hydroxylase, mitochondrial OS=Mus musculus OX=10090 GN=Coq7 PE=1 SV=3
15	15	1	0	0	1	0	1	1	0	2	1	17	17	16	16	10	13	13	16	19	20	21	17	14	12	10	11	18	15	8	9	5	5	18	16	3	2	2	4	2	2	2	1	0	1	0	0	sp|P97494|GSH1_MOUSE Glutamate--cysteine ligase catalytic subunit OS=Mus musculus OX=10090 GN=Gclc PE=1 SV=4
1	1	0	1	0	0	1	0	0	0	0	1	2	3	8	9	5	5	11	12	1	1	1	1	0	0	0	0	1	0	1	1	0	0	4	5	1	1	1	1	2	1	2	2	1	1	1	2	sp|P97499|TEP1_MOUSE Telomerase protein component 1 OS=Mus musculus OX=10090 GN=Tep1 PE=1 SV=1
11	7	7	9	10	10	6	3	9	9	5	4	12	10	11	13	12	13	13	11	13	14	12	13	13	12	15	14	13	14	10	12	7	6	9	10	2	3	3	2	2	2	2	1	2	1	3	2	sp|P97807|FUMH_MOUSE Fumarate hydratase, mitochondrial OS=Mus musculus OX=10090 GN=Fh PE=1 SV=3
3	4	2	1	2	2	0	0	2	2	2	2	4	4	4	4	4	4	4	4	4	4	4	4	4	4	4	4	4	4	3	3	2	2	4	4	0	0	1	1	1	0	0	0	0	0	0	1	sp|P97823|LYPA1_MOUSE Acyl-protein thioesterase 1 OS=Mus musculus OX=10090 GN=Lypla1 PE=1 SV=1
0	0	0	0	0	0	0	0	0	0	0	0	0	0	1	1	0	0	0	0	0	0	0	0	0	0	0	0	0	0	0	0	0	0	0	0	0	0	0	0	0	0	0	0	0	0	0	0	sp|P97855|G3BP1_MOUSE Ras GTPase-activating protein-binding protein 1 OS=Mus musculus OX=10090 GN=G3bp1 PE=1 SV=1
0	0	0	0	0	0	0	0	0	0	0	0	0	1	0	0	0	0	0	0	1	1	1	0	0	0	0	0	0	0	0	0	0	0	0	0	0	0	0	0	0	0	0	0	0	0	0	0	sp|P97865|PEX7_MOUSE Peroxisomal targeting signal 2 receptor OS=Mus musculus OX=10090 GN=Pex7 PE=1 SV=1
0	0	0	0	0	0	0	0	0	0	0	0	0	0	0	0	0	0	0	0	0	0	0	0	0	0	0	0	0	0	0	0	0	0	0	0	1	1	1	2	1	2	1	2	2	2	2	2	sp|P98064|MASP1_MOUSE Mannan-binding lectin serine protease 1 OS=Mus musculus OX=10090 GN=Masp1 PE=1 SV=2
6	7	3	4	4	2	2	1	2	2	3	2	10	9	11	11	10	10	13	11	11	12	8	10	5	9	5	4	8	5	6	6	2	3	8	7	21	18	19	18	18	19	10	9	10	12	10	8	sp|P99024|TBB5_MOUSE Tubulin beta-5 chain OS=Mus musculus OX=10090 GN=Tubb5 PE=1 SV=1
8	7	7	7	7	7	5	4	7	7	6	6	7	8	6	7	7	8	6	7	7	8	8	8	9	9	9	8	7	8	7	5	5	5	8	8	1	1	1	0	1	0	0	2	1	0	1	1	sp|P99026|PSB4_MOUSE Proteasome subunit beta type-4 OS=Mus musculus OX=10090 GN=Psmb4 PE=1 SV=1
1	1	0	0	0	0	0	0	0	0	0	0	2	2	1	1	0	0	1	2	2	2	2	1	2	1	1	1	2	2	2	1	0	0	2	2	0	0	0	0	0	0	0	0	0	0	0	0	sp|P99027|RLA2_MOUSE 60S acidic ribosomal protein P2 OS=Mus musculus OX=10090 GN=Rplp2 PE=1 SV=3
4	4	0	0	1	0	1	1	0	1	0	0	8	6	8	6	5	5	5	4	5	6	7	7	8	7	5	4	8	6	3	2	0	0	6	7	0	0	0	0	0	0	0	0	0	0	0	0	sp|P99029|PRDX5_MOUSE Peroxiredoxin-5, mitochondrial OS=Mus musculus OX=10090 GN=Prdx5 PE=1 SV=2
23	22	18	17	23	20	6	6	20	21	17	18	19	18	19	22	27	26	17	14	18	21	19	21	32	30	29	31	28	27	19	18	14	16	17	20	3	2	3	1	2	1	3	3	2	1	4	4	sp|Q00519|XDH_MOUSE Xanthine dehydrogenase/oxidase OS=Mus musculus OX=10090 GN=Xdh PE=1 SV=5
10	8	3	4	3	3	1	1	1	2	2	2	15	16	19	17	17	15	18	18	12	11	15	13	14	15	9	7	11	11	6	7	3	2	11	12	3	4	5	5	3	3	3	1	2	3	1	1	sp|Q00612|G6PD1_MOUSE Glucose-6-phosphate 1-dehydrogenase X OS=Mus musculus OX=10090 GN=G6pdx PE=1 SV=3
6	5	4	2	4	3	0	0	4	3	2	1	13	15	14	13	8	10	11	13	10	9	8	9	7	8	5	6	4	5	7	6	1	1	5	5	2	3	2	3	2	3	2	3	3	3	2	3	sp|Q00623|APOA1_MOUSE Apolipoprotein A-I OS=Mus musculus OX=10090 GN=Apoa1 PE=1 SV=2
0	1	0	0	0	0	0	0	0	0	0	0	0	1	0	1	0	0	0	1	1	1	0	1	0	1	0	0	1	0	0	0	0	0	1	1	0	0	1	1	1	0	0	0	1	1	0	0	sp|Q00915|RET1_MOUSE Retinol-binding protein 1 OS=Mus musculus OX=10090 GN=Rbp1 PE=1 SV=2
0	0	0	0	0	0	0	0	0	0	0	0	0	0	0	0	0	0	0	1	0	0	0	0	0	0	0	0	0	0	0	0	0	0	0	0	2	3	4	3	1	0	2	1	2	3	1	2	sp|Q01279|EGFR_MOUSE Epidermal growth factor receptor OS=Mus musculus OX=10090 GN=Egfr PE=1 SV=1
3	2	1	1	0	1	0	0	0	0	0	0	5	2	2	2	1	2	5	3	3	3	2	4	2	1	1	2	3	3	2	1	0	2	5	3	0	0	0	1	0	1	0	0	0	0	0	0	sp|Q01405|SC23A_MOUSE Protein transport protein Sec23A OS=Mus musculus OX=10090 GN=Sec23a PE=1 SV=2
0	0	0	0	0	0	0	0	0	0	0	0	0	0	0	0	0	1	1	1	1	0	1	1	1	1	1	0	1	1	0	0	0	0	0	1	2	1	2	2	1	1	1	0	0	0	1	2	sp|Q01730|RSU1_MOUSE Ras suppressor protein 1 OS=Mus musculus OX=10090 GN=Rsu1 PE=1 SV=3
3	2	1	2	2	2	0	0	3	1	1	0	4	3	2	4	3	3	4	4	6	5	3	4	4	4	5	6	5	5	4	3	2	1	4	4	1	1	0	0	0	0	0	1	0	0	1	1	sp|Q01768|NDKB_MOUSE Nucleoside diphosphate kinase B OS=Mus musculus OX=10090 GN=Nme2 PE=1 SV=1
55	54	46	45	49	46	34	33	41	44	42	46	46	45	49	48	44	48	45	44	50	47	44	42	56	56	63	66	59	64	44	45	41	45	44	46	2	2	5	2	1	6	1	6	2	2	1	1	sp|Q01853|TERA_MOUSE Transitional endoplasmic reticulum ATPase OS=Mus musculus OX=10090 GN=Vcp PE=1 SV=4
16	16	7	7	4	6	2	2	1	1	7	7	8	11	8	13	12	11	13	14	12	12	14	14	13	13	6	9	12	11	7	8	6	6	10	13	9	7	9	11	6	7	4	5	6	7	3	3	sp|Q02053|UBA1_MOUSE Ubiquitin-like modifier-activating enzyme 1 OS=Mus musculus OX=10090 GN=Uba1 PE=1 SV=1
0	0	0	0	0	0	0	0	0	0	0	0	0	0	0	0	0	0	0	0	0	0	0	0	0	0	0	0	0	0	0	0	0	0	0	0	0	1	0	0	0	1	1	0	0	0	1	1	sp|Q02105|C1QC_MOUSE Complement C1q subcomponent subunit C OS=Mus musculus OX=10090 GN=C1qc PE=1 SV=2
0	0	0	0	0	0	0	0	0	0	0	0	0	0	0	0	0	0	0	0	0	0	0	0	0	0	0	0	0	0	0	0	0	0	0	0	5	4	2	4	2	1	1	1	3	3	3	1	sp|Q02248|CTNB1_MOUSE Catenin beta-1 OS=Mus musculus OX=10090 GN=Ctnnb1 PE=1 SV=1
0	0	0	1	2	2	0	0	1	0	0	0	0	0	0	0	0	1	0	0	0	0	0	0	1	0	0	0	0	0	0	0	2	2	0	0	2	3	2	4	4	5	4	3	2	2	2	3	sp|Q02788|CO6A2_MOUSE Collagen alpha-2(VI) chain OS=Mus musculus OX=10090 GN=Col6a2 PE=1 SV=3
0	0	0	0	0	0	0	0	0	0	0	0	0	0	0	0	0	0	0	0	0	0	0	0	0	1	0	0	0	0	0	0	0	0	0	0	3	3	5	5	1	2	3	3	5	3	2	2	sp|Q03145|EPHA2_MOUSE Ephrin type-A receptor 2 OS=Mus musculus OX=10090 GN=Epha2 PE=1 SV=3
2	2	1	1	0	1	0	0	0	0	1	1	4	4	4	5	1	0	4	5	4	3	3	2	5	3	1	2	4	4	1	1	1	1	4	4	0	0	0	1	0	1	0	0	0	0	0	0	sp|Q03249|GALT_MOUSE Galactose-1-phosphate uridylyltransferase OS=Mus musculus OX=10090 GN=Galt PE=1 SV=3
11	11	1	2	2	1	0	0	2	1	0	0	9	8	9	7	4	7	9	6	8	8	10	12	5	4	7	6	9	6	7	7	2	3	8	10	1	0	0	1	0	0	1	1	0	0	1	1	sp|Q03265|ATPA_MOUSE ATP synthase subunit alpha, mitochondrial OS=Mus musculus OX=10090 GN=Atp5f1a PE=1 SV=1
1	1	1	1	0	1	0	0	0	0	0	1	0	0	0	0	1	0	0	0	0	0	1	0	0	0	2	1	1	1	1	1	0	0	0	1	0	0	0	0	0	0	0	0	0	0	0	0	sp|Q03311|CHLE_MOUSE Cholinesterase OS=Mus musculus OX=10090 GN=Bche PE=1 SV=2
0	0	0	0	0	0	0	0	0	0	0	0	0	0	1	1	1	0	2	0	1	1	0	1	2	1	1	1	0	1	0	0	0	0	1	2	0	0	0	0	0	0	0	0	0	0	0	0	sp|Q03958|PFD6_MOUSE Prefoldin subunit 6 OS=Mus musculus OX=10090 GN=Pfdn6 PE=1 SV=1
0	0	0	0	0	0	0	0	0	0	1	1	1	1	1	1	0	1	0	0	1	1	2	1	1	1	1	1	0	0	1	1	1	1	0	0	5	3	4	3	3	3	2	1	4	4	1	2	sp|Q04447|KCRB_MOUSE Creatine kinase B-type OS=Mus musculus OX=10090 GN=Ckb PE=1 SV=1
7	6	8	6	8	7	6	1	12	8	1	2	0	0	0	0	0	2	0	1	0	0	0	0	6	5	3	5	1	0	4	2	3	3	0	0	0	0	0	0	0	0	0	0	0	0	0	0	sp|Q04750|TOP1_MOUSE DNA topoisomerase 1 OS=Mus musculus OX=10090 GN=Top1 PE=1 SV=2
0	1	1	1	1	0	0	0	2	2	0	0	0	0	0	0	1	2	2	0	0	0	0	0	2	3	2	2	0	0	1	0	1	2	2	3	6	5	5	6	3	4	4	5	5	5	5	5	sp|Q04857|CO6A1_MOUSE Collagen alpha-1(VI) chain OS=Mus musculus OX=10090 GN=Col6a1 PE=1 SV=1
1	1	0	0	0	1	1	0	1	1	0	0	0	1	1	0	4	3	2	0	0	1	0	0	1	0	1	0	2	1	1	1	2	1	1	1	2	2	1	2	2	1	0	2	1	1	2	2	sp|Q05793|PGBM_MOUSE Basement membrane-specific heparan sulfate proteoglycan core protein OS=Mus musculus OX=10090 GN=Hspg2 PE=1 SV=1
0	0	0	0	0	0	0	0	0	0	0	0	0	0	0	0	0	0	0	0	0	0	0	0	0	0	0	0	0	0	0	0	0	0	0	0	2	2	2	2	2	3	0	0	3	2	2	2	sp|Q05895|TSP3_MOUSE Thrombospondin-3 OS=Mus musculus OX=10090 GN=Thbs3 PE=1 SV=2
3	3	2	2	1	1	0	0	2	3	2	1	3	6	4	1	2	5	4	1	4	4	3	3	6	7	3	5	8	7	5	3	3	2	5	7	0	0	0	0	0	0	0	0	0	0	0	0	sp|Q05915|GCH1_MOUSE GTP cyclohydrolase 1 OS=Mus musculus OX=10090 GN=Gch1 PE=1 SV=1
38	39	23	19	20	13	6	7	14	7	16	15	41	42	45	45	32	34	42	39	46	46	45	43	38	35	26	27	42	36	25	29	23	20	38	37	1	2	1	1	2	2	3	2	2	1	2	2	sp|Q05920|PYC_MOUSE Pyruvate carboxylase, mitochondrial OS=Mus musculus OX=10090 GN=Pc PE=1 SV=1
0	0	0	0	0	0	0	0	0	0	1	0	2	0	2	4	3	2	2	1	0	0	0	2	1	0	0	0	0	0	0	0	0	0	1	0	0	0	0	0	0	0	0	0	0	0	1	0	sp|Q06890|CLUS_MOUSE Clusterin OS=Mus musculus OX=10090 GN=Clu PE=1 SV=1
0	0	0	0	0	0	0	0	0	0	0	0	2	2	2	2	1	3	0	2	0	1	1	2	1	1	1	1	1	1	1	0	1	0	2	2	0	0	1	1	1	0	0	0	0	0	0	1	sp|Q07076|ANXA7_MOUSE Annexin A7 OS=Mus musculus OX=10090 GN=Anxa7 PE=1 SV=2
1	1	1	1	1	1	1	1	1	1	1	1	0	0	0	0	0	0	0	0	0	0	0	0	0	0	0	0	0	0	1	1	0	1	0	0	2	2	4	3	3	4	2	2	5	3	2	1	sp|Q07113|MPRI_MOUSE Cation-independent mannose-6-phosphate receptor OS=Mus musculus OX=10090 GN=Igf2r PE=1 SV=1
13	13	7	7	7	7	2	2	5	2	6	5	18	16	17	19	18	18	18	17	16	15	18	19	13	15	13	10	14	16	11	10	8	6	13	16	0	0	1	0	1	1	1	1	0	0	1	0	sp|Q07417|ACADS_MOUSE Short-chain specific acyl-CoA dehydrogenase, mitochondrial OS=Mus musculus OX=10090 GN=Acads PE=1 SV=2
1	0	0	0	3	3	1	1	2	2	0	0	1	1	1	2	3	3	1	2	2	1	1	2	5	7	6	7	2	3	3	2	0	0	2	2	1	2	4	4	3	3	3	3	4	6	3	4	sp|Q07797|LG3BP_MOUSE Galectin-3-binding protein OS=Mus musculus OX=10090 GN=Lgals3bp PE=1 SV=1
0	0	0	0	0	0	0	0	0	0	0	0	0	0	0	0	0	0	0	0	0	0	0	0	0	0	0	0	0	0	0	0	0	0	0	0	2	1	2	2	1	1	1	1	1	1	2	2	sp|Q09143|CTR1_MOUSE High affinity cationic amino acid transporter 1 OS=Mus musculus OX=10090 GN=Slc7a1 PE=1 SV=1
3	0	0	0	0	0	0	0	0	0	0	0	0	0	4	3	1	0	0	1	3	4	1	1	0	2	0	1	0	0	0	0	1	0	1	2	2	2	5	5	3	2	1	2	6	3	0	1	sp|Q11011|PSA_MOUSE Puromycin-sensitive aminopeptidase OS=Mus musculus OX=10090 GN=Npepps PE=1 SV=2
0	0	1	0	0	1	1	0	0	0	1	1	0	0	0	0	0	0	0	0	0	0	0	0	0	0	0	0	0	0	0	0	0	0	0	0	2	3	3	3	4	4	1	1	3	4	2	1	sp|Q11136|PEPD_MOUSE Xaa-Pro dipeptidase OS=Mus musculus OX=10090 GN=Pepd PE=1 SV=3
0	0	0	0	0	0	0	0	0	0	0	0	0	0	1	0	0	0	0	0	0	0	0	0	0	0	0	0	0	0	0	0	0	0	0	0	0	0	0	0	0	0	0	0	0	0	0	0	sp|Q149S1|TEKT4_MOUSE Tektin-4 OS=Mus musculus OX=10090 GN=Tekt4 PE=1 SV=2
0	0	0	0	0	0	0	0	0	0	0	0	1	1	1	1	1	0	1	2	1	0	2	0	1	0	0	0	2	0	0	0	0	0	2	1	0	0	0	0	0	0	0	0	0	0	0	0	sp|Q14CH1|MOCOS_MOUSE Molybdenum cofactor sulfurase OS=Mus musculus OX=10090 GN=Mocos PE=1 SV=1
1	0	0	0	1	1	0	0	1	0	0	0	0	0	0	0	1	1	1	0	0	0	1	1	1	1	0	1	0	1	1	1	1	1	0	1	0	0	0	0	0	0	0	0	0	0	0	0	sp|Q14CH7|SYAM_MOUSE Alanine--tRNA ligase, mitochondrial OS=Mus musculus OX=10090 GN=Aars2 PE=1 SV=1
3	5	3	2	2	2	2	1	0	1	0	1	11	11	16	14	9	10	13	9	10	10	14	11	9	11	6	6	6	4	5	6	4	4	14	12	0	0	0	0	0	0	0	0	0	0	0	0	sp|Q14DH7|ACSS3_MOUSE Acyl-CoA synthetase short-chain family member 3, mitochondrial OS=Mus musculus OX=10090 GN=Acss3 PE=1 SV=2
5	4	1	1	1	2	1	1	0	0	1	0	6	4	6	5	4	4	6	6	6	6	5	4	3	3	4	4	1	5	5	5	3	4	5	5	0	0	0	0	0	0	0	0	0	0	0	0	sp|Q283N4|URAD_MOUSE 2-oxo-4-hydroxy-4-carboxy-5-ureidoimidazoline decarboxylase OS=Mus musculus OX=10090 GN=Urad PE=1 SV=1
0	0	0	0	1	0	0	0	0	0	0	1	0	1	0	0	0	0	0	0	0	0	0	0	0	0	0	0	0	0	0	0	0	0	0	0	2	2	2	2	4	3	2	5	4	4	4	3	sp|Q2PZL6|FAT4_MOUSE Protocadherin Fat 4 OS=Mus musculus OX=10090 GN=Fat4 PE=1 SV=2
0	1	0	0	0	0	0	0	0	0	0	0	0	0	0	1	0	1	2	0	1	1	1	0	0	0	0	0	0	0	1	0	0	0	0	0	0	0	0	0	0	0	0	0	0	0	0	0	sp|Q2TPA8|HSDL2_MOUSE Hydroxysteroid dehydrogenase-like protein 2 OS=Mus musculus OX=10090 GN=Hsdl2 PE=1 SV=1
0	1	1	1	1	1	0	0	1	1	0	1	7	6	7	8	5	5	6	7	4	5	6	6	4	4	3	1	4	3	1	1	0	0	3	5	0	0	0	0	0	0	0	1	0	0	0	0	sp|Q3TC72|FAHD2_MOUSE Fumarylacetoacetate hydrolase domain-containing protein 2A OS=Mus musculus OX=10090 GN=Fahd2 PE=1 SV=1
3	4	2	1	2	2	1	1	1	0	2	2	3	5	5	4	3	5	6	5	4	5	4	6	4	5	4	5	7	6	3	3	2	3	6	6	0	0	0	0	0	0	0	0	0	0	0	0	sp|Q3TCJ1|ABRX2_MOUSE BRISC complex subunit Abraxas 2 OS=Mus musculus OX=10090 GN=Abraxas2 PE=1 SV=1
6	6	1	1	0	0	1	1	0	0	1	0	8	8	9	10	3	4	8	7	7	10	9	10	5	3	3	1	5	5	2	4	2	2	5	5	0	0	0	0	0	0	0	0	0	0	0	0	sp|Q3THG9|AASD1_MOUSE Alanyl-tRNA editing protein Aarsd1 OS=Mus musculus OX=10090 GN=Aarsd1 PE=1 SV=2
2	2	0	0	0	1	0	0	0	0	0	1	7	7	4	7	4	5	6	7	5	4	4	7	1	0	0	0	1	1	0	1	0	0	2	1	0	0	0	0	0	0	0	0	0	0	0	1	sp|Q3THK7|GUAA_MOUSE GMP synthase [glutamine-hydrolyzing] OS=Mus musculus OX=10090 GN=Gmps PE=1 SV=2
3	2	0	0	0	0	0	0	1	0	0	0	5	5	3	4	3	5	4	3	4	4	6	4	3	3	2	3	3	4	2	1	0	0	4	4	2	3	3	2	2	3	0	0	3	0	0	0	sp|Q3THS6|METK2_MOUSE S-adenosylmethionine synthase isoform type-2 OS=Mus musculus OX=10090 GN=Mat2a PE=1 SV=2
0	0	0	0	1	1	0	0	0	0	1	1	4	4	5	4	2	4	4	2	2	2	3	2	0	0	0	0	2	0	1	1	0	0	2	1	0	0	0	0	0	0	0	0	0	0	0	0	sp|Q3TIU4|PDE12_MOUSE 2,5-phosphodiesterase 12 OS=Mus musculus OX=10090 GN=Pde12 PE=1 SV=2
11	8	5	5	3	4	2	3	4	3	2	4	14	14	15	14	12	13	14	13	13	13	13	16	12	9	7	9	12	13	5	7	3	4	12	13	2	1	1	1	0	1	1	0	1	1	0	0	sp|Q3TNA1|XYLB_MOUSE Xylulose kinase OS=Mus musculus OX=10090 GN=Xylb PE=1 SV=1
0	0	0	0	0	0	0	0	0	0	0	0	1	0	0	0	0	0	1	2	1	0	0	1	0	0	0	0	0	0	0	0	0	0	1	0	0	0	0	0	0	0	0	0	0	0	0	0	sp|Q3TW96|UAP1L_MOUSE UDP-N-acetylhexosamine pyrophosphorylase-like protein 1 OS=Mus musculus OX=10090 GN=Uap1l1 PE=1 SV=1
2	2	2	2	1	0	0	0	0	0	1	0	1	1	0	0	0	0	1	0	0	1	0	0	1	0	0	0	0	0	2	1	0	0	1	1	0	1	1	1	1	0	0	0	0	0	0	0	sp|Q3TXS7|PSMD1_MOUSE 26S proteasome non-ATPase regulatory subunit 1 OS=Mus musculus OX=10090 GN=Psmd1 PE=1 SV=1
0	0	0	0	0	0	0	0	0	0	0	0	1	1	0	0	0	0	1	1	0	0	1	1	0	0	0	0	0	1	0	0	0	0	1	1	0	0	0	0	0	0	0	0	0	0	0	0	sp|Q3TYX3|SMYD5_MOUSE SET and MYND domain-containing protein 5 OS=Mus musculus OX=10090 GN=Smyd5 PE=1 SV=2
3	2	0	0	0	1	0	0	0	0	0	0	4	5	4	5	5	6	5	5	5	5	4	3	4	3	3	1	3	3	2	2	1	1	6	5	0	1	0	1	0	0	0	0	0	0	0	0	sp|Q3U0B3|DHR11_MOUSE Dehydrogenase/reductase SDR family member 11 OS=Mus musculus OX=10090 GN=Dhrs11 PE=1 SV=1
1	0	0	0	0	0	0	0	0	0	0	0	3	2	2	1	0	0	1	2	3	2	2	1	0	1	0	0	1	0	0	0	0	0	1	1	0	0	0	0	0	0	0	0	0	0	0	0	sp|Q3U0V1|FUBP2_MOUSE Far upstream element-binding protein 2 OS=Mus musculus OX=10090 GN=Khsrp PE=1 SV=2
6	5	4	3	5	4	0	1	4	2	2	4	3	3	3	3	4	3	4	1	7	5	3	4	6	7	8	7	9	4	5	7	4	1	7	7	1	0	0	0	0	0	0	0	0	0	0	0	sp|Q3U1J4|DDB1_MOUSE DNA damage-binding protein 1 OS=Mus musculus OX=10090 GN=Ddb1 PE=1 SV=2
0	0	0	0	0	0	0	0	0	0	0	0	0	0	0	1	0	0	0	1	0	1	0	0	1	1	0	0	1	0	0	0	0	0	1	0	0	0	0	0	0	0	0	0	0	0	0	0	sp|Q3U487|HECD3_MOUSE E3 ubiquitin-protein ligase HECTD3 OS=Mus musculus OX=10090 GN=Hectd3 PE=1 SV=2
1	1	0	0	0	0	0	0	0	0	0	0	1	1	1	1	1	1	1	1	1	1	1	1	1	1	1	1	1	1	0	1	0	0	1	1	0	0	0	0	0	0	0	0	0	0	0	0	sp|Q3U4G3|XXLT1_MOUSE Xyloside xylosyltransferase 1 OS=Mus musculus OX=10090 GN=Xxylt1 PE=1 SV=2
0	0	1	0	0	0	0	0	0	0	0	0	3	1	2	1	0	0	2	4	3	1	2	1	0	0	0	0	0	0	1	0	1	0	1	0	0	0	0	0	0	0	0	0	0	0	0	0	sp|Q3U5Q7|CMPK2_MOUSE UMP-CMP kinase 2, mitochondrial OS=Mus musculus OX=10090 GN=Cmpk2 PE=1 SV=2
0	0	0	0	0	0	0	0	0	0	0	0	3	3	3	3	1	2	2	3	3	3	3	3	2	0	0	0	0	0	0	0	1	0	1	1	0	0	1	1	1	1	0	0	0	0	0	0	sp|Q3UDE2|TTL12_MOUSE Tubulin--tyrosine ligase-like protein 12 OS=Mus musculus OX=10090 GN=Ttll12 PE=1 SV=1
1	1	0	0	0	0	0	0	0	0	0	0	1	0	0	1	0	0	1	0	2	3	0	1	0	1	0	1	0	1	1	1	1	1	2	1	0	0	0	0	0	0	0	0	0	0	0	1	sp|Q3UE37|UBE2Z_MOUSE Ubiquitin-conjugating enzyme E2 Z OS=Mus musculus OX=10090 GN=Ube2z PE=1 SV=2
9	10	5	4	7	5	0	1	5	4	3	2	8	7	10	8	7	10	9	7	8	9	8	8	14	15	19	17	15	16	11	11	6	6	10	10	0	1	1	1	1	1	1	2	1	0	1	0	sp|Q3UEG6|AGT2_MOUSE Alanine--glyoxylate aminotransferase 2, mitochondrial OS=Mus musculus OX=10090 GN=Agxt2 PE=1 SV=1
2	0	0	0	0	0	0	0	0	0	0	0	2	3	2	2	1	2	3	3	3	4	2	3	2	3	0	0	2	1	0	1	0	0	3	4	1	0	0	0	0	0	0	0	0	0	0	0	sp|Q3UFF7|LYPL1_MOUSE Lysophospholipase-like protein 1 OS=Mus musculus OX=10090 GN=Lyplal1 PE=1 SV=3
0	1	0	0	0	0	0	0	0	0	0	0	0	0	2	1	1	0	0	0	2	1	0	1	1	2	0	0	1	1	1	0	0	0	0	0	0	0	0	0	0	0	0	0	0	0	0	1	sp|Q3UGC7|EI3JA_MOUSE Eukaryotic translation initiation factor 3 subunit J-A OS=Mus musculus OX=10090 GN=Eif3j1 PE=2 SV=1;sp|Q66JS6|EI3JB_MOUSE Eukaryotic translation initiation factor 3 subunit J-B OS=Mus musculus OX=10090 GN=Eif3j2 PE=1 SV=1
0	0	0	0	0	0	0	0	0	0	0	0	1	1	1	0	1	0	2	0	0	0	1	1	1	1	0	0	2	1	0	1	0	0	1	1	0	0	0	0	0	0	0	0	0	0	0	0	sp|Q3UI43|BABA1_MOUSE BRISC and BRCA1-A complex member 1 OS=Mus musculus OX=10090 GN=Babam1 PE=1 SV=1
2	2	1	0	1	0	0	0	0	0	0	0	1	2	3	4	2	1	1	1	1	0	0	0	0	0	0	0	0	1	1	1	1	1	3	4	0	0	1	0	0	0	0	0	0	0	0	1	sp|Q3UJU9|RMD3_MOUSE Regulator of microtubule dynamics protein 3 OS=Mus musculus OX=10090 GN=Rmdn3 PE=1 SV=2
14	16	7	7	8	9	3	3	6	6	4	4	16	15	12	13	13	12	11	14	9	11	11	10	18	19	19	21	18	19	12	13	8	7	15	16	1	1	1	0	0	0	0	1	1	0	0	0	sp|Q3ULD5|MCCB_MOUSE Methylcrotonoyl-CoA carboxylase beta chain, mitochondrial OS=Mus musculus OX=10090 GN=Mccc2 PE=1 SV=1
3	4	1	1	1	1	1	2	1	0	1	1	6	6	7	6	4	3	6	3	3	4	5	5	5	4	1	1	2	1	2	3	1	1	1	3	3	1	1	1	1	1	1	0	1	1	2	0	sp|Q3ULJ0|GPD1L_MOUSE Glycerol-3-phosphate dehydrogenase 1-like protein OS=Mus musculus OX=10090 GN=Gpd1l PE=1 SV=2
1	1	1	1	1	1	0	0	2	1	0	0	5	5	6	5	5	4	7	5	5	5	4	4	3	2	2	3	5	4	2	3	2	2	5	5	1	1	0	1	0	0	0	0	0	0	1	0	sp|Q3UM45|PP1R7_MOUSE Protein phosphatase 1 regulatory subunit 7 OS=Mus musculus OX=10090 GN=Ppp1r7 PE=1 SV=2
1	1	1	1	1	1	1	1	1	1	1	1	1	1	1	1	1	1	1	1	1	1	1	1	1	1	1	1	1	1	1	1	1	1	1	1	1	1	0	0	1	0	1	1	0	1	0	0	sp|Q9D3R6|KATL2_MOUSE Katanin p60 ATPase-containing subunit A-like 2 OS=Mus musculus OX=10090 GN=Katnal2 PE=2 SV=2;sp|Q3UMC0|AFG2H_MOUSE ATPase family protein 2 homolog OS=Mus musculus OX=10090 GN=Spata5 PE=1 SV=2
0	0	0	0	0	0	0	0	0	0	0	0	0	0	0	1	0	0	0	0	1	0	0	0	0	0	0	0	0	0	0	0	0	0	0	0	0	0	0	0	0	0	0	0	0	0	0	0	sp|Q3UMY5|EMAL4_MOUSE Echinoderm microtubule-associated protein-like 4 OS=Mus musculus OX=10090 GN=Eml4 PE=1 SV=1
4	1	1	1	0	1	0	0	0	0	0	0	9	7	4	6	2	4	6	8	5	7	7	8	3	2	2	0	2	0	2	2	0	0	4	1	0	0	0	0	0	0	0	0	1	0	0	0	sp|Q3UPL0|SC31A_MOUSE Protein transport protein Sec31A OS=Mus musculus OX=10090 GN=Sec31a PE=1 SV=2
1	1	0	0	0	0	0	0	0	0	0	0	2	2	1	0	2	2	0	3	1	3	3	1	1	0	1	2	2	2	0	0	1	0	2	1	0	0	0	0	0	0	0	0	0	0	0	0	sp|Q3UUG6|TBC24_MOUSE TBC1 domain family member 24 OS=Mus musculus OX=10090 GN=Tbc1d24 PE=1 SV=2
3	3	3	3	3	3	2	1	2	2	3	3	1	1	1	1	1	2	1	2	2	2	2	2	0	0	2	3	1	2	2	3	2	2	2	1	2	2	3	4	1	2	3	4	1	2	3	3	sp|Q3UV17|K22O_MOUSE Keratin, type II cytoskeletal 2 oral OS=Mus musculus OX=10090 GN=Krt76 PE=1 SV=1
2	2	0	0	0	0	1	0	1	1	0	1	1	2	2	2	2	2	3	2	2	2	2	3	1	2	2	0	2	2	1	1	0	0	1	2	4	2	4	4	3	3	2	2	2	2	1	1	sp|Q3UX10|TBAL3_MOUSE Tubulin alpha chain-like 3 OS=Mus musculus OX=10090 GN=Tubal3 PE=2 SV=2
10	11	2	2	1	0	0	0	3	2	1	1	10	11	13	12	6	9	10	9	11	9	14	11	9	8	2	0	9	4	5	5	4	4	10	7	0	0	0	0	1	0	0	0	0	0	0	0	sp|Q3UZZ6|ST1D1_MOUSE Sulfotransferase 1 family member D1 OS=Mus musculus OX=10090 GN=Sult1d1 PE=1 SV=1
0	0	0	0	0	0	0	0	0	0	0	0	1	1	1	1	0	1	1	1	1	1	1	1	1	0	1	0	1	1	0	0	0	0	1	1	0	0	0	0	0	0	0	0	0	0	0	0	sp|Q9WVA2|TIM8A_MOUSE Mitochondrial import inner membrane translocase subunit Tim8 A OS=Mus musculus OX=10090 GN=Timm8a1 PE=1 SV=1;sp|Q4FZG7|TI8AB_MOUSE Putative mitochondrial import inner membrane translocase subunit Tim8 A-B OS=Mus musculus OX=10090 GN=T
0	0	0	0	0	0	0	0	0	0	0	0	0	0	1	1	0	0	0	1	1	1	0	0	0	0	0	0	0	0	0	0	0	0	1	0	0	0	1	2	1	1	0	0	0	0	0	0	sp|Q61656|DDX5_MOUSE Probable ATP-dependent RNA helicase DDX5 OS=Mus musculus OX=10090 GN=Ddx5 PE=1 SV=2;sp|Q501J6|DDX17_MOUSE Probable ATP-dependent RNA helicase DDX17 OS=Mus musculus OX=10090 GN=Ddx17 PE=1 SV=1
0	0	0	0	0	0	0	0	0	0	0	0	0	0	0	0	0	1	0	2	1	1	0	1	0	0	0	0	1	1	0	0	0	0	0	0	0	0	0	0	0	0	0	0	0	0	0	0	sp|Q505B7|ARCH_MOUSE Protein archease OS=Mus musculus OX=10090 GN=Zbtb8os PE=1 SV=2
2	1	0	0	0	0	0	0	0	0	0	0	2	0	2	2	0	0	1	2	2	2	3	3	0	0	0	0	0	0	0	1	0	0	1	1	0	0	0	0	0	1	0	0	0	0	0	0	sp|Q505F5|LRC47_MOUSE Leucine-rich repeat-containing protein 47 OS=Mus musculus OX=10090 GN=Lrrc47 PE=1 SV=1
2	1	0	0	1	0	0	0	0	0	0	0	5	4	1	3	2	0	1	2	5	2	5	4	1	2	1	0	3	3	1	1	0	0	1	2	0	0	0	0	0	0	1	0	0	0	0	0	sp|Q571F8|GLSL_MOUSE Glutaminase liver isoform, mitochondrial OS=Mus musculus OX=10090 GN=Gls2 PE=1 SV=2
21	20	16	16	16	15	15	14	15	14	18	15	19	18	20	20	22	24	21	18	23	21	20	23	21	20	21	22	20	19	16	16	18	17	22	24	1	4	3	2	2	1	4	2	1	2	1	1	sp|Q571I9|A16A1_MOUSE Aldehyde dehydrogenase family 16 member A1 OS=Mus musculus OX=10090 GN=Aldh16a1 PE=1 SV=2
0	0	0	1	0	0	0	0	1	1	0	0	1	0	1	1	1	1	1	0	0	0	1	1	1	1	0	0	1	0	0	0	0	0	1	1	1	1	1	1	1	1	0	0	0	1	1	1	sp|Q5DTN8|JKIP3_MOUSE Janus kinase and microtubule-interacting protein 3 OS=Mus musculus OX=10090 GN=Jakmip3 PE=1 SV=2
3	2	2	2	2	2	0	0	2	1	1	1	2	2	1	3	2	3	3	3	3	3	2	4	5	6	8	5	6	6	1	1	3	2	7	7	0	0	0	0	0	0	0	0	0	0	0	0	sp|Q5EBG8|CA050_MOUSE Uncharacterized protein C1orf50 homolog OS=Mus musculus OX=10090 PE=1 SV=1
6	5	3	3	2	2	0	0	0	2	2	2	10	9	7	11	8	9	9	11	10	10	10	9	6	8	1	4	8	8	6	6	3	4	9	9	0	0	0	0	0	0	0	0	0	0	0	0	sp|Q5FW57|GLYAL_MOUSE Glycine N-acyltransferase-like protein OS=Mus musculus OX=10090 GN=Gm4952 PE=1 SV=3
0	0	0	0	0	0	0	0	0	0	0	0	0	0	0	0	0	0	0	0	0	0	0	0	0	0	0	0	0	0	0	0	0	0	0	0	2	2	1	2	1	0	0	1	2	1	2	1	sp|Q5MJS3|FA20C_MOUSE Extracellular serine/threonine protein kinase FAM20C OS=Mus musculus OX=10090 GN=Fam20c PE=1 SV=1;sp|Q8CID3|FA20A_MOUSE Pseudokinase FAM20A OS=Mus musculus OX=10090 GN=Fam20a PE=1 SV=1
2	2	3	2	3	3	2	1	2	2	3	3	2	2	1	1	0	2	2	0	1	1	0	1	2	2	2	2	3	2	2	2	1	2	0	2	0	0	0	0	0	0	1	0	0	0	0	1	sp|Q5SGK3|AOXB_MOUSE Aldehyde oxidase 2 OS=Mus musculus OX=10090 GN=Aox2 PE=1 SV=2
1	0	0	0	0	0	0	0	0	0	0	0	1	0	1	1	0	0	0	0	0	0	0	0	4	3	0	0	2	2	0	0	0	0	2	1	1	1	1	1	1	1	1	0	1	1	0	0	sp|Q5SSH7|ZZEF1_MOUSE Zinc finger ZZ-type and EF-hand domain-containing protein 1 OS=Mus musculus OX=10090 GN=Zzef1 PE=1 SV=2
2	5	3	3	3	3	1	1	2	2	2	2	11	11	8	12	5	6	14	15	8	11	11	8	2	5	2	5	7	7	4	3	2	2	5	4	0	0	0	0	0	0	1	0	0	0	1	0	sp|Q5SSW2|PSME4_MOUSE Proteasome activator complex subunit 4 OS=Mus musculus OX=10090 GN=Psme4 PE=1 SV=1
0	0	0	0	0	0	0	0	0	0	1	0	0	0	0	1	1	1	0	0	1	1	0	1	2	1	0	1	1	1	0	1	0	0	2	1	2	1	1	3	1	2	0	1	2	3	1	1	sp|Q5SUR0|PUR4_MOUSE Phosphoribosylformylglycinamidine synthase OS=Mus musculus OX=10090 GN=Pfas PE=1 SV=1
21	21	7	6	6	5	5	5	5	3	4	4	42	38	37	39	30	32	38	35	43	43	32	33	35	37	29	28	31	34	22	25	17	13	31	33	2	2	2	2	2	2	2	1	3	3	2	1	sp|Q5SW19|CLU_MOUSE Clustered mitochondria protein homolog OS=Mus musculus OX=10090 GN=Cluh PE=1 SV=2
3	3	0	0	0	0	1	0	0	0	0	0	7	8	10	3	7	5	9	5	3	4	5	5	4	5	2	2	2	3	2	2	0	0	6	3	0	0	0	0	0	0	0	0	0	0	1	1	sp|Q5SWU9|ACACA_MOUSE Acetyl-CoA carboxylase 1 OS=Mus musculus OX=10090 GN=Acaca PE=1 SV=1
12	11	1	2	3	4	0	0	3	3	0	0	13	12	13	12	7	10	12	13	13	11	13	11	7	11	7	8	10	13	9	9	4	5	8	10	0	0	0	0	0	0	0	0	0	0	0	0	sp|Q5U5V2|HYKK_MOUSE Hydroxylysine kinase OS=Mus musculus OX=10090 GN=Hykk PE=1 SV=2
3	3	2	2	2	2	0	0	0	0	1	1	4	3	3	4	4	3	3	2	4	3	2	2	2	2	1	2	3	5	2	2	3	3	3	3	0	0	0	0	0	0	0	0	0	0	0	0	sp|Q5XJY5|COPD_MOUSE Coatomer subunit delta OS=Mus musculus OX=10090 GN=Arcn1 PE=1 SV=2
31	29	18	16	23	15	4	4	11	11	15	16	36	31	34	35	36	33	32	33	35	38	29	35	40	35	29	36	36	34	24	21	15	14	34	34	3	2	2	1	2	2	0	1	1	3	1	1	sp|Q60597|ODO1_MOUSE 2-oxoglutarate dehydrogenase, mitochondrial OS=Mus musculus OX=10090 GN=Ogdh PE=1 SV=3
0	0	0	0	0	0	0	0	1	0	0	0	1	0	0	0	1	0	0	0	1	0	0	0	1	2	0	0	0	0	2	1	1	2	0	0	2	2	5	4	1	0	3	2	4	5	2	2	sp|Q60605|MYL6_MOUSE Myosin light polypeptide 6 OS=Mus musculus OX=10090 GN=Myl6 PE=1 SV=3
3	3	1	2	2	1	1	0	2	2	0	1	2	3	4	3	3	3	4	3	4	3	3	3	3	2	2	1	3	3	2	3	2	0	2	4	0	0	0	0	0	0	1	1	1	0	1	1	sp|Q60668|HNRPD_MOUSE Heterogeneous nuclear ribonucleoprotein D0 OS=Mus musculus OX=10090 GN=Hnrnpd PE=1 SV=2
2	2	0	0	0	0	0	0	0	0	0	0	1	2	2	0	0	1	2	1	3	3	2	2	2	1	1	0	4	2	0	1	0	1	2	2	0	0	0	0	0	0	0	0	1	0	0	0	sp|Q60676|PPP5_MOUSE Serine/threonine-protein phosphatase 5 OS=Mus musculus OX=10090 GN=Ppp5c PE=1 SV=3
7	8	5	5	5	6	5	5	6	6	4	5	7	8	7	8	7	8	7	4	6	6	9	7	9	8	6	7	9	8	6	5	5	5	7	6	0	0	0	1	0	0	1	1	1	1	1	1	sp|Q60692|PSB6_MOUSE Proteasome subunit beta type-6 OS=Mus musculus OX=10090 GN=Psmb6 PE=1 SV=3
1	0	0	0	0	0	0	0	0	0	0	0	4	4	3	5	3	3	3	3	2	3	3	5	3	2	1	1	1	2	0	0	1	0	3	3	1	0	0	0	0	0	1	0	0	0	0	0	sp|Q60710|SAMH1_MOUSE Deoxynucleoside triphosphate triphosphohydrolase SAMHD1 OS=Mus musculus OX=10090 GN=Samhd1 PE=1 SV=3
0	0	0	0	0	0	0	0	0	0	0	0	0	0	0	0	0	0	0	0	0	0	0	0	0	0	0	0	0	0	0	0	0	0	0	0	1	1	0	0	0	0	0	0	0	0	0	0	sp|Q60715|P4HA1_MOUSE Prolyl 4-hydroxylase subunit alpha-1 OS=Mus musculus OX=10090 GN=P4ha1 PE=1 SV=2
9	11	3	4	3	4	1	1	2	3	5	2	12	13	13	14	11	14	13	13	13	13	13	13	13	13	13	10	12	12	9	9	8	8	15	14	0	0	0	0	0	0	0	0	0	0	0	1	sp|Q60759|GCDH_MOUSE Glutaryl-CoA dehydrogenase, mitochondrial OS=Mus musculus OX=10090 GN=Gcdh PE=1 SV=2
0	0	0	0	0	0	0	0	0	0	0	0	0	0	0	0	0	0	0	0	0	0	0	0	0	0	0	0	0	0	0	0	0	0	0	0	4	4	3	4	4	5	2	1	3	3	1	1	sp|Q60841|RELN_MOUSE Reelin OS=Mus musculus OX=10090 GN=Reln PE=1 SV=3
0	0	0	0	0	0	0	0	0	0	0	0	0	1	1	0	1	0	0	0	0	0	0	0	0	0	0	0	0	0	0	0	0	0	0	0	2	1	1	2	0	1	2	2	1	3	3	2	sp|Q60847|COCA1_MOUSE Collagen alpha-1(XII) chain OS=Mus musculus OX=10090 GN=Col12a1 PE=2 SV=3
1	0	1	0	0	1	0	0	0	1	0	0	2	2	1	1	0	1	2	2	1	1	3	3	1	1	0	0	2	1	2	2	2	0	3	2	0	0	1	0	0	0	0	1	0	0	0	0	sp|Q60854|SPB6_MOUSE Serpin B6 OS=Mus musculus OX=10090 GN=Serpinb6 PE=1 SV=1
10	11	7	7	4	2	0	0	1	0	3	3	21	26	21	21	13	16	23	21	19	20	22	20	12	13	8	11	19	16	12	11	7	8	16	18	2	1	2	1	2	2	1	1	2	2	1	1	sp|Q60864|STIP1_MOUSE Stress-induced-phosphoprotein 1 OS=Mus musculus OX=10090 GN=Stip1 PE=1 SV=1
3	5	2	1	1	1	0	0	2	2	0	1	2	5	3	3	2	3	3	3	3	4	3	2	6	5	4	4	5	5	3	2	1	1	5	7	0	0	0	0	0	0	0	0	0	0	0	1	sp|Q60866|PTER_MOUSE Phosphotriesterase-related protein OS=Mus musculus OX=10090 GN=Pter PE=1 SV=1
1	1	2	2	2	2	1	1	1	1	2	1	1	1	1	0	1	1	1	1	1	1	1	1	2	2	2	2	2	1	1	2	2	1	0	1	1	0	0	0	0	0	0	0	0	0	0	0	sp|Q60952|CP250_MOUSE Centrosome-associated protein CEP250 OS=Mus musculus OX=10090 GN=Cep250 PE=1 SV=4
1	1	0	0	0	0	0	0	0	0	0	0	1	1	1	1	1	1	1	1	1	1	1	1	1	1	1	1	1	1	1	0	0	0	2	2	0	0	0	0	0	0	0	0	0	0	0	0	sp|Q60967|PAPS1_MOUSE Bifunctional 3-phosphoadenosine 5-phosphosulfate synthase 1 OS=Mus musculus OX=10090 GN=Papss1 PE=1 SV=1
2	1	1	1	0	1	1	1	0	1	1	1	3	2	3	4	3	2	3	3	4	3	3	2	2	5	2	3	3	1	3	2	1	1	3	1	0	0	0	0	0	1	0	0	0	0	0	0	sp|Q60972|RBBP4_MOUSE Histone-binding protein RBBP4 OS=Mus musculus OX=10090 GN=Rbbp4 PE=1 SV=5
1	1	1	1	0	1	1	1	0	1	1	1	2	1	2	3	2	1	3	3	3	2	3	2	2	4	2	3	2	1	3	2	1	1	2	2	0	0	0	0	0	1	0	0	0	0	0	0	sp|Q60973|RBBP7_MOUSE Histone-binding protein RBBP7 OS=Mus musculus OX=10090 GN=Rbbp7 PE=1 SV=1
1	1	0	0	0	0	0	0	1	1	0	0	0	0	0	0	0	0	0	0	0	0	0	0	0	0	3	2	1	1	0	0	0	0	0	0	0	0	0	0	0	0	0	0	0	0	0	0	sp|Q60994|ADIPO_MOUSE Adiponectin OS=Mus musculus OX=10090 GN=Adipoq PE=1 SV=2
11	11	4	2	4	3	0	0	3	2	1	0	15	14	15	18	13	11	15	16	14	13	14	13	12	13	8	10	13	13	9	9	8	7	13	15	4	3	3	3	1	3	2	3	1	1	0	2	sp|Q61035|SYHC_MOUSE Histidine--tRNA ligase, cytoplasmic OS=Mus musculus OX=10090 GN=Hars PE=1 SV=2
1	1	0	0	0	0	0	0	0	0	0	0	2	2	1	1	1	0	1	1	2	2	2	1	0	0	1	0	1	0	0	0	0	0	1	2	0	0	0	0	0	0	0	0	0	0	0	0	sp|Q61074|PPM1G_MOUSE Protein phosphatase 1G OS=Mus musculus OX=10090 GN=Ppm1g PE=1 SV=3
4	3	0	0	0	0	0	0	0	0	0	0	3	4	3	2	1	1	1	1	3	4	3	2	1	1	0	0	2	1	1	2	1	0	2	1	0	0	0	0	0	0	0	1	0	0	0	0	sp|Q61081|CDC37_MOUSE Hsp90 co-chaperone Cdc37 OS=Mus musculus OX=10090 GN=Cdc37 PE=1 SV=1
1	1	0	0	0	0	0	0	0	0	0	0	1	1	1	1	1	0	1	1	1	1	1	1	1	1	0	0	0	1	0	0	0	0	1	1	1	0	0	0	0	0	0	0	0	0	0	0	sp|Q61107|GBP4_MOUSE Guanylate-binding protein 4 OS=Mus musculus OX=10090 GN=Gbp4 PE=1 SV=1
4	5	0	0	0	0	0	0	0	0	0	1	5	4	6	6	5	5	5	5	6	5	5	5	4	5	3	2	4	4	1	0	0	0	4	4	0	0	0	0	0	0	0	0	0	0	0	0	sp|Q61133|GSTT2_MOUSE Glutathione S-transferase theta-2 OS=Mus musculus OX=10090 GN=Gstt2 PE=1 SV=4
0	0	0	0	0	0	0	0	0	0	0	0	0	0	1	0	0	0	0	0	0	0	0	0	0	0	0	0	0	0	1	0	0	0	0	0	4	3	4	4	3	4	0	0	0	0	0	0	sp|Q61166|MARE1_MOUSE Microtubule-associated protein RP/EB family member 1 OS=Mus musculus OX=10090 GN=Mapre1 PE=1 SV=3
6	6	5	5	6	3	3	2	4	3	3	3	7	8	6	8	6	5	8	8	7	6	6	5	7	7	6	6	6	8	7	6	6	5	5	6	3	1	1	1	2	0	1	0	0	1	1	0	sp|Q61171|PRDX2_MOUSE Peroxiredoxin-2 OS=Mus musculus OX=10090 GN=Prdx2 PE=1 SV=3
14	12	13	8	10	10	4	4	11	14	9	8	15	15	16	17	16	15	18	19	17	16	18	19	17	15	15	15	18	18	14	14	11	10	18	18	0	1	0	0	2	1	2	1	0	0	1	1	sp|Q61176|ARGI1_MOUSE Arginase-1 OS=Mus musculus OX=10090 GN=Arg1 PE=1 SV=1
0	0	0	0	0	0	0	0	0	0	0	0	0	1	1	0	0	0	0	0	1	0	0	0	0	0	1	0	0	0	0	0	0	0	0	0	6	4	6	6	4	3	5	5	6	7	4	4	sp|Q61187|TS101_MOUSE Tumor susceptibility gene 101 protein OS=Mus musculus OX=10090 GN=Tsg101 PE=1 SV=2
0	0	0	0	0	0	0	0	0	0	0	0	0	1	1	1	0	0	2	1	0	0	1	1	1	0	0	1	0	1	0	0	0	0	1	1	0	0	0	0	0	0	0	0	0	0	0	0	sp|Q61191|HCFC1_MOUSE Host cell factor 1 OS=Mus musculus OX=10090 GN=Hcfc1 PE=1 SV=2
0	0	0	0	0	0	0	0	0	0	0	0	0	0	2	1	1	0	0	0	0	0	0	2	1	0	0	0	0	0	0	0	0	0	0	0	0	0	0	0	0	0	0	0	0	0	0	0	sp|Q61206|PA1B2_MOUSE Platelet-activating factor acetylhydrolase IB subunit beta OS=Mus musculus OX=10090 GN=Pafah1b2 PE=1 SV=2
3	3	1	1	0	1	1	1	1	1	1	1	2	1	1	1	1	2	1	1	3	3	2	1	3	2	3	3	1	3	2	2	2	2	2	2	1	1	1	2	1	2	0	0	1	2	0	0	sp|Q61233|PLSL_MOUSE Plastin-2 OS=Mus musculus OX=10090 GN=Lcp1 PE=1 SV=4
2	0	0	0	0	0	0	0	0	0	0	0	3	3	3	1	2	1	1	2	4	3	2	3	1	1	1	2	2	3	2	1	0	0	2	1	0	0	0	0	0	0	0	0	0	0	0	0	sp|Q61249|IGBP1_MOUSE Immunoglobulin-binding protein 1 OS=Mus musculus OX=10090 GN=Igbp1 PE=1 SV=1
14	12	1	4	2	2	0	0	0	0	2	1	21	23	20	20	18	20	23	19	23	24	21	21	18	19	14	16	16	19	13	11	3	4	19	22	7	3	7	5	5	6	1	1	2	3	1	1	sp|Q61316|HSP74_MOUSE Heat shock 70 kDa protein 4 OS=Mus musculus OX=10090 GN=Hspa4 PE=1 SV=1
0	0	0	0	0	0	0	0	0	0	0	0	0	0	0	0	0	0	0	0	0	0	0	0	0	0	0	0	0	0	0	0	0	0	0	0	3	4	2	1	3	4	1	3	6	7	4	4	sp|Q61398|PCOC1_MOUSE Procollagen C-endopeptidase enhancer 1 OS=Mus musculus OX=10090 GN=Pcolce PE=1 SV=2
4	5	3	4	4	3	2	2	1	2	3	3	5	5	6	7	5	4	8	7	6	7	5	4	7	6	6	6	5	4	7	6	5	6	5	5	0	0	0	0	0	0	0	0	0	0	0	0	sp|Q61425|HCDH_MOUSE Hydroxyacyl-coenzyme A dehydrogenase, mitochondrial OS=Mus musculus OX=10090 GN=Hadh PE=1 SV=2
5	3	1	1	1	1	0	0	0	0	0	0	7	7	6	5	5	6	7	8	6	3	7	6	3	3	1	4	2	3	3	2	4	3	5	3	0	2	0	1	1	0	0	0	1	1	3	1	sp|Q61553|FSCN1_MOUSE Fascin OS=Mus musculus OX=10090 GN=Fscn1 PE=1 SV=4
1	1	0	0	0	0	0	0	0	0	0	0	3	2	3	2	2	1	3	4	2	2	4	3	2	3	0	0	0	1	1	1	0	0	2	2	0	0	0	0	0	0	0	0	0	0	0	0	sp|Q61578|ADRO_MOUSE NADPH:adrenodoxin oxidoreductase, mitochondrial OS=Mus musculus OX=10090 GN=Fdxr PE=1 SV=1
17	14	4	2	3	3	3	3	1	1	1	1	18	15	17	19	11	11	17	20	22	19	17	19	14	15	7	10	12	11	11	6	3	4	12	13	7	8	9	8	5	6	5	3	5	8	2	3	sp|Q61598|GDIB_MOUSE Rab GDP dissociation inhibitor beta OS=Mus musculus OX=10090 GN=Gdi2 PE=1 SV=1
0	0	0	0	0	0	0	0	0	0	0	0	0	0	0	0	0	0	0	0	0	0	0	0	0	0	0	0	0	0	0	0	0	0	1	0	0	0	0	0	1	0	0	0	0	0	0	0	sp|Q61599|GDIR2_MOUSE Rho GDP-dissociation inhibitor 2 OS=Mus musculus OX=10090 GN=Arhgdib PE=1 SV=3
0	0	0	0	0	0	0	0	0	0	0	0	0	0	0	0	0	0	0	0	0	0	0	0	0	1	0	0	0	0	0	0	0	0	0	0	1	2	2	2	1	0	3	3	3	3	3	2	sp|Q61646|HPT_MOUSE Haptoglobin OS=Mus musculus OX=10090 GN=Hp PE=1 SV=1
0	0	0	0	0	0	0	0	0	0	0	0	0	0	0	0	1	0	0	0	0	0	0	0	0	1	0	0	1	0	0	0	0	0	0	0	0	0	0	0	0	0	0	0	0	0	0	0	sp|Q61687|ATRX_MOUSE Transcriptional regulator ATRX OS=Mus musculus OX=10090 GN=Atrx PE=1 SV=3
9	8	3	4	3	3	0	0	2	2	2	4	20	19	19	17	15	11	18	17	18	18	20	17	14	19	12	10	15	16	8	8	4	4	18	20	2	1	1	2	1	0	1	0	0	0	1	1	sp|Q61699|HS105_MOUSE Heat shock protein 105 kDa OS=Mus musculus OX=10090 GN=Hsph1 PE=1 SV=2
1	0	0	0	0	1	0	0	1	0	0	0	0	0	0	0	0	0	0	0	0	0	0	0	0	0	0	0	0	0	0	0	0	0	0	0	10	8	8	6	3	3	5	3	6	4	4	3	sp|Q61739|ITA6_MOUSE Integrin alpha-6 OS=Mus musculus OX=10090 GN=Itga6 PE=1 SV=3
0	0	0	0	0	0	0	0	0	0	1	0	0	0	0	1	0	0	0	0	0	0	0	0	0	0	0	0	0	0	0	0	0	0	0	0	6	6	5	6	5	6	3	5	4	6	4	2	sp|Q61753|SERA_MOUSE D-3-phosphoglycerate dehydrogenase OS=Mus musculus OX=10090 GN=Phgdh PE=1 SV=3
1	1	0	0	0	0	0	0	0	0	0	0	1	1	0	1	3	2	1	1	2	3	1	1	1	1	0	1	2	2	0	0	0	0	2	1	1	1	1	1	1	2	0	0	0	0	1	0	sp|Q61792|LASP1_MOUSE LIM and SH3 domain protein 1 OS=Mus musculus OX=10090 GN=Lasp1 PE=1 SV=1
46	42	22	20	22	22	8	8	18	21	23	22	39	41	47	47	45	49	36	34	45	42	45	45	45	50	45	41	42	44	28	26	22	19	35	37	5	6	3	3	3	3	4	5	3	4	4	4	sp|Q61838|PZP_MOUSE Pregnancy zone protein OS=Mus musculus OX=10090 GN=Pzp PE=1 SV=3
1	0	0	1	0	0	0	0	0	0	0	0	1	0	2	2	0	0	0	0	1	1	1	1	0	0	0	1	0	0	2	1	0	1	0	0	1	1	2	3	1	1	1	1	1	1	2	2	sp|Q62000|MIME_MOUSE Mimecan OS=Mus musculus OX=10090 GN=Ogn PE=1 SV=1
2	2	2	1	1	2	0	0	1	1	1	0	4	4	4	4	4	3	4	5	4	3	3	3	3	3	2	2	3	2	2	2	3	1	3	1	2	2	3	2	0	1	0	0	0	1	0	0	sp|Q62188|DPYL3_MOUSE Dihydropyrimidinase-related protein 3 OS=Mus musculus OX=10090 GN=Dpysl3 PE=1 SV=1
0	0	0	0	0	0	0	0	0	0	0	0	0	0	0	0	0	0	0	0	0	1	0	0	0	0	0	0	0	0	0	0	0	0	0	0	0	0	0	0	0	0	0	0	0	0	0	0	sp|Q62189|SNRPA_MOUSE U1 small nuclear ribonucleoprotein A OS=Mus musculus OX=10090 GN=Snrpa PE=1 SV=3
0	0	0	0	0	0	0	0	0	0	0	0	3	3	10	9	3	0	0	0	2	2	1	2	5	5	2	2	3	4	1	2	0	0	0	0	0	1	0	0	0	1	1	0	1	1	0	0	sp|Q62234|MYOM1_MOUSE Myomesin-1 OS=Mus musculus OX=10090 GN=Myom1 PE=1 SV=2
0	0	0	0	0	0	0	0	0	0	0	0	0	0	0	1	0	0	1	0	0	0	0	0	0	0	0	0	1	0	0	0	0	0	0	0	0	0	0	0	0	0	0	0	0	0	0	0	sp|Q62261|SPTB2_MOUSE Spectrin beta chain, non-erythrocytic 1 OS=Mus musculus OX=10090 GN=Sptbn1 PE=1 SV=2
1	1	0	0	1	0	1	0	0	0	1	1	4	4	3	3	4	3	4	3	4	4	4	4	3	3	2	1	3	3	1	1	1	1	3	4	0	0	0	0	0	0	0	0	0	0	0	0	sp|Q62264|THRSP_MOUSE Thyroid hormone-inducible hepatic protein OS=Mus musculus OX=10090 GN=Thrsp PE=1 SV=1
0	0	0	0	0	0	0	0	0	0	0	0	0	0	0	0	0	0	0	1	0	0	0	0	0	0	1	0	1	0	0	0	0	0	0	1	0	0	0	0	0	0	0	0	0	0	0	0	sp|Q62348|TSN_MOUSE Translin OS=Mus musculus OX=10090 GN=Tsn PE=1 SV=1
1	0	0	0	0	0	0	0	0	1	0	0	2	1	3	3	1	2	1	1	3	2	3	3	1	1	0	1	0	3	1	1	0	1	3	3	1	0	0	1	0	1	0	0	0	0	0	0	sp|Q62422|OSTF1_MOUSE Osteoclast-stimulating factor 1 OS=Mus musculus OX=10090 GN=Ostf1 PE=1 SV=2
0	0	0	0	0	0	0	0	0	0	0	0	0	0	0	0	0	0	0	0	0	0	0	0	0	0	0	0	0	0	0	0	0	0	0	0	2	2	1	3	1	2	0	0	2	2	0	0	sp|Q62465|VAT1_MOUSE Synaptic vesicle membrane protein VAT-1 homolog OS=Mus musculus OX=10090 GN=Vat1 PE=1 SV=3
0	0	0	0	0	1	0	0	1	0	0	0	0	0	0	0	0	0	0	0	0	0	0	0	0	0	0	0	0	0	0	1	1	2	0	0	12	12	13	11	11	11	8	8	12	12	7	9	sp|Q62470|ITA3_MOUSE Integrin alpha-3 OS=Mus musculus OX=10090 GN=Itga3 PE=1 SV=1
15	15	8	9	9	9	3	5	9	9	8	8	24	25	25	23	24	25	24	27	24	21	24	27	22	25	16	14	23	21	13	13	11	13	25	27	0	0	0	0	0	0	0	0	0	0	1	1	sp|Q63836|SBP2_MOUSE Selenium-binding protein 2 OS=Mus musculus OX=10090 GN=Selenbp2 PE=1 SV=2
0	0	0	0	1	1	0	0	0	0	0	0	1	0	1	0	0	0	1	0	1	1	1	0	1	1	0	0	0	0	0	1	0	0	0	1	0	0	0	0	0	0	0	0	0	0	1	1	sp|Q63844|MK03_MOUSE Mitogen-activated protein kinase 3 OS=Mus musculus OX=10090 GN=Mapk3 PE=1 SV=5
1	1	0	0	0	0	0	0	1	1	0	0	2	3	4	5	2	2	2	3	3	4	2	2	3	3	3	4	2	3	1	1	0	0	2	2	0	0	0	0	0	0	0	0	0	0	0	0	sp|Q63880|EST3A_MOUSE Carboxylesterase 3A OS=Mus musculus OX=10090 GN=Ces3a PE=1 SV=2
0	0	0	0	0	0	0	0	0	0	0	0	0	0	0	0	1	3	0	0	1	0	0	0	0	0	0	0	0	0	0	0	0	0	0	0	0	0	0	0	0	0	0	0	0	0	0	0	sp|Q63886|UD11_MOUSE UDP-glucuronosyltransferase 1-1 OS=Mus musculus OX=10090 GN=Ugt1a1 PE=1 SV=2;sp|Q62452|UD19_MOUSE UDP-glucuronosyltransferase 1-9 OS=Mus musculus OX=10090 GN=Ugt1a9 PE=1 SV=3;sp|Q6ZQM8|UD17C_MOUSE UDP-glucuronosyltransferase 1-7C OS=Mu
0	0	0	0	0	0	0	0	0	0	0	0	0	0	0	0	0	0	0	0	0	0	0	0	0	0	0	0	0	0	0	0	0	0	0	0	1	0	1	1	1	1	1	1	1	1	0	0	sp|Q64096|MCF2L_MOUSE Guanine nucleotide exchange factor DBS OS=Mus musculus OX=10090 GN=Mcf2l PE=1 SV=2
0	0	0	0	0	0	0	0	0	0	0	0	0	0	0	0	0	0	0	0	0	0	0	0	0	0	0	0	0	0	0	0	0	0	0	0	1	1	1	1	1	1	0	0	1	1	1	1	sp|Q640P2|ANGL1_MOUSE Angiopoietin-related protein 1 OS=Mus musculus OX=10090 GN=Angptl1 PE=2 SV=1
14	14	13	12	11	10	5	5	10	10	7	11	16	15	15	15	15	14	15	15	16	16	15	15	15	16	14	13	14	16	15	15	13	13	15	15	1	0	0	0	1	0	1	0	0	0	0	0	sp|Q64105|SPRE_MOUSE Sepiapterin reductase OS=Mus musculus OX=10090 GN=Spr PE=1 SV=1
0	0	0	0	0	0	0	0	0	0	0	0	0	0	0	0	0	0	0	0	0	0	0	0	0	0	0	0	0	0	0	0	0	0	0	0	0	0	0	1	0	0	0	0	1	1	0	0	sp|Q64253|LY6E_MOUSE Lymphocyte antigen 6E OS=Mus musculus OX=10090 GN=Ly6e PE=1 SV=2
5	3	1	1	0	1	0	3	2	0	1	1	6	7	7	7	8	10	10	7	6	8	8	8	7	7	8	5	5	9	7	7	7	6	8	5	4	4	3	4	4	3	4	4	4	4	3	3	sp|Q64374|RGN_MOUSE Regucalcin OS=Mus musculus OX=10090 GN=Rgn PE=1 SV=1
4	5	2	3	4	4	1	1	2	3	1	2	5	5	6	6	6	6	6	5	5	5	6	6	5	5	6	4	5	5	3	4	3	3	5	6	0	0	0	0	0	0	0	0	0	0	0	0	sp|Q64433|CH10_MOUSE 10 kDa heat shock protein, mitochondrial OS=Mus musculus OX=10090 GN=Hspe1 PE=1 SV=2
15	17	12	11	12	12	7	4	10	10	9	10	13	14	14	16	14	15	15	15	18	17	15	14	15	14	17	17	16	16	12	12	11	11	14	16	3	3	2	3	3	2	1	1	0	2	1	0	sp|Q64442|DHSO_MOUSE Sorbitol dehydrogenase OS=Mus musculus OX=10090 GN=Sord PE=1 SV=3
0	0	0	0	0	0	0	0	0	0	0	0	0	0	0	0	0	0	0	0	0	0	0	0	0	0	0	0	0	0	0	0	0	0	0	0	3	4	4	5	4	4	3	3	7	4	2	3	sp|Q64449|MRC2_MOUSE C-type mannose receptor 2 OS=Mus musculus OX=10090 GN=Mrc2 PE=1 SV=3
13	13	5	7	4	6	3	2	6	6	6	6	12	11	12	12	10	11	12	11	12	11	11	12	12	13	11	10	10	10	11	9	9	8	10	12	2	1	0	1	0	0	0	0	0	1	0	1	sp|Q64471|GSTT1_MOUSE Glutathione S-transferase theta-1 OS=Mus musculus OX=10090 GN=Gstt1 PE=1 SV=4
11	10	12	11	12	12	9	9	13	15	9	10	6	7	10	8	9	7	8	9	10	9	6	5	11	11	12	12	10	10	10	10	11	11	6	6	3	3	3	2	3	4	5	3	4	3	5	5	sp|Q64475|H2B1B_MOUSE Histone H2B type 1-B OS=Mus musculus OX=10090 GN=Hist1h2bb PE=1 SV=3
13	12	12	12	13	13	10	10	15	16	10	11	7	7	10	9	9	7	9	9	10	9	5	6	12	12	12	12	10	10	11	11	11	12	6	7	3	3	3	2	3	5	5	3	4	3	5	5	sp|Q6ZWY9|H2B1C_MOUSE Histone H2B type 1-C/E/G OS=Mus musculus OX=10090 GN=Hist1h2bc PE=1 SV=3;sp|Q64478|H2B1H_MOUSE Histone H2B type 1-H OS=Mus musculus OX=10090 GN=Hist1h2bh PE=1 SV=3;sp|P10854|H2B1M_MOUSE Histone H2B type 1-M OS=Mus musculus OX=10090 GN
17	21	6	4	6	6	1	1	6	10	2	5	57	55	61	58	60	60	59	58	42	37	51	50	36	33	23	16	26	28	16	13	9	10	21	21	1	0	1	1	2	1	2	0	3	1	0	1	sp|Q64514|TPP2_MOUSE Tripeptidyl-peptidase 2 OS=Mus musculus OX=10090 GN=Tpp2 PE=1 SV=3
19	19	9	10	10	9	7	6	7	8	7	8	23	22	24	24	19	22	25	24	22	23	24	26	20	19	21	19	23	25	14	14	11	12	21	22	0	0	1	0	0	0	0	0	0	0	0	0	sp|Q64516|GLPK_MOUSE Glycerol kinase OS=Mus musculus OX=10090 GN=Gk PE=1 SV=2
13	11	11	12	13	13	10	9	15	16	10	11	6	7	9	8	8	7	9	9	10	9	5	5	11	11	11	11	10	9	11	11	10	11	6	6	3	3	3	2	3	4	5	3	4	3	5	5	sp|Q64525|H2B2B_MOUSE Histone H2B type 2-B OS=Mus musculus OX=10090 GN=Hist2h2bb PE=1 SV=3
8	5	4	3	3	2	1	1	1	3	1	4	5	7	8	7	5	7	10	9	9	8	9	8	5	3	1	2	5	4	4	4	5	4	7	4	0	0	0	0	0	0	0	0	0	0	1	0	sp|Q64669|NQO1_MOUSE NAD(P)H dehydrogenase [quinone] 1 OS=Mus musculus OX=10090 GN=Nqo1 PE=1 SV=3
5	5	1	2	0	2	1	1	1	0	1	0	7	6	11	8	7	5	8	8	6	6	8	9	6	8	3	3	5	5	2	1	2	4	4	7	0	1	1	0	0	0	0	0	0	0	0	0	sp|Q64674|SPEE_MOUSE Spermidine synthase OS=Mus musculus OX=10090 GN=Srm PE=1 SV=1
0	0	1	0	0	0	0	0	0	0	0	0	1	2	2	0	1	1	2	3	1	1	2	3	0	0	0	2	2	1	1	0	1	1	3	3	9	7	10	12	9	8	1	2	2	2	3	1	sp|Q64727|VINC_MOUSE Vinculin OS=Mus musculus OX=10090 GN=Vcl PE=1 SV=4
4	3	3	2	0	2	0	1	1	0	2	2	11	13	13	9	8	5	12	9	10	7	11	11	7	5	1	2	8	7	1	3	1	2	8	9	2	2	1	1	1	1	1	1	2	1	1	1	sp|Q64737|PUR2_MOUSE Trifunctional purine biosynthetic protein adenosine-3 OS=Mus musculus OX=10090 GN=Gart PE=1 SV=3
3	5	0	0	0	0	0	0	0	0	0	1	12	9	0	0	4	1	4	5	10	10	6	6	2	2	0	1	6	4	2	1	1	0	5	4	10	12	14	13	12	11	2	3	10	6	3	2	sp|Q68FD5|CLH1_MOUSE Clathrin heavy chain 1 OS=Mus musculus OX=10090 GN=Cltc PE=1 SV=3
0	0	0	0	0	0	0	0	0	0	0	0	1	1	1	1	0	0	1	1	1	0	0	0	0	1	0	0	0	0	0	0	0	0	0	0	0	0	0	0	0	0	0	0	0	0	0	0	sp|Q68FH4|GALK2_MOUSE N-acetylgalactosamine kinase OS=Mus musculus OX=10090 GN=Galk2 PE=1 SV=1
0	0	0	0	0	0	0	0	0	0	0	0	0	0	0	0	0	0	0	0	0	0	0	0	0	0	0	0	0	0	0	0	0	0	0	1	0	0	0	0	0	0	0	0	0	0	0	0	sp|Q6A4J8|UBP7_MOUSE Ubiquitin carboxyl-terminal hydrolase 7 OS=Mus musculus OX=10090 GN=Usp7 PE=1 SV=1
6	6	6	5	5	5	7	6	6	7	4	4	4	3	5	4	5	5	5	5	4	4	3	3	6	6	5	5	5	5	6	5	5	6	4	4	0	0	0	1	1	1	1	2	0	2	1	1	sp|Q6GSS7|H2A2A_MOUSE Histone H2A type 2-A OS=Mus musculus OX=10090 GN=Hist2h2aa1 PE=1 SV=3;sp|Q64523|H2A2C_MOUSE Histone H2A type 2-C OS=Mus musculus OX=10090 GN=Hist2h2ac PE=1 SV=3
4	4	0	0	0	0	0	0	1	1	0	0	0	0	0	0	0	0	1	0	2	0	0	0	3	5	6	4	5	6	4	4	0	1	4	4	0	0	0	0	1	1	0	1	0	0	0	0	sp|Q6NSR8|PEPL1_MOUSE Probable aminopeptidase NPEPL1 OS=Mus musculus OX=10090 GN=Npepl1 PE=1 SV=1
0	0	0	0	0	0	0	0	0	0	0	0	2	1	0	1	0	1	1	1	1	1	1	1	1	0	0	0	1	1	1	1	0	0	1	1	0	0	0	0	0	0	0	0	0	0	0	0	sp|Q6NT99|DUS23_MOUSE Dual specificity protein phosphatase 23 OS=Mus musculus OX=10090 GN=Dusp23 PE=1 SV=1
0	1	0	0	0	0	0	0	0	0	0	0	1	0	1	1	0	0	0	0	0	1	0	1	0	2	0	0	1	0	0	0	0	0	1	1	1	1	1	1	1	1	1	1	1	1	0	0	sp|Q6NZJ6|IF4G1_MOUSE Eukaryotic translation initiation factor 4 gamma 1 OS=Mus musculus OX=10090 GN=Eif4g1 PE=1 SV=1
0	0	0	1	0	0	1	1	0	0	0	0	1	0	2	2	1	0	1	3	0	0	1	1	0	0	0	0	0	0	0	0	0	1	1	1	0	0	0	0	0	0	0	0	0	0	0	0	sp|Q6P069|SORCN_MOUSE Sorcin OS=Mus musculus OX=10090 GN=Sri PE=1 SV=1
4	1	0	0	0	0	0	1	1	0	0	0	8	6	10	9	9	6	8	7	6	5	9	10	5	5	1	2	5	5	2	2	2	1	11	9	0	0	3	3	0	0	0	1	1	0	0	0	sp|Q6P1B1|XPP1_MOUSE Xaa-Pro aminopeptidase 1 OS=Mus musculus OX=10090 GN=Xpnpep1 PE=1 SV=1
1	0	0	0	0	0	1	0	0	0	0	0	3	2	4	4	1	0	3	3	3	2	3	3	1	2	0	0	2	1	3	1	0	0	1	0	0	0	0	0	0	0	1	1	0	0	0	0	sp|Q6P1F6|2ABA_MOUSE Serine/threonine-protein phosphatase 2A 55 kDa regulatory subunit B alpha isoform OS=Mus musculus OX=10090 GN=Ppp2r2a PE=1 SV=1
4	3	0	0	0	0	0	0	0	0	1	1	4	4	3	3	2	2	3	3	5	3	4	3	4	2	1	3	2	3	2	2	0	0	3	3	0	0	0	0	0	0	0	0	0	0	1	0	sp|Q6P3A8|ODBB_MOUSE 2-oxoisovalerate dehydrogenase subunit beta, mitochondrial OS=Mus musculus OX=10090 GN=Bckdhb PE=1 SV=2
0	0	0	0	0	0	0	0	0	0	0	0	0	0	0	0	0	0	0	1	0	0	1	1	0	0	0	0	0	0	0	0	0	0	0	0	0	0	0	0	0	0	0	0	0	0	0	0	sp|Q6P3D0|NUD16_MOUSE U8 snoRNA-decapping enzyme OS=Mus musculus OX=10090 GN=Nudt16 PE=1 SV=1
1	0	0	0	0	0	0	0	1	0	0	0	0	0	0	0	1	0	1	0	0	1	0	0	1	1	1	1	1	0	1	0	0	1	0	0	1	1	1	1	1	1	0	1	1	1	1	1	sp|Q6P5D4|CP135_MOUSE Centrosomal protein of 135 kDa OS=Mus musculus OX=10090 GN=Cep135 PE=1 SV=1
1	1	1	1	1	1	0	0	0	0	0	0	1	1	1	1	1	1	1	1	1	1	1	1	0	1	1	1	1	2	1	1	1	1	1	1	0	0	0	0	0	0	0	0	0	0	0	0	sp|Q6P5E4|UGGG1_MOUSE UDP-glucose:glycoprotein glucosyltransferase 1 OS=Mus musculus OX=10090 GN=Uggt1 PE=1 SV=4
4	0	0	0	0	0	0	0	0	0	0	0	1	1	3	3	0	1	1	3	2	4	0	1	0	1	0	0	1	3	1	0	0	0	1	2	0	1	0	0	0	0	0	1	1	1	0	0	sp|Q6P5F9|XPO1_MOUSE Exportin-1 OS=Mus musculus OX=10090 GN=Xpo1 PE=1 SV=1
1	2	2	0	0	0	1	0	0	1	0	0	3	2	6	4	2	3	7	4	1	1	3	5	1	3	0	0	0	1	0	2	0	1	1	1	0	0	0	0	0	0	0	0	0	0	0	0	sp|Q6P8J2|SAT2_MOUSE Diamine acetyltransferase 2 OS=Mus musculus OX=10090 GN=Sat2 PE=1 SV=1
0	0	0	0	0	0	0	0	0	0	4	4	16	14	14	17	15	15	5	4	3	3	5	3	18	16	17	18	10	14	11	11	4	5	1	0	1	0	0	0	0	0	0	0	0	0	0	0	sp|Q6P8J7|KCRS_MOUSE Creatine kinase S-type, mitochondrial OS=Mus musculus OX=10090 GN=Ckmt2 PE=1 SV=1
0	0	0	0	1	0	0	0	0	0	0	0	1	1	3	0	0	0	0	2	0	0	1	3	3	3	0	0	1	1	1	1	0	0	1	0	0	1	0	0	0	0	0	0	0	0	0	1	sp|Q6Q899|DDX58_MOUSE Probable ATP-dependent RNA helicase DDX58 OS=Mus musculus OX=10090 GN=Ddx58 PE=1 SV=2
0	0	0	0	0	0	0	0	0	0	0	0	0	0	0	0	0	0	0	0	0	0	0	0	0	0	0	0	0	0	0	0	0	0	0	0	1	1	1	1	1	1	1	1	1	0	0	0	sp|Q6RI63|F120B_MOUSE Constitutive coactivator of peroxisome proliferator-activated receptor gamma OS=Mus musculus OX=10090 GN=Fam120b PE=1 SV=1
14	14	3	3	2	3	1	1	3	5	2	2	9	9	17	17	7	9	7	8	18	18	14	12	13	14	9	11	14	12	9	9	7	9	15	16	4	3	3	4	1	2	1	1	2	2	2	1	sp|Q6ZQ38|CAND1_MOUSE Cullin-associated NEDD8-dissociated protein 1 OS=Mus musculus OX=10090 GN=Cand1 PE=1 SV=2
0	0	0	0	0	0	0	0	0	0	0	0	0	0	0	0	0	0	0	0	0	0	0	0	0	0	0	0	0	0	0	0	0	0	0	0	1	1	1	2	0	0	0	0	0	0	0	0	sp|Q6ZQA0|NBEL2_MOUSE Neurobeachin-like protein 2 OS=Mus musculus OX=10090 GN=Nbeal2 PE=1 SV=2
3	2	0	0	0	1	0	1	1	2	0	1	1	2	3	3	2	4	4	5	3	3	1	0	2	3	1	2	3	2	2	3	4	2	1	2	0	0	0	0	0	0	0	1	0	0	0	0	sp|Q6ZWN5|RS9_MOUSE 40S ribosomal protein S9 OS=Mus musculus OX=10090 GN=Rps9 PE=1 SV=3
1	1	1	1	1	2	0	0	2	1	1	1	1	2	1	1	2	1	1	1	2	2	2	1	1	1	2	2	1	1	2	2	2	1	1	1	0	0	0	0	0	0	0	0	0	0	0	1	sp|Q6ZWQ0|SYNE2_MOUSE Nesprin-2 OS=Mus musculus OX=10090 GN=Syne2 PE=1 SV=2
2	2	0	0	0	0	0	0	0	0	0	0	1	1	1	2	1	3	3	3	2	2	0	0	1	1	2	0	1	1	1	0	0	0	2	1	0	0	0	0	0	0	0	0	0	0	0	0	sp|Q6ZWU9|RS27_MOUSE 40S ribosomal protein S27 OS=Mus musculus OX=10090 GN=Rps27 PE=1 SV=3
3	3	2	1	1	1	1	0	1	1	1	1	3	5	5	4	4	2	5	4	5	3	6	4	4	5	1	1	4	4	2	2	5	4	4	5	0	1	0	0	0	0	0	1	0	0	1	1	sp|Q6ZWX6|IF2A_MOUSE Eukaryotic translation initiation factor 2 subunit 1 OS=Mus musculus OX=10090 GN=Eif2s1 PE=1 SV=3
3	3	0	0	0	0	0	0	0	1	0	0	1	2	1	2	2	2	4	4	3	4	0	0	2	3	2	1	1	2	2	1	2	2	3	3	0	0	0	0	0	0	0	0	0	0	0	0	sp|Q6ZWY3|RS27L_MOUSE 40S ribosomal protein S27-like OS=Mus musculus OX=10090 GN=Rps27l PE=1 SV=3
0	0	0	0	0	0	0	0	0	0	0	0	0	0	2	0	0	1	0	0	0	0	1	0	0	1	0	0	0	2	0	0	0	0	0	0	0	0	0	0	0	0	0	0	0	0	0	1	sp|Q711T7|NADE_MOUSE Glutamine-dependent NAD(+) synthetase OS=Mus musculus OX=10090 GN=Nadsyn1 PE=1 SV=1
0	0	0	0	0	0	0	0	0	0	0	0	0	0	0	0	0	0	0	0	0	0	0	0	0	0	0	0	0	0	0	0	0	0	0	0	0	0	0	0	0	0	0	1	1	1	0	0	sp|Q71KU9|FGL1_MOUSE Fibrinogen-like protein 1 OS=Mus musculus OX=10090 GN=Fgl1 PE=1 SV=2
3	6	2	3	3	2	0	0	1	0	2	1	4	3	5	6	4	4	4	5	5	7	4	5	3	4	5	6	4	4	5	5	4	5	4	4	13	14	14	15	13	12	7	10	10	11	7	10	sp|Q71LX4|TLN2_MOUSE Talin-2 OS=Mus musculus OX=10090 GN=Tln2 PE=1 SV=3
11	10	2	1	0	1	0	0	1	1	0	0	13	13	16	14	11	10	14	15	11	10	12	13	15	14	11	7	11	13	8	6	4	4	17	12	0	0	0	0	0	0	1	1	0	0	0	0	sp|Q71RI9|KAT3_MOUSE Kynurenine--oxoglutarate transaminase 3 OS=Mus musculus OX=10090 GN=Kyat3 PE=1 SV=1
2	3	0	0	0	1	0	1	0	0	1	1	3	3	3	4	2	2	4	4	4	2	3	2	2	3	2	2	2	2	2	2	0	1	3	3	0	0	0	0	0	0	0	0	0	0	0	0	sp|Q76LS9|MINY1_MOUSE Ubiquitin carboxyl-terminal hydrolase MINDY-1 OS=Mus musculus OX=10090 GN=Mindy1 PE=1 SV=1
13	13	6	5	4	5	0	0	4	1	4	4	14	14	16	17	11	15	14	14	15	14	17	17	11	13	9	12	14	14	8	8	5	7	14	15	7	8	7	5	5	7	4	4	3	6	3	5	sp|Q76MZ3|2AAA_MOUSE Serine/threonine-protein phosphatase 2A 65 kDa regulatory subunit A alpha isoform OS=Mus musculus OX=10090 GN=Ppp2r1a PE=1 SV=3
0	0	0	0	0	0	0	0	0	0	0	0	0	0	0	0	0	0	0	0	0	0	0	0	0	0	0	0	0	0	0	0	0	0	0	0	2	2	3	1	1	1	2	2	2	1	1	1	sp|Q78HU3|MB12A_MOUSE Multivesicular body subunit 12A OS=Mus musculus OX=10090 GN=Mvb12a PE=1 SV=1
0	0	0	0	0	0	0	0	0	0	0	0	0	0	0	1	0	0	1	1	0	0	0	0	0	0	0	0	0	0	0	0	0	0	0	0	0	0	0	0	0	0	0	0	0	0	0	0	sp|Q78J03|MSRB2_MOUSE Methionine-R-sulfoxide reductase B2, mitochondrial OS=Mus musculus OX=10090 GN=Msrb2 PE=1 SV=1
3	6	2	1	0	1	1	1	0	0	1	1	8	8	10	7	8	9	9	9	5	7	8	7	5	7	3	2	6	5	5	5	2	3	5	7	0	0	0	0	0	0	0	0	0	0	0	0	sp|Q78JE5|FBX22_MOUSE F-box only protein 22 OS=Mus musculus OX=10090 GN=Fbxo22 PE=1 SV=2
8	7	3	2	4	2	1	1	1	2	3	2	5	6	7	6	7	3	7	4	7	4	7	8	7	6	7	6	7	8	6	6	5	4	8	7	1	1	0	0	1	0	1	1	0	0	0	0	sp|Q78JT3|3HAO_MOUSE 3-hydroxyanthranilate 3,4-dioxygenase OS=Mus musculus OX=10090 GN=Haao PE=1 SV=1
1	1	0	0	0	0	0	0	0	0	0	0	2	1	0	1	0	0	1	1	1	1	0	1	0	0	1	0	1	0	0	1	0	0	2	1	0	0	0	0	0	0	0	0	0	0	0	0	sp|Q78PG9|CCD25_MOUSE Coiled-coil domain-containing protein 25 OS=Mus musculus OX=10090 GN=Ccdc25 PE=1 SV=1
20	19	8	10	3	3	3	2	2	3	4	4	18	18	21	22	11	10	17	16	18	22	18	20	15	15	6	7	11	11	12	9	5	7	11	15	4	3	3	3	4	4	1	1	2	0	1	1	sp|Q78PY7|SND1_MOUSE Staphylococcal nuclease domain-containing protein 1 OS=Mus musculus OX=10090 GN=Snd1 PE=1 SV=1
0	0	1	1	0	0	0	0	0	0	0	0	1	1	1	0	0	0	1	0	1	0	1	0	0	0	0	0	1	0	0	0	0	0	0	0	0	0	0	0	0	0	0	0	0	0	0	0	sp|Q7M6Y3|PICAL_MOUSE Phosphatidylinositol-binding clathrin assembly protein OS=Mus musculus OX=10090 GN=Picalm PE=1 SV=1
1	1	0	0	0	0	0	0	0	0	0	0	2	1	0	0	0	1	0	0	0	0	0	0	0	0	0	0	0	0	0	0	0	0	1	0	1	1	2	1	1	2	0	0	0	0	0	0	sp|Q7TMB8|CYFP1_MOUSE Cytoplasmic FMR1-interacting protein 1 OS=Mus musculus OX=10090 GN=Cyfip1 PE=1 SV=1;sp|Q5SQX6|CYFP2_MOUSE Cytoplasmic FMR1-interacting protein 2 OS=Mus musculus OX=10090 GN=Cyfip2 PE=1 SV=2
7	7	3	4	3	2	0	0	3	1	3	4	7	8	4	6	8	7	4	8	9	7	6	7	12	13	13	14	15	14	5	4	4	4	15	13	1	2	2	2	2	2	1	1	1	1	0	2	sp|Q7TMC8|FCSK_MOUSE L-fucose kinase OS=Mus musculus OX=10090 GN=Fcsk PE=1 SV=1
0	1	0	1	0	0	0	0	0	0	0	0	4	1	3	3	1	0	1	2	5	5	4	5	0	1	0	0	0	0	2	1	1	0	2	2	0	0	1	0	1	0	0	0	0	0	1	0	sp|Q7TMK9|HNRPQ_MOUSE Heterogeneous nuclear ribonucleoprotein Q OS=Mus musculus OX=10090 GN=Syncrip PE=1 SV=2
7	6	3	4	4	2	2	1	2	2	3	2	10	9	11	11	10	8	11	10	9	10	8	9	5	9	5	3	8	5	6	5	3	4	8	7	14	12	14	13	14	13	7	7	9	8	8	6	sp|Q7TMM9|TBB2A_MOUSE Tubulin beta-2A chain OS=Mus musculus OX=10090 GN=Tubb2a PE=1 SV=1;sp|Q9CWF2|TBB2B_MOUSE Tubulin beta-2B chain OS=Mus musculus OX=10090 GN=Tubb2b PE=1 SV=1
0	0	0	0	0	0	0	0	0	0	0	0	1	0	1	0	0	0	0	1	1	1	0	1	0	0	0	0	0	0	0	0	0	0	0	0	0	0	0	0	0	0	0	0	0	0	0	0	sp|Q7TMR0|PCP_MOUSE Lysosomal Pro-X carboxypeptidase OS=Mus musculus OX=10090 GN=Prcp PE=1 SV=2
2	1	0	0	0	0	1	0	0	0	0	0	1	2	3	2	2	2	4	3	1	3	4	3	1	3	1	1	3	2	0	0	0	0	3	3	0	0	0	0	0	0	0	0	0	0	0	0	sp|Q7TMY8|HUWE1_MOUSE E3 ubiquitin-protein ligase HUWE1 OS=Mus musculus OX=10090 GN=Huwe1 PE=1 SV=5
0	0	1	0	0	0	0	0	0	0	0	0	1	1	1	1	0	1	4	2	3	2	1	2	2	1	0	0	1	1	1	2	2	3	4	2	9	7	10	7	6	5	4	3	4	5	3	3	sp|Q7TNG5|EMAL2_MOUSE Echinoderm microtubule-associated protein-like 2 OS=Mus musculus OX=10090 GN=Eml2 PE=1 SV=1
3	1	2	1	2	1	1	1	1	1	2	2	3	6	6	4	3	7	4	6	4	7	2	6	2	1	3	5	8	4	7	6	3	3	5	7	1	1	1	0	0	0	0	0	0	0	0	0	sp|Q7TNG8|LDHD_MOUSE Probable D-lactate dehydrogenase, mitochondrial OS=Mus musculus OX=10090 GN=Ldhd PE=1 SV=1
3	2	3	2	2	2	1	0	5	3	2	2	8	5	7	6	1	1	1	2	9	7	4	3	7	7	5	8	8	9	7	7	3	2	1	1	11	13	17	15	13	14	2	4	5	7	4	4	sp|Q7TPR4|ACTN1_MOUSE Alpha-actinin-1 OS=Mus musculus OX=10090 GN=Actn1 PE=1 SV=1
5	5	0	0	0	0	0	0	0	0	0	0	7	4	7	6	2	2	5	6	7	7	5	4	7	5	1	0	4	5	4	2	2	1	5	6	0	1	2	3	2	3	0	0	2	1	1	0	sp|Q7TQI3|OTUB1_MOUSE Ubiquitin thioesterase OTUB1 OS=Mus musculus OX=10090 GN=Otub1 PE=1 SV=2
0	0	0	0	0	0	0	0	0	0	0	0	0	0	0	0	0	0	0	0	0	0	0	0	0	0	0	0	0	0	0	0	0	0	0	0	0	1	0	0	1	1	0	0	1	1	1	0	sp|Q7TSV4|PGM2_MOUSE Phosphoglucomutase-2 OS=Mus musculus OX=10090 GN=Pgm2 PE=1 SV=1
0	1	1	0	0	0	0	0	0	1	0	0	3	2	1	2	1	3	3	4	1	1	4	2	0	0	1	0	2	1	2	2	2	0	0	1	1	1	0	1	0	1	1	1	1	1	1	2	sp|Q80SW1|SAHH2_MOUSE S-adenosylhomocysteine hydrolase-like protein 1 OS=Mus musculus OX=10090 GN=Ahcyl1 PE=1 SV=1;sp|Q68FL4|SAHH3_MOUSE Putative adenosylhomocysteinase 3 OS=Mus musculus OX=10090 GN=Ahcyl2 PE=1 SV=1
3	2	1	0	2	2	0	0	0	0	0	0	2	3	2	1	3	1	3	3	2	4	2	1	0	0	0	0	1	1	1	0	0	1	1	0	3	2	4	3	4	3	0	0	1	0	0	0	sp|Q80UG5|SEPT9_MOUSE Septin-9 OS=Mus musculus OX=10090 GN=Septin9 PE=1 SV=1
2	2	2	2	2	1	0	0	1	0	0	0	2	3	5	5	3	2	3	4	2	1	5	3	1	2	1	2	0	1	1	1	2	3	3	2	0	0	0	0	0	0	0	0	0	0	0	0	sp|Q80UM3|NAA15_MOUSE N-alpha-acetyltransferase 15, NatA auxiliary subunit OS=Mus musculus OX=10090 GN=Naa15 PE=1 SV=1
0	0	0	0	0	0	0	0	0	1	1	0	0	1	0	0	1	1	0	0	0	0	0	0	0	0	0	1	0	0	1	0	0	0	0	0	0	0	0	0	0	0	0	0	0	0	0	0	sp|Q80V03|ADCK5_MOUSE Uncharacterized aarF domain-containing protein kinase 5 OS=Mus musculus OX=10090 GN=Adck5 PE=2 SV=2
0	0	0	0	0	0	0	0	0	0	0	0	0	0	0	0	0	0	0	0	0	0	0	0	0	0	0	0	0	0	0	0	0	0	0	0	0	1	0	1	1	0	0	0	0	0	0	0	sp|Q80VA0|GALT7_MOUSE N-acetylgalactosaminyltransferase 7 OS=Mus musculus OX=10090 GN=Galnt7 PE=1 SV=2
5	5	1	1	0	1	0	0	0	0	0	0	6	6	6	7	2	3	5	8	5	8	5	5	3	4	4	2	7	4	1	2	0	1	7	6	0	1	0	0	1	0	1	1	1	1	1	0	sp|Q80W22|THNS2_MOUSE Threonine synthase-like 2 OS=Mus musculus OX=10090 GN=Thnsl2 PE=1 SV=1
19	18	6	5	8	8	1	1	3	2	4	4	26	30	23	24	15	17	16	21	31	38	30	32	23	17	13	8	21	28	10	12	7	8	33	32	7	6	11	8	8	5	3	4	12	9	4	4	sp|Q80X90|FLNB_MOUSE Filamin-B OS=Mus musculus OX=10090 GN=Flnb PE=1 SV=3
0	0	0	0	0	0	0	0	0	0	0	0	0	0	0	0	0	0	0	0	1	0	0	0	1	0	0	0	1	1	0	0	0	0	1	1	0	0	0	0	0	0	0	0	0	0	0	0	sp|Q80XU3|NUCKS_MOUSE Nuclear ubiquitous casein and cyclin-dependent kinase substrate 1 OS=Mus musculus OX=10090 GN=Nucks1 PE=1 SV=1
1	1	0	0	0	0	0	0	0	0	0	0	2	1	1	2	1	2	2	1	0	0	2	2	0	0	1	1	0	0	0	0	0	0	2	2	0	0	0	0	0	0	0	0	0	0	0	0	sp|Q80Y14|GLRX5_MOUSE Glutaredoxin-related protein 5, mitochondrial OS=Mus musculus OX=10090 GN=Glrx5 PE=1 SV=2
1	0	0	0	0	0	0	0	0	0	0	0	2	1	1	1	1	0	3	1	1	1	2	0	0	0	0	0	1	0	0	0	0	0	0	0	0	0	0	0	0	0	0	0	0	0	0	0	sp|Q8BFQ8|GALD1_MOUSE Glutamine amidotransferase-like class 1 domain-containing protein 1 OS=Mus musculus OX=10090 GN=Gatd1 PE=1 SV=1
1	0	0	0	0	0	0	0	0	0	0	0	1	0	0	0	0	0	0	0	0	0	1	0	0	1	0	0	1	1	0	0	0	0	0	0	1	0	1	0	0	0	0	0	0	0	0	0	sp|Q8BFY9|TNPO1_MOUSE Transportin-1 OS=Mus musculus OX=10090 GN=Tnpo1 PE=1 SV=2
5	6	5	6	5	5	5	4	4	5	5	5	6	6	7	6	7	7	6	6	6	6	6	7	7	7	7	6	6	6	5	5	5	6	6	6	8	8	10	8	8	10	5	6	7	8	6	6	sp|Q8BFZ3|ACTBL_MOUSE Beta-actin-like protein 2 OS=Mus musculus OX=10090 GN=Actbl2 PE=1 SV=1
3	2	1	1	2	1	0	0	1	1	0	0	5	7	6	6	6	4	5	8	6	7	7	6	5	5	2	2	4	6	2	2	2	2	6	5	0	0	0	0	0	0	0	0	0	0	0	0	sp|Q8BG05|ROA3_MOUSE Heterogeneous nuclear ribonucleoprotein A3 OS=Mus musculus OX=10090 GN=Hnrnpa3 PE=1 SV=1
2	3	1	2	1	1	0	0	0	1	1	1	2	3	1	4	2	2	3	1	3	4	3	1	1	3	0	0	2	2	1	1	0	0	3	3	4	3	5	5	3	4	2	1	2	2	1	2	sp|Q8BG32|PSD11_MOUSE 26S proteasome non-ATPase regulatory subunit 11 OS=Mus musculus OX=10090 GN=Psmd11 PE=1 SV=3
3	2	0	0	0	0	0	0	1	0	0	0	7	6	5	4	2	3	8	5	8	6	6	6	3	3	2	1	5	4	3	2	1	1	5	4	0	0	0	0	0	0	0	0	1	0	1	2	sp|Q8BGA8|ACSM5_MOUSE Acyl-coenzyme A synthetase ACSM5, mitochondrial OS=Mus musculus OX=10090 GN=Acsm5 PE=1 SV=1
2	1	0	0	0	0	0	0	0	0	0	0	3	2	3	4	3	3	2	4	0	1	3	4	2	2	0	0	0	0	0	0	0	0	1	2	0	0	0	0	0	0	0	0	0	0	0	0	sp|Q8BGC4|PTGR3_MOUSE Prostaglandin reductase-3 OS=Mus musculus OX=10090 GN=Zadh2 PE=1 SV=1
0	0	0	0	0	0	0	0	0	0	0	0	2	2	0	1	1	1	1	1	1	1	1	2	0	0	0	0	1	1	0	0	0	0	1	1	0	0	0	0	0	0	0	0	0	0	0	0	sp|Q8BGD9|IF4B_MOUSE Eukaryotic translation initiation factor 4B OS=Mus musculus OX=10090 GN=Eif4b PE=1 SV=1
0	0	0	0	0	0	0	0	0	0	0	0	1	0	1	2	0	1	1	1	0	0	0	1	1	0	0	0	0	0	0	0	0	0	0	1	1	1	0	0	0	0	0	0	0	1	0	0	sp|Q8BGE6|ATG4B_MOUSE Cysteine protease ATG4B OS=Mus musculus OX=10090 GN=Atg4b PE=1 SV=2
6	6	1	3	1	0	1	1	0	1	1	2	2	2	8	5	1	1	4	3	3	3	2	1	6	5	0	0	0	2	2	3	1	2	1	2	1	2	1	2	2	1	0	1	1	2	1	0	sp|Q8BGQ7|SYAC_MOUSE Alanine--tRNA ligase, cytoplasmic OS=Mus musculus OX=10090 GN=Aars PE=1 SV=1
4	3	2	1	0	0	1	1	0	0	1	0	6	5	7	9	4	6	10	8	9	8	9	9	7	7	6	6	5	4	3	5	3	3	7	7	0	0	0	0	0	0	0	0	0	0	1	1	sp|Q8BGT5|ALAT2_MOUSE Alanine aminotransferase 2 OS=Mus musculus OX=10090 GN=Gpt2 PE=1 SV=1
0	0	0	0	0	0	0	0	0	0	0	0	1	1	1	0	0	0	1	1	0	0	1	0	0	0	0	0	1	0	0	0	0	0	0	0	0	0	0	0	0	0	0	0	0	0	0	0	sp|Q8BGU5|CCNY_MOUSE Cyclin-Y OS=Mus musculus OX=10090 GN=Ccny PE=1 SV=1
0	0	0	0	0	0	0	0	0	0	0	0	2	2	0	0	1	0	1	0	0	0	0	0	0	0	0	0	0	0	0	0	0	0	0	0	0	0	0	0	0	0	0	0	0	0	0	0	sp|Q8BGV0|SYNM_MOUSE Probable asparagine--tRNA ligase, mitochondrial OS=Mus musculus OX=10090 GN=Nars2 PE=1 SV=1
22	24	15	12	13	11	2	2	9	12	9	7	23	27	25	29	26	23	28	28	28	28	25	26	25	26	22	21	21	24	19	21	14	15	23	24	0	2	3	2	2	1	0	0	0	0	0	1	sp|Q8BH00|AL8A1_MOUSE 2-aminomuconic semialdehyde dehydrogenase OS=Mus musculus OX=10090 GN=Aldh8a1 PE=1 SV=1
0	0	0	0	0	0	0	0	0	0	0	0	0	0	0	0	0	0	0	0	0	0	0	0	0	0	0	0	0	0	0	0	0	0	0	0	1	1	1	0	1	1	1	1	1	1	2	1	sp|Q8BH35|CO8B_MOUSE Complement component C8 beta chain OS=Mus musculus OX=10090 GN=C8b PE=1 SV=1
0	0	0	0	0	0	0	0	0	0	0	0	1	1	0	1	1	1	1	1	0	1	0	1	1	1	0	0	1	1	0	0	0	0	1	1	0	0	0	0	0	0	0	0	0	0	0	0	sp|Q8BH58|TIPRL_MOUSE TIP41-like protein OS=Mus musculus OX=10090 GN=Tiprl PE=1 SV=1
0	0	0	0	0	0	0	0	0	0	0	0	0	0	0	0	0	0	0	0	0	0	0	0	0	0	0	0	0	0	0	0	0	0	0	0	2	2	2	2	1	1	1	1	1	1	1	0	sp|Q8BH61|F13A_MOUSE Coagulation factor XIII A chain OS=Mus musculus OX=10090 GN=F13a1 PE=1 SV=3
11	12	3	3	1	2	1	1	0	0	3	3	21	17	17	18	16	15	16	20	21	18	18	18	13	13	10	10	13	13	15	13	9	8	20	16	1	1	0	1	0	1	0	0	0	1	0	0	sp|Q8BH86|GLUCM_MOUSE D-glutamate cyclase, mitochondrial OS=Mus musculus OX=10090 GN=Dglucy PE=1 SV=1
14	14	6	5	6	5	4	3	4	4	4	4	15	15	14	15	13	12	17	15	13	14	15	11	14	12	13	14	14	13	11	11	9	10	16	15	1	0	1	0	0	0	0	0	1	1	1	0	sp|Q8BH95|ECHM_MOUSE Enoyl-CoA hydratase, mitochondrial OS=Mus musculus OX=10090 GN=Echs1 PE=1 SV=1
0	0	0	0	0	0	0	0	0	0	0	0	1	1	0	0	0	0	0	0	0	0	0	0	0	0	0	0	1	1	0	0	0	0	0	1	0	0	0	0	0	0	0	0	0	0	0	0	sp|Q8BHG2|CZIB_MOUSE CXXC motif containing zinc binding protein OS=Mus musculus OX=10090 GN=Czib PE=1 SV=1
0	0	0	0	0	0	0	0	0	0	0	0	0	0	0	0	0	0	0	0	0	0	0	0	0	0	0	0	0	0	0	0	0	0	0	0	0	0	0	1	1	0	0	0	0	0	0	1	sp|Q8BHL4|RAI3_MOUSE Retinoic acid-induced protein 3 OS=Mus musculus OX=10090 GN=Gprc5a PE=1 SV=1
0	0	0	0	0	0	0	0	0	0	0	0	0	0	0	0	0	0	0	0	0	0	0	0	0	0	0	0	1	0	0	0	0	0	0	0	2	3	1	3	2	1	1	2	3	4	1	2	sp|Q8BHN3|GANAB_MOUSE Neutral alpha-glucosidase AB OS=Mus musculus OX=10090 GN=Ganab PE=1 SV=1
0	0	0	0	0	0	0	0	0	0	0	0	0	0	0	0	0	0	0	0	0	0	0	0	0	0	0	0	0	0	0	0	0	0	0	0	1	1	0	1	1	1	1	1	0	1	0	0	sp|Q8BHS3|RBM22_MOUSE Pre-mRNA-splicing factor RBM22 OS=Mus musculus OX=10090 GN=Rbm22 PE=1 SV=1
1	1	0	0	0	0	0	0	1	0	0	1	8	8	6	5	2	4	7	5	3	5	6	6	4	4	3	2	3	5	2	3	2	2	9	8	0	0	1	1	1	1	0	0	0	0	0	0	sp|Q8BIJ6|SYIM_MOUSE Isoleucine--tRNA ligase, mitochondrial OS=Mus musculus OX=10090 GN=Iars2 PE=1 SV=1
1	1	0	0	0	0	0	0	0	0	0	0	2	3	2	1	1	1	0	1	2	1	1	0	0	0	0	0	1	0	0	0	0	0	0	1	0	0	0	0	0	0	0	0	0	0	0	0	sp|Q8BIW1|PRUN1_MOUSE Exopolyphosphatase PRUNE1 OS=Mus musculus OX=10090 GN=Prune1 PE=1 SV=1
0	0	0	0	0	0	0	0	0	0	0	0	0	0	0	0	0	0	0	1	0	0	0	0	0	0	0	0	0	0	0	0	0	0	0	0	0	0	0	0	0	0	0	0	0	0	0	0	sp|Q8BJ64|CHDH_MOUSE Choline dehydrogenase, mitochondrial OS=Mus musculus OX=10090 GN=Chdh PE=1 SV=1
0	0	0	0	0	0	0	0	0	0	0	0	1	0	0	0	0	0	0	1	0	0	1	1	0	0	0	0	0	0	0	0	0	0	1	1	0	0	0	0	1	0	0	0	0	0	0	0	sp|Q8BJU0|SGTA_MOUSE Small glutamine-rich tetratricopeptide repeat-containing protein alpha OS=Mus musculus OX=10090 GN=Sgta PE=1 SV=2
0	0	0	0	0	0	0	0	0	0	0	0	1	1	2	0	1	0	0	1	0	0	0	1	0	0	0	0	0	1	0	0	0	0	1	1	1	1	2	2	1	0	0	0	1	1	0	0	sp|Q8BJU2|TSN9_MOUSE Tetraspanin-9 OS=Mus musculus OX=10090 GN=Tspan9 PE=1 SV=1
0	0	0	0	0	0	0	0	0	0	0	0	1	1	2	1	0	1	0	1	1	1	1	1	1	0	0	0	0	0	0	0	0	0	2	2	0	0	0	0	0	0	0	0	0	0	0	0	sp|Q8BJW6|EIF2A_MOUSE Eukaryotic translation initiation factor 2A OS=Mus musculus OX=10090 GN=Eif2a PE=1 SV=2
6	5	1	1	0	1	0	1	0	0	0	0	11	11	9	9	6	4	8	10	10	11	11	9	11	7	5	6	9	9	4	4	4	4	13	12	1	1	1	1	0	0	0	1	1	1	0	0	sp|Q8BJY1|PSMD5_MOUSE 26S proteasome non-ATPase regulatory subunit 5 OS=Mus musculus OX=10090 GN=Psmd5 PE=1 SV=4
0	0	0	0	0	0	0	0	0	0	0	0	0	0	0	0	0	0	0	0	0	0	0	0	0	0	0	0	0	0	0	0	0	0	0	0	2	1	2	2	1	2	1	1	0	2	1	1	sp|Q8BK62|OLFL3_MOUSE Olfactomedin-like protein 3 OS=Mus musculus OX=10090 GN=Olfml3 PE=2 SV=2
5	4	2	2	0	0	0	1	0	0	1	0	5	6	3	3	2	1	6	5	7	5	5	4	3	3	4	2	6	2	3	3	2	2	4	4	0	0	0	0	0	0	0	0	0	0	0	0	sp|Q8BK64|AHSA1_MOUSE Activator of 90 kDa heat shock protein ATPase homolog 1 OS=Mus musculus OX=10090 GN=Ahsa1 PE=1 SV=2
0	0	0	0	0	0	0	0	0	0	0	0	0	1	0	0	1	0	0	0	0	0	0	0	1	1	1	0	1	0	0	0	0	0	1	0	1	1	1	1	1	1	0	0	0	0	0	0	sp|Q8BKC5|IPO5_MOUSE Importin-5 OS=Mus musculus OX=10090 GN=Ipo5 PE=1 SV=3
5	6	3	3	4	2	1	1	3	3	4	3	10	8	10	7	9	10	9	9	7	8	6	9	9	8	6	7	7	7	6	6	3	5	7	7	0	0	0	0	0	0	0	0	0	0	0	0	sp|Q8BKZ9|ODPX_MOUSE Pyruvate dehydrogenase protein X component, mitochondrial OS=Mus musculus OX=10090 GN=Pdhx PE=1 SV=1
3	1	0	1	0	1	0	0	0	0	0	0	13	14	6	7	8	11	8	7	6	7	11	11	1	1	0	3	2	3	3	3	1	1	5	4	0	0	0	0	0	0	1	1	0	1	1	1	sp|Q8BL66|EEA1_MOUSE Early endosome antigen 1 OS=Mus musculus OX=10090 GN=Eea1 PE=1 SV=2
0	0	0	0	0	0	0	0	0	0	0	0	0	0	0	0	0	0	0	0	0	0	0	0	0	0	0	0	0	0	0	0	0	0	0	0	2	2	3	1	1	3	1	1	3	2	1	1	sp|Q8BM72|HSP13_MOUSE Heat shock 70 kDa protein 13 OS=Mus musculus OX=10090 GN=Hspa13 PE=1 SV=1
13	12	4	7	7	8	2	2	4	5	6	4	18	15	19	19	21	20	11	15	13	14	13	16	18	19	14	12	16	15	10	12	10	9	18	19	1	0	1	1	1	2	1	1	1	1	1	1	sp|Q8BMF4|ODP2_MOUSE Dihydrolipoyllysine-residue acetyltransferase component of pyruvate dehydrogenase complex, mitochondrial OS=Mus musculus OX=10090 GN=Dlat PE=1 SV=2
1	1	1	1	1	1	0	0	1	1	0	1	0	2	0	1	2	1	2	1	2	1	0	2	0	1	0	0	1	0	1	1	1	1	1	1	0	0	0	0	0	0	0	0	0	0	0	0	sp|Q8BMJ3|IF1AX_MOUSE Eukaryotic translation initiation factor 1A, X-chromosomal OS=Mus musculus OX=10090 GN=Eif1ax PE=2 SV=3
0	1	1	0	0	1	0	0	0	0	0	1	1	1	1	2	0	1	1	2	1	1	2	2	0	0	1	1	1	0	0	0	0	0	3	2	0	0	0	0	0	0	0	0	0	0	0	0	sp|Q8BMS4|COQ3_MOUSE Ubiquinone biosynthesis O-methyltransferase, mitochondrial OS=Mus musculus OX=10090 GN=Coq3 PE=1 SV=1
0	0	0	0	0	0	0	0	0	0	0	0	1	1	0	1	0	0	1	0	1	1	0	0	0	0	0	0	0	0	0	0	0	0	0	0	1	0	0	0	1	0	0	0	1	0	0	0	sp|Q8BNJ6|NETO2_MOUSE Neuropilin and tolloid-like protein 2 OS=Mus musculus OX=10090 GN=Neto2 PE=1 SV=1
0	0	0	0	0	0	0	0	0	0	0	0	1	1	1	0	0	0	2	1	1	1	1	1	0	0	0	0	0	0	0	0	0	0	0	0	0	0	2	1	0	1	1	0	0	0	1	1	sp|Q8BP47|SYNC_MOUSE Asparagine--tRNA ligase, cytoplasmic OS=Mus musculus OX=10090 GN=Nars PE=1 SV=2
0	0	0	0	0	0	0	0	0	0	0	0	0	0	0	1	0	0	0	0	0	0	0	0	0	0	0	0	0	0	0	0	0	0	0	0	0	0	1	1	0	1	0	0	1	0	0	0	sp|Q8BP48|MAP11_MOUSE Methionine aminopeptidase 1 OS=Mus musculus OX=10090 GN=Metap1 PE=1 SV=1
5	1	3	1	2	2	1	1	1	1	2	2	5	5	3	5	3	1	4	3	7	7	5	3	3	3	3	4	4	5	2	2	3	0	2	4	56	55	61	59	58	55	38	34	49	40	32	31	sp|Q8BTM8|FLNA_MOUSE Filamin-A OS=Mus musculus OX=10090 GN=Flna PE=1 SV=5
1	2	1	1	1	1	1	1	1	1	1	1	0	1	2	1	2	1	1	1	2	0	1	0	2	3	2	1	1	3	1	1	1	1	1	2	0	0	0	0	0	0	0	0	0	0	0	0	sp|Q8BTY1|KAT1_MOUSE Kynurenine--oxoglutarate transaminase 1 OS=Mus musculus OX=10090 GN=Kyat1 PE=1 SV=1
6	7	4	3	5	5	0	0	4	3	1	3	7	7	7	7	7	8	6	6	7	6	7	7	7	6	9	8	7	9	4	4	2	2	6	5	0	1	1	2	2	0	1	0	0	1	0	0	sp|Q8BTZ7|GMPPB_MOUSE Mannose-1-phosphate guanyltransferase beta OS=Mus musculus OX=10090 GN=Gmppb PE=1 SV=1
3	1	0	1	0	0	0	0	0	0	0	0	4	4	8	7	3	0	5	4	1	1	1	2	2	2	0	0	2	1	0	1	0	0	1	3	1	1	1	1	0	1	0	0	0	0	1	0	sp|Q8BU30|SYIC_MOUSE Isoleucine--tRNA ligase, cytoplasmic OS=Mus musculus OX=10090 GN=Iars PE=1 SV=2
0	0	0	0	0	0	0	0	0	0	0	0	0	0	0	0	0	0	0	0	0	0	0	0	0	0	1	0	0	0	0	0	0	0	0	0	0	0	0	0	0	0	0	0	0	0	0	0	sp|Q8BUB6|UST_MOUSE Uronyl 2-sulfotransferase OS=Mus musculus OX=10090 GN=Ust PE=2 SV=3
7	6	5	3	3	3	0	1	3	2	5	3	10	10	8	10	7	8	10	8	13	11	10	9	11	11	10	11	13	14	5	5	4	4	10	10	2	1	3	3	2	3	0	1	1	1	0	0	sp|Q8BUV3|GEPH_MOUSE Gephyrin OS=Mus musculus OX=10090 GN=Gphn PE=1 SV=2
0	0	0	0	0	0	0	0	0	0	0	0	0	0	0	0	0	0	0	0	0	0	0	0	0	1	0	0	0	0	0	0	0	0	1	0	0	0	0	0	0	0	0	0	0	0	0	0	sp|Q8BVD5|MPP7_MOUSE MAGUK p55 subfamily member 7 OS=Mus musculus OX=10090 GN=Mpp7 PE=1 SV=2
0	0	0	0	0	0	0	0	0	0	0	0	1	0	0	0	0	2	1	0	0	0	1	2	0	0	0	0	1	1	0	0	0	0	1	1	0	0	0	1	0	1	0	0	0	0	0	0	sp|Q8BVE3|VATH_MOUSE V-type proton ATPase subunit H OS=Mus musculus OX=10090 GN=Atp6v1h PE=1 SV=1
1	2	2	1	0	0	0	0	0	0	0	0	2	0	3	2	2	3	1	0	2	2	0	1	2	3	1	2	3	3	1	1	2	0	0	3	0	0	0	0	0	0	0	0	0	0	0	0	sp|Q8BVF2|PDCL3_MOUSE Phosducin-like protein 3 OS=Mus musculus OX=10090 GN=Pdcl3 PE=1 SV=1
1	1	0	0	1	1	0	0	0	0	0	0	0	0	1	0	1	0	0	0	0	0	0	1	0	0	0	0	2	0	0	0	0	0	1	1	1	0	1	1	1	1	0	0	0	0	0	0	sp|Q8BVG4|DPP9_MOUSE Dipeptidyl peptidase 9 OS=Mus musculus OX=10090 GN=Dpp9 PE=1 SV=2
8	8	5	4	4	3	1	1	1	2	2	2	12	11	12	12	10	12	12	10	11	12	15	14	10	9	9	9	9	12	9	8	9	8	12	13	0	0	0	0	0	0	0	1	1	1	0	0	sp|Q8BVI4|DHPR_MOUSE Dihydropteridine reductase OS=Mus musculus OX=10090 GN=Qdpr PE=1 SV=2
14	12	6	6	6	6	3	3	4	5	5	5	20	18	18	20	12	17	19	18	19	18	19	20	16	18	15	14	17	16	12	11	10	10	17	18	0	0	1	0	0	0	0	0	0	0	0	1	sp|Q8BWF0|SSDH_MOUSE Succinate-semialdehyde dehydrogenase, mitochondrial OS=Mus musculus OX=10090 GN=Aldh5a1 PE=1 SV=1
3	3	0	1	0	0	1	0	1	1	0	1	5	6	6	5	6	5	6	6	6	5	5	5	2	3	2	3	5	4	3	1	2	1	5	4	0	0	0	0	0	0	0	0	0	0	0	0	sp|Q8BWN8|ACOT4_MOUSE Peroxisomal succinyl-coenzyme A thioesterase OS=Mus musculus OX=10090 GN=Acot4 PE=1 SV=1
0	0	0	0	0	0	0	0	0	0	0	0	0	0	0	0	0	0	0	0	0	0	0	0	0	0	0	0	0	0	0	0	0	0	0	0	6	6	5	5	6	4	4	5	5	5	6	4	sp|Q8BWP8|B4GA1_MOUSE Beta-1,4-glucuronyltransferase 1 OS=Mus musculus OX=10090 GN=B4gat1 PE=1 SV=1
29	29	21	20	18	19	10	12	22	22	19	16	33	34	34	31	33	31	33	32	34	36	33	34	30	27	29	32	32	31	28	26	23	23	35	36	1	1	1	1	2	1	1	1	2	1	0	0	sp|Q8BWT1|THIM_MOUSE 3-ketoacyl-CoA thiolase, mitochondrial OS=Mus musculus OX=10090 GN=Acaa2 PE=1 SV=3
2	2	1	1	0	0	0	0	1	1	0	1	5	5	3	3	3	3	7	6	6	4	5	6	3	1	0	0	0	1	2	1	0	0	0	4	0	0	0	0	0	0	0	0	0	0	0	0	sp|Q8BWU5|OSGEP_MOUSE Probable tRNA N6-adenosine threonylcarbamoyltransferase OS=Mus musculus OX=10090 GN=Osgep PE=1 SV=2
0	0	0	0	0	0	0	0	0	0	0	0	0	0	1	1	0	0	0	0	0	1	0	0	0	0	0	0	0	0	0	0	0	0	0	0	0	0	0	0	0	0	0	0	0	0	0	0	sp|Q8BZA9|TIGAR_MOUSE Fructose-2,6-bisphosphatase TIGAR OS=Mus musculus OX=10090 GN=Tigar PE=1 SV=1
4	5	5	3	4	3	1	1	3	1	0	3	11	12	11	10	10	7	13	13	9	10	10	10	7	10	5	6	10	9	7	7	5	5	9	11	0	0	0	0	0	0	0	1	0	1	0	0	sp|Q8BZW8|NHLC2_MOUSE NHL repeat-containing protein 2 OS=Mus musculus OX=10090 GN=Nhlrc2 PE=1 SV=1
1	1	1	1	1	1	1	1	1	1	1	1	1	1	0	0	0	1	0	0	1	1	1	0	0	0	1	0	1	0	1	1	1	1	1	1	0	0	0	0	0	0	0	0	0	0	0	0	sp|Q8C129|LCAP_MOUSE Leucyl-cystinyl aminopeptidase OS=Mus musculus OX=10090 GN=Lnpep PE=1 SV=1
123	131	86	84	86	86	73	70	86	86	79	80	142	149	147	153	149	146	146	146	149	146	151	155	135	136	126	130	137	138	110	111	94	93	139	138	20	19	5	8	34	17	30	27	6	4	11	9	sp|Q8C196|CPSM_MOUSE Carbamoyl-phosphate synthase [ammonia], mitochondrial OS=Mus musculus OX=10090 GN=Cps1 PE=1 SV=2
0	0	0	1	0	0	0	0	0	0	1	0	4	1	1	1	1	2	3	2	1	1	3	2	2	2	0	0	0	1	1	1	1	1	3	2	2	2	2	3	0	2	1	0	1	0	1	1	sp|Q8C1B7|SEP11_MOUSE Septin-11 OS=Mus musculus OX=10090 GN=Septin11 PE=1 SV=4
0	0	0	0	0	0	0	0	0	0	0	0	1	1	0	0	0	1	1	0	0	0	0	0	0	0	0	0	0	0	0	0	0	0	0	0	0	0	0	0	0	0	0	0	0	0	0	0	sp|Q8C1Y8|CCZ1_MOUSE Vacuolar fusion protein CCZ1 homolog OS=Mus musculus OX=10090 GN=Ccz1 PE=1 SV=1
14	13	7	3	3	4	0	0	4	1	2	1	23	20	21	23	18	20	23	18	18	20	22	21	16	16	11	10	16	12	13	12	9	8	16	17	0	0	0	0	1	0	0	0	0	0	0	0	sp|Q8C5H8|NAKD2_MOUSE NAD kinase 2, mitochondrial OS=Mus musculus OX=10090 GN=Nadk2 PE=1 SV=2
1	1	0	0	0	0	0	0	0	0	0	0	0	0	0	0	0	0	1	1	0	1	0	0	0	0	0	0	1	1	0	0	0	0	0	0	0	0	0	0	0	0	0	0	0	0	0	0	sp|Q8C5W3|TBCEL_MOUSE Tubulin-specific chaperone cofactor E-like protein OS=Mus musculus OX=10090 GN=Tbcel PE=1 SV=1
0	0	0	0	1	1	0	0	0	0	0	1	2	1	1	1	0	1	1	2	0	2	1	3	1	0	1	0	0	0	0	1	0	0	1	1	0	0	0	0	0	0	0	0	0	0	0	0	sp|Q8C878|UBA3_MOUSE NEDD8-activating enzyme E1 catalytic subunit OS=Mus musculus OX=10090 GN=Uba3 PE=1 SV=2
11	11	4	5	6	4	1	1	6	3	3	3	11	10	14	16	12	10	12	12	14	14	14	10	11	11	10	8	12	11	6	7	5	5	13	11	0	0	0	0	0	0	0	0	0	0	0	0	sp|Q8CAY6|THIC_MOUSE Acetyl-CoA acetyltransferase, cytosolic OS=Mus musculus OX=10090 GN=Acat2 PE=1 SV=2
0	0	0	0	0	0	0	0	0	0	0	0	0	0	0	0	0	0	0	0	0	0	0	0	0	0	0	0	0	1	0	0	0	0	1	0	0	0	0	0	0	0	0	0	0	0	0	0	sp|Q8CBW3|ABI1_MOUSE Abl interactor 1 OS=Mus musculus OX=10090 GN=Abi1 PE=1 SV=3
0	0	0	0	0	0	0	0	0	0	0	0	0	1	0	0	0	0	0	0	0	0	0	0	1	0	0	0	0	0	1	0	0	0	0	1	0	0	0	0	0	0	0	0	0	0	0	0	sp|Q8CBY8|DCTN4_MOUSE Dynactin subunit 4 OS=Mus musculus OX=10090 GN=Dctn4 PE=1 SV=1
5	10	2	1	1	2	0	0	3	2	1	2	8	7	9	8	4	4	9	6	9	10	6	6	5	5	9	7	7	7	5	4	3	3	7	8	1	0	0	0	0	0	0	0	0	1	2	1	sp|Q8CC86|PNCB_MOUSE Nicotinate phosphoribosyltransferase OS=Mus musculus OX=10090 GN=Naprt PE=1 SV=1
0	0	0	0	0	0	0	0	0	0	0	0	0	0	0	0	0	0	0	0	1	0	0	0	0	0	0	0	0	0	0	0	0	0	0	0	0	0	0	0	0	0	0	0	0	0	0	0	sp|Q8CCS6|PABP2_MOUSE Polyadenylate-binding protein 2 OS=Mus musculus OX=10090 GN=Pabpn1 PE=1 SV=3
7	8	1	1	1	1	0	0	1	1	1	1	9	10	11	5	7	6	11	12	8	9	8	8	5	5	6	3	6	7	7	4	2	1	7	8	1	1	0	0	0	0	0	0	1	0	1	0	sp|Q8CDN6|TXNL1_MOUSE Thioredoxin-like protein 1 OS=Mus musculus OX=10090 GN=Txnl1 PE=1 SV=3
0	0	0	0	0	0	0	0	0	0	0	1	0	0	0	0	0	0	1	0	0	0	0	0	0	0	0	0	0	0	0	0	0	0	0	0	0	0	0	0	0	0	0	0	0	0	0	0	sp|Q8CF66|LTOR4_MOUSE Ragulator complex protein LAMTOR4 OS=Mus musculus OX=10090 GN=Lamtor4 PE=1 SV=2
0	0	0	0	0	0	0	0	0	0	0	0	1	1	0	1	1	1	1	1	1	1	0	0	1	0	0	0	0	0	0	0	0	0	0	0	1	1	2	2	1	2	2	2	2	2	2	2	sp|Q8CF98|COL10_MOUSE Collectin-10 OS=Mus musculus OX=10090 GN=Colec10 PE=2 SV=1
0	0	0	0	0	0	0	0	0	0	0	0	1	1	2	0	0	0	1	0	0	0	0	0	0	0	0	0	0	0	0	0	0	0	0	0	0	0	0	0	0	0	0	0	0	0	0	0	sp|Q8CFA2|GCST_MOUSE Aminomethyltransferase, mitochondrial OS=Mus musculus OX=10090 GN=Amt PE=1 SV=1
0	0	0	0	0	0	0	0	0	0	0	0	0	0	0	0	1	0	0	0	0	0	0	0	0	0	0	0	0	0	0	0	0	0	0	0	3	2	2	2	2	2	0	1	1	2	0	0	sp|Q8CFE6|S38A2_MOUSE Sodium-coupled neutral amino acid transporter 2 OS=Mus musculus OX=10090 GN=Slc38a2 PE=1 SV=1
0	0	0	0	0	0	0	0	0	0	0	0	0	0	0	0	0	0	0	0	0	0	0	0	0	0	0	0	0	0	0	0	0	0	0	0	0	0	2	1	2	1	2	2	2	2	2	1	sp|Q8CFG9|C1RB_MOUSE Complement C1r-B subcomponent OS=Mus musculus OX=10090 GN=C1rb PE=2 SV=1;sp|Q8CG16|C1RA_MOUSE Complement C1r-A subcomponent OS=Mus musculus OX=10090 GN=C1ra PE=1 SV=1
1	1	1	1	1	1	0	0	1	0	1	1	0	1	1	1	0	1	1	1	1	0	0	1	1	0	1	1	0	0	0	1	0	1	1	0	0	0	0	0	0	0	0	0	0	0	0	0	sp|Q8CFK6|DEN1C_MOUSE DENN domain-containing protein 1C OS=Mus musculus OX=10090 GN=Dennd1c PE=1 SV=1
0	0	0	0	0	1	0	0	0	0	0	0	0	0	0	2	0	1	3	2	1	1	2	2	2	1	1	0	0	2	0	0	0	0	1	2	0	0	0	0	0	0	0	0	0	0	0	0	sp|Q8CFX1|G6PE_MOUSE GDH/6PGL endoplasmic bifunctional protein OS=Mus musculus OX=10090 GN=H6pd PE=1 SV=2
0	0	0	0	0	0	0	0	0	0	0	0	0	0	0	0	0	0	0	0	0	0	0	0	0	0	0	0	0	0	0	0	0	0	0	0	4	1	5	5	4	4	1	0	1	2	0	0	sp|Q8CG03|PDE5A_MOUSE cGMP-specific 3,5-cyclic phosphodiesterase OS=Mus musculus OX=10090 GN=Pde5a PE=1 SV=2
14	13	7	7	8	8	4	3	7	6	6	5	17	16	18	17	14	15	19	18	17	18	14	15	13	15	13	14	11	17	11	11	6	7	12	12	2	2	2	3	1	2	2	1	2	1	3	1	sp|Q8CG76|ARK72_MOUSE Aflatoxin B1 aldehyde reductase member 2 OS=Mus musculus OX=10090 GN=Akr7a2 PE=1 SV=3
1	1	0	0	0	0	0	0	0	0	0	0	1	1	3	1	2	0	2	2	2	2	1	3	1	1	1	0	1	1	2	2	1	0	3	4	0	0	0	0	0	0	0	0	0	0	0	0	sp|Q8CGA0|PPM1F_MOUSE Protein phosphatase 1F OS=Mus musculus OX=10090 GN=Ppm1f PE=1 SV=1
17	17	6	5	5	5	1	2	4	3	6	6	28	24	30	34	29	29	30	27	22	23	25	28	18	22	15	15	18	20	10	14	10	8	24	25	1	1	2	1	0	0	0	0	1	1	1	0	sp|Q8CGC7|SYEP_MOUSE Bifunctional glutamate/proline--tRNA ligase OS=Mus musculus OX=10090 GN=Eprs PE=1 SV=4
8	7	10	9	9	9	7	7	10	12	7	8	4	4	6	5	6	5	6	5	6	5	4	4	8	8	8	8	6	6	7	7	8	9	4	5	2	2	2	2	2	2	3	2	2	2	2	3	sp|Q9D2U9|H2B3A_MOUSE Histone H2B type 3-A OS=Mus musculus OX=10090 GN=Hist3h2ba PE=1 SV=3;sp|Q8CGP0|H2B3B_MOUSE Histone H2B type 3-B OS=Mus musculus OX=10090 GN=Hist3h2bb PE=1 SV=3
0	0	0	0	0	0	0	0	0	0	0	0	2	1	0	0	0	0	0	0	0	0	0	0	0	0	0	0	0	0	0	0	0	0	1	0	0	0	0	0	0	0	0	0	0	0	1	0	sp|Q8CGR7|UPP2_MOUSE Uridine phosphorylase 2 OS=Mus musculus OX=10090 GN=Upp2 PE=2 SV=1
17	20	10	8	12	9	3	3	9	12	4	8	13	14	12	14	20	18	20	15	16	17	20	19	21	25	25	29	30	26	17	13	9	8	23	18	3	3	2	1	3	2	1	3	1	1	1	1	sp|Q8CHR6|DPYD_MOUSE Dihydropyrimidine dehydrogenase [NADP(+)] OS=Mus musculus OX=10090 GN=Dpyd PE=1 SV=1
5	6	4	3	2	1	1	2	2	1	2	2	9	10	11	9	7	6	8	10	4	2	4	4	3	3	0	1	2	0	4	3	3	3	2	2	0	0	0	0	0	0	2	1	0	1	1	1	sp|Q8CHT0|AL4A1_MOUSE Delta-1-pyrroline-5-carboxylate dehydrogenase, mitochondrial OS=Mus musculus OX=10090 GN=Aldh4a1 PE=1 SV=3
1	2	1	1	1	0	1	1	0	0	0	1	1	1	2	2	1	0	0	1	2	3	1	2	1	1	1	0	1	1	1	0	1	1	2	0	0	0	0	0	0	0	0	0	0	0	0	0	sp|Q8CHW4|EI2BE_MOUSE Translation initiation factor eIF-2B subunit epsilon OS=Mus musculus OX=10090 GN=Eif2b5 PE=1 SV=1
8	7	6	7	6	6	2	4	5	5	5	6	8	8	11	10	10	12	12	11	7	6	10	7	9	10	12	11	12	11	8	8	8	6	10	7	6	7	9	9	7	6	2	4	6	6	2	3	sp|Q8CI94|PYGB_MOUSE Glycogen phosphorylase, brain form OS=Mus musculus OX=10090 GN=Pygb PE=1 SV=3
2	3	0	0	0	1	0	0	0	0	1	0	9	10	7	8	2	3	7	9	9	8	9	10	2	3	1	3	4	3	4	3	2	4	5	5	1	1	2	1	1	2	1	1	1	1	0	0	sp|Q8CIB5|FERM2_MOUSE Fermitin family homolog 2 OS=Mus musculus OX=10090 GN=Fermt2 PE=1 SV=1
7	7	0	0	0	0	0	0	0	0	0	0	9	8	9	12	3	3	7	5	11	7	8	6	9	11	5	5	9	10	4	3	2	2	7	7	0	1	0	1	1	2	0	1	0	0	0	0	sp|Q8CIE6|COPA_MOUSE Coatomer subunit alpha OS=Mus musculus OX=10090 GN=Copa PE=1 SV=2
1	0	2	1	1	2	0	1	0	1	1	1	0	2	3	1	1	3	2	2	2	4	3	0	7	5	6	7	6	6	1	2	2	1	6	4	0	0	0	0	0	0	0	0	0	0	0	0	sp|Q8CIG8|ANM5_MOUSE Protein arginine N-methyltransferase 5 OS=Mus musculus OX=10090 GN=Prmt5 PE=1 SV=3
7	5	2	1	1	2	1	1	1	1	2	2	5	3	7	5	4	7	8	7	9	10	7	4	9	10	5	0	6	8	6	3	2	2	8	7	0	0	0	0	0	0	0	0	0	0	0	0	sp|Q8CIM7|CP2DQ_MOUSE Cytochrome P450 2D26 OS=Mus musculus OX=10090 GN=Cyp2d26 PE=1 SV=1
2	0	1	0	0	0	0	0	0	1	0	0	0	0	0	0	0	0	0	1	0	0	0	0	1	2	0	0	0	1	0	0	1	1	2	0	0	0	0	0	0	0	0	0	0	0	0	0	sp|Q8CJG0|AGO2_MOUSE Protein argonaute-2 OS=Mus musculus OX=10090 GN=Ago2 PE=1 SV=3
10	10	3	3	4	3	3	2	3	3	3	3	7	7	9	8	2	10	7	8	9	8	8	9	9	10	8	7	10	9	8	8	4	4	13	10	1	2	1	2	1	1	3	3	2	3	2	2	sp|Q8JZK9|HMCS1_MOUSE Hydroxymethylglutaryl-CoA synthase, cytoplasmic OS=Mus musculus OX=10090 GN=Hmgcs1 PE=1 SV=1
0	0	0	0	0	0	1	0	0	0	0	0	0	1	0	0	0	0	0	2	0	0	1	0	0	0	0	0	0	0	0	0	0	0	0	0	1	1	1	1	1	1	1	1	1	1	0	0	sp|Q8JZL3|THTPA_MOUSE Thiamine-triphosphatase OS=Mus musculus OX=10090 GN=Thtpa PE=1 SV=3
1	1	0	0	0	0	0	0	0	0	0	0	2	2	2	3	2	2	4	5	2	4	1	1	2	1	1	1	2	1	3	2	0	0	3	2	0	0	0	0	0	0	1	0	0	0	0	0	sp|Q8JZN5|ACAD9_MOUSE Acyl-CoA dehydrogenase family member 9, mitochondrial OS=Mus musculus OX=10090 GN=Acad9 PE=1 SV=2
11	11	3	1	4	2	1	0	0	0	2	2	14	9	13	15	11	14	16	13	15	13	12	13	14	13	3	9	15	14	10	8	3	3	11	13	1	1	0	1	1	0	0	0	0	0	0	0	sp|Q8JZQ9|EIF3B_MOUSE Eukaryotic translation initiation factor 3 subunit B OS=Mus musculus OX=10090 GN=Eif3b PE=1 SV=1
0	0	0	0	0	0	0	0	0	0	0	0	0	1	0	1	1	0	0	0	0	0	0	0	0	1	0	0	0	0	0	0	0	0	0	0	0	0	0	0	0	0	0	0	0	0	0	0	sp|Q8JZY2|COMDA_MOUSE COMM domain-containing protein 10 OS=Mus musculus OX=10090 GN=Commd10 PE=1 SV=1
19	26	7	6	4	6	1	0	2	4	2	3	23	27	24	26	16	17	20	23	27	24	22	22	25	23	26	25	29	29	15	12	7	7	22	27	0	0	1	0	1	0	0	0	0	0	0	0	sp|Q8K010|OPLA_MOUSE 5-oxoprolinase OS=Mus musculus OX=10090 GN=Oplah PE=1 SV=1
4	3	2	2	2	3	0	0	3	2	1	2	3	4	2	4	4	4	3	4	4	4	4	4	4	3	2	4	2	4	3	3	3	2	3	3	2	2	2	1	1	1	2	2	1	2	2	2	sp|Q8K023|AKC1H_MOUSE Aldo-keto reductase family 1 member C18 OS=Mus musculus OX=10090 GN=Akr1c18 PE=1 SV=2
0	1	1	0	0	0	0	0	0	0	0	0	1	0	1	0	1	0	0	0	0	0	1	0	0	0	0	0	0	0	1	0	0	0	0	0	0	0	1	1	1	0	0	0	1	0	0	0	sp|Q8K0C9|GMDS_MOUSE GDP-mannose 4,6 dehydratase OS=Mus musculus OX=10090 GN=Gmds PE=1 SV=1
6	6	3	2	2	0	2	2	0	0	0	0	18	19	19	18	10	10	22	20	17	12	20	17	11	11	6	5	12	12	6	7	2	0	11	12	0	0	0	0	0	0	0	0	0	0	1	0	sp|Q8K0D5|EFGM_MOUSE Elongation factor G, mitochondrial OS=Mus musculus OX=10090 GN=Gfm1 PE=1 SV=1
10	10	7	7	7	8	4	5	8	8	8	9	7	9	9	11	7	9	6	7	6	9	8	5	13	8	11	9	10	10	7	8	11	8	3	5	6	5	5	4	6	5	5	5	4	4	6	4	sp|Q8K0E8|FIBB_MOUSE Fibrinogen beta chain OS=Mus musculus OX=10090 GN=Fgb PE=1 SV=1
0	0	1	1	1	0	1	1	0	0	0	1	0	0	0	0	0	0	0	0	0	0	0	0	0	0	0	0	0	0	1	0	1	0	0	0	0	0	0	0	0	0	0	0	0	0	0	0	sp|Q8K0V4|CNOT3_MOUSE CCR4-NOT transcription complex subunit 3 OS=Mus musculus OX=10090 GN=Cnot3 PE=1 SV=1
4	4	2	2	2	2	1	1	1	2	2	2	5	4	6	6	3	4	5	6	3	7	3	5	5	3	2	4	3	5	4	4	3	4	2	3	0	0	0	0	0	0	0	0	0	0	0	0	sp|Q8K183|PDXK_MOUSE Pyridoxal kinase OS=Mus musculus OX=10090 GN=Pdxk PE=1 SV=1
0	0	0	0	0	0	0	0	0	0	0	0	0	0	0	0	0	0	1	0	0	0	0	0	0	0	0	0	0	0	0	0	0	0	0	0	7	5	8	7	6	5	2	5	3	4	3	3	sp|Q8K1B8|URP2_MOUSE Fermitin family homolog 3 OS=Mus musculus OX=10090 GN=Fermt3 PE=1 SV=1
1	0	0	0	1	0	0	0	0	0	0	0	1	2	0	2	0	0	1	1	1	0	1	1	0	0	0	0	1	0	0	1	0	0	0	0	1	3	1	2	1	3	0	0	0	0	0	0	sp|Q8K1M6|DNM1L_MOUSE Dynamin-1-like protein OS=Mus musculus OX=10090 GN=Dnm1l PE=1 SV=2
2	1	0	0	0	0	0	0	0	0	0	0	3	2	3	2	3	3	4	5	5	3	4	4	2	2	0	0	0	2	1	0	0	0	3	2	0	0	0	0	0	0	0	0	0	0	0	0	sp|Q8K274|KT3K_MOUSE Ketosamine-3-kinase OS=Mus musculus OX=10090 GN=Fn3krp PE=1 SV=2
9	13	4	3	5	4	0	0	3	2	0	0	12	14	17	16	10	9	17	13	13	16	13	12	13	10	9	9	13	12	12	8	7	9	15	15	0	0	0	0	0	0	1	1	0	0	0	0	sp|Q8K2B3|SDHA_MOUSE Succinate dehydrogenase [ubiquinone] flavoprotein subunit, mitochondrial OS=Mus musculus OX=10090 GN=Sdha PE=1 SV=1
0	0	0	0	0	0	0	0	0	0	0	1	2	2	2	2	1	1	1	1	3	3	2	1	1	1	0	1	1	1	0	0	0	0	0	1	0	0	0	0	0	0	0	0	0	0	0	0	sp|Q8K2C6|SIR5_MOUSE NAD-dependent protein deacylase sirtuin-5, mitochondrial OS=Mus musculus OX=10090 GN=Sirt5 PE=1 SV=1
0	0	0	0	0	0	0	0	0	0	0	0	0	0	0	0	0	0	0	0	0	0	0	0	0	0	0	0	0	0	0	0	0	0	0	0	1	1	1	0	0	0	1	0	1	1	0	0	sp|Q8K2Q7|BROX_MOUSE BRO1 domain-containing protein BROX OS=Mus musculus OX=10090 GN=Brox PE=1 SV=1
0	0	0	0	0	0	0	0	0	0	0	0	0	0	0	0	0	0	0	0	0	0	0	0	0	0	0	0	0	0	0	0	0	0	0	0	2	2	2	2	2	1	2	2	2	2	2	2	sp|Q8K353|CYTM1_MOUSE Cysteine-rich and transmembrane domain-containing protein 1 OS=Mus musculus OX=10090 GN=Cystm1 PE=1 SV=1
5	5	1	3	2	3	0	0	0	0	1	0	14	13	15	17	12	12	16	14	13	13	18	13	10	8	6	5	7	8	7	8	6	6	15	17	1	1	1	1	1	1	1	1	1	1	2	0	sp|Q8K370|ACD10_MOUSE Acyl-CoA dehydrogenase family member 10 OS=Mus musculus OX=10090 GN=Acad10 PE=1 SV=1
0	0	0	0	0	0	0	0	0	0	0	0	1	2	1	0	0	2	0	1	1	0	1	1	0	1	0	0	1	1	0	0	0	0	1	2	0	0	0	0	0	0	1	1	0	0	0	0	sp|Q8K3H0|DP13A_MOUSE DCC-interacting protein 13-alpha OS=Mus musculus OX=10090 GN=Appl1 PE=1 SV=1
1	1	0	0	0	0	0	0	0	0	0	0	0	1	0	0	0	1	0	1	0	0	0	0	0	1	0	0	0	1	1	0	0	0	1	1	0	0	0	0	0	0	0	0	0	0	0	0	sp|Q8K3P5|CNOT6_MOUSE CCR4-NOT transcription complex subunit 6 OS=Mus musculus OX=10090 GN=Cnot6 PE=1 SV=2
1	1	0	0	0	0	0	0	0	0	0	0	1	1	0	1	2	1	1	2	1	2	3	3	2	2	2	1	2	1	0	1	1	1	1	2	0	0	0	0	0	0	0	0	0	0	0	0	sp|Q8K3W0|BABA2_MOUSE BRISC and BRCA1-A complex member 2 OS=Mus musculus OX=10090 GN=Babam2 PE=1 SV=2
1	2	0	0	1	0	0	0	0	0	0	0	6	4	8	9	2	7	10	4	2	2	4	3	8	10	1	2	5	7	2	2	1	1	6	8	0	0	0	0	0	0	0	0	0	0	0	0	sp|Q8K411|PREP_MOUSE Presequence protease, mitochondrial OS=Mus musculus OX=10090 GN=Pitrm1 PE=1 SV=1
0	0	0	0	0	0	0	0	0	0	0	0	2	0	2	2	2	1	2	1	1	1	2	1	1	1	0	0	1	0	0	0	1	1	0	1	0	0	0	0	0	0	0	0	0	0	0	0	sp|Q8K4Z3|NNRE_MOUSE NAD(P)H-hydrate epimerase OS=Mus musculus OX=10090 GN=Naxe PE=1 SV=1
0	0	0	0	0	0	0	0	0	0	0	0	0	1	0	1	0	0	0	0	0	0	0	0	0	0	0	0	0	0	0	0	0	0	0	0	0	0	0	0	0	0	0	0	0	0	0	0	sp|Q8N7N5|DCAF8_MOUSE DDB1- and CUL4-associated factor 8 OS=Mus musculus OX=10090 GN=Dcaf8 PE=1 SV=1
9	8	3	2	2	2	2	0	3	5	3	2	8	7	11	12	9	8	9	10	12	11	11	12	11	13	9	11	10	11	10	8	6	3	13	11	0	0	1	0	0	1	0	0	0	0	0	0	sp|Q8QZR5|ALAT1_MOUSE Alanine aminotransferase 1 OS=Mus musculus OX=10090 GN=Gpt PE=1 SV=3
6	3	1	2	2	2	0	0	0	1	1	2	9	8	8	5	5	3	7	6	8	9	7	8	7	8	3	5	5	6	6	5	5	5	6	7	0	0	0	0	0	0	0	0	0	0	0	0	sp|Q8QZS1|HIBCH_MOUSE 3-hydroxyisobutyryl-CoA hydrolase, mitochondrial OS=Mus musculus OX=10090 GN=Hibch PE=1 SV=1
13	13	11	5	10	9	1	0	7	7	9	8	19	17	17	16	11	16	17	17	20	20	16	18	17	17	18	17	18	19	14	12	9	10	16	15	0	0	0	1	0	0	0	0	0	0	0	0	sp|Q8QZT1|THIL_MOUSE Acetyl-CoA acetyltransferase, mitochondrial OS=Mus musculus OX=10090 GN=Acat1 PE=1 SV=1
5	5	3	2	1	1	0	0	1	2	1	1	7	7	8	8	4	6	6	7	7	6	5	6	6	7	2	1	6	6	2	2	0	0	5	4	1	1	1	1	1	1	1	1	1	2	0	2	sp|Q8QZY1|EIF3L_MOUSE Eukaryotic translation initiation factor 3 subunit L OS=Mus musculus OX=10090 GN=Eif3l PE=1 SV=1
1	1	0	1	0	0	0	0	0	0	0	0	5	2	2	1	1	1	1	2	4	3	2	2	1	1	0	0	0	0	1	1	0	0	1	1	1	1	1	1	1	0	0	0	0	0	0	1	sp|Q8QZY2|GLCTK_MOUSE Glycerate kinase OS=Mus musculus OX=10090 GN=Glyctk PE=1 SV=1
0	0	0	0	0	0	0	0	0	0	0	0	0	0	0	0	0	0	0	0	0	0	0	0	0	0	0	0	0	0	0	0	0	0	0	0	1	2	1	2	1	1	2	1	3	3	2	2	sp|Q8QZY6|TSN14_MOUSE Tetraspanin-14 OS=Mus musculus OX=10090 GN=Tspan14 PE=1 SV=1
0	0	0	0	0	0	0	0	0	0	0	0	0	1	0	0	1	0	0	0	1	1	0	0	0	0	0	0	0	1	0	0	0	0	0	0	9	9	8	8	7	9	4	3	3	4	2	3	sp|Q8R001|MARE2_MOUSE Microtubule-associated protein RP/EB family member 2 OS=Mus musculus OX=10090 GN=Mapre2 PE=1 SV=1
10	8	6	6	7	6	4	3	5	7	5	6	4	4	3	5	6	8	2	2	5	5	4	5	11	10	17	14	12	13	10	7	5	4	7	5	1	1	3	2	2	1	1	1	3	3	1	1	sp|Q8R016|BLMH_MOUSE Bleomycin hydrolase OS=Mus musculus OX=10090 GN=Blmh PE=1 SV=1
2	2	2	1	1	0	0	0	0	0	1	0	5	5	3	3	2	2	4	3	2	2	4	2	2	1	1	1	1	1	1	1	1	1	2	1	0	0	0	0	0	0	0	0	1	0	0	0	sp|Q8R050|ERF3A_MOUSE Eukaryotic peptide chain release factor GTP-binding subunit ERF3A OS=Mus musculus OX=10090 GN=Gspt1 PE=1 SV=2;sp|Q149F3|ERF3B_MOUSE Eukaryotic peptide chain release factor GTP-binding subunit ERF3B OS=Mus musculus OX=10090 GN=Gspt2 PE
1	1	0	0	0	0	0	0	0	0	0	0	2	2	2	1	1	1	1	1	1	2	1	1	2	2	0	0	0	1	0	0	0	0	1	1	0	0	0	0	0	0	0	0	0	0	0	0	sp|Q8R081|HNRPL_MOUSE Heterogeneous nuclear ribonucleoprotein L OS=Mus musculus OX=10090 GN=Hnrnpl PE=1 SV=2
3	7	2	2	2	3	2	1	2	2	1	1	6	6	8	8	3	7	8	10	9	10	8	9	4	6	4	7	10	5	5	4	4	4	7	6	0	1	0	0	0	0	2	0	0	0	1	0	sp|Q8R086|SUOX_MOUSE Sulfite oxidase, mitochondrial OS=Mus musculus OX=10090 GN=Suox PE=1 SV=2
0	0	0	0	0	0	0	0	0	0	0	0	2	2	1	0	1	1	1	1	1	0	1	1	0	1	0	0	1	1	0	0	0	0	1	1	0	0	0	0	0	0	0	0	0	0	0	0	sp|Q8R0F6|ILKAP_MOUSE Integrin-linked kinase-associated serine/threonine phosphatase 2C OS=Mus musculus OX=10090 GN=Ilkap PE=1 SV=1
0	0	0	0	0	0	0	1	0	0	0	0	0	2	1	1	0	0	1	1	1	0	1	0	1	1	0	1	1	1	0	0	0	0	0	1	0	0	1	1	1	0	0	0	0	0	0	0	sp|Q8R0F8|FAHD1_MOUSE Acylpyruvase FAHD1, mitochondrial OS=Mus musculus OX=10090 GN=Fahd1 PE=1 SV=2
8	6	1	0	0	1	0	0	1	0	0	0	6	8	9	7	5	4	9	8	8	7	7	8	6	5	2	2	5	5	4	3	3	2	5	10	0	0	0	0	0	0	0	0	0	0	0	0	sp|Q8R0F9|S14L4_MOUSE SEC14-like protein 4 OS=Mus musculus OX=10090 GN=Sec14l4 PE=1 SV=1
0	0	0	0	0	0	0	0	0	0	0	0	0	0	0	0	0	0	0	0	0	0	0	0	0	0	0	0	0	0	0	0	0	0	0	0	1	2	2	1	1	1	1	2	2	3	2	2	sp|Q8R0J7|VP37B_MOUSE Vacuolar protein sorting-associated protein 37B OS=Mus musculus OX=10090 GN=Vps37b PE=1 SV=1
6	8	5	4	3	2	2	1	2	1	3	3	12	11	12	15	12	10	9	13	13	12	12	12	10	9	8	8	10	10	6	5	5	5	8	6	1	0	0	0	0	0	0	0	0	0	1	1	sp|Q8R0N6|HOT_MOUSE Hydroxyacid-oxoacid transhydrogenase, mitochondrial OS=Mus musculus OX=10090 GN=Adhfe1 PE=1 SV=2
0	0	0	0	0	0	0	0	0	0	0	0	1	1	1	1	1	0	1	1	1	1	0	1	0	0	0	0	1	0	0	0	0	0	1	1	0	0	0	0	0	0	0	0	0	0	0	0	sp|Q8R0W0|EPIPL_MOUSE Epiplakin OS=Mus musculus OX=10090 GN=Eppk1 PE=1 SV=2
75	74	58	55	59	57	42	42	58	61	53	56	79	82	82	84	76	78	83	80	81	83	83	84	90	83	80	77	86	87	71	68	60	64	79	76	13	15	14	12	16	12	17	16	11	13	10	11	sp|Q8R0Y6|AL1L1_MOUSE Cytosolic 10-formyltetrahydrofolate dehydrogenase OS=Mus musculus OX=10090 GN=Aldh1l1 PE=1 SV=1
0	0	0	0	0	0	0	0	0	0	0	0	0	0	0	0	0	0	0	0	0	0	0	0	0	0	0	0	0	0	0	0	0	0	0	0	0	1	1	1	0	0	0	0	0	1	1	0	sp|Q8R105|VP37C_MOUSE Vacuolar protein sorting-associated protein 37C OS=Mus musculus OX=10090 GN=Vps37c PE=1 SV=1
4	4	1	0	0	2	0	1	0	0	0	0	7	5	5	7	3	4	6	7	7	4	4	8	4	4	3	3	4	5	3	1	0	0	3	4	1	1	1	2	1	2	1	1	2	2	2	2	sp|Q8R123|FAD1_MOUSE FAD synthase OS=Mus musculus OX=10090 GN=Flad1 PE=1 SV=1
14	13	5	6	8	8	2	1	6	6	8	6	9	9	10	9	13	12	6	9	11	11	8	8	17	15	17	16	16	15	8	10	5	6	8	10	0	0	0	0	0	1	0	0	2	1	0	1	sp|Q8R146|APEH_MOUSE Acylamino-acid-releasing enzyme OS=Mus musculus OX=10090 GN=Apeh PE=1 SV=3
5	5	2	2	1	1	1	1	1	1	1	1	12	13	12	11	6	8	13	14	10	11	10	9	10	10	6	4	8	7	7	7	6	5	10	9	0	0	0	0	0	0	0	1	0	0	0	0	sp|Q8R164|BPHL_MOUSE Valacyclovir hydrolase OS=Mus musculus OX=10090 GN=Bphl PE=1 SV=1
8	9	4	3	2	2	0	1	0	1	1	0	8	9	9	9	7	6	5	5	9	10	4	7	9	8	3	4	5	7	4	3	2	3	6	9	0	0	0	0	0	0	0	0	0	0	0	1	sp|Q8R1B4|EIF3C_MOUSE Eukaryotic translation initiation factor 3 subunit C OS=Mus musculus OX=10090 GN=Eif3c PE=1 SV=1
3	3	2	0	0	0	0	0	0	0	1	1	4	6	6	6	3	3	6	5	5	4	5	6	5	6	1	1	3	3	2	2	4	3	6	7	1	0	0	0	1	0	0	0	0	0	1	0	sp|Q8R1G2|CMBL_MOUSE Carboxymethylenebutenolidase homolog OS=Mus musculus OX=10090 GN=Cmbl PE=1 SV=1
0	0	0	0	0	0	0	0	0	0	0	0	2	2	2	2	3	2	2	2	2	2	1	2	3	1	1	0	1	2	1	0	1	0	1	2	0	0	0	0	0	0	0	0	0	0	0	0	sp|Q8R1Q9|RBSK_MOUSE Ribokinase OS=Mus musculus OX=10090 GN=Rbks PE=1 SV=1
3	2	1	0	0	1	0	0	0	0	0	0	1	1	0	0	0	0	0	1	1	1	0	0	0	0	0	0	0	0	1	1	0	0	0	0	0	0	0	0	0	0	0	0	0	0	0	0	sp|Q8R238|SDSL_MOUSE Serine dehydratase-like OS=Mus musculus OX=10090 GN=Sdsl PE=1 SV=1
0	0	0	0	0	0	0	0	0	0	0	0	2	2	2	1	1	2	3	3	1	2	1	1	1	0	0	0	0	1	0	0	0	0	0	1	0	0	0	0	0	0	0	0	0	0	0	0	sp|Q8R2E9|ERO1B_MOUSE ERO1-like protein beta OS=Mus musculus OX=10090 GN=Ero1b PE=1 SV=1
0	0	0	0	0	0	0	0	0	0	0	0	0	0	0	0	0	0	0	0	0	2	0	0	0	0	1	1	0	0	0	0	0	0	0	0	11	13	11	12	11	10	9	10	9	10	7	8	sp|Q8R366|IGSF8_MOUSE Immunoglobulin superfamily member 8 OS=Mus musculus OX=10090 GN=Igsf8 PE=1 SV=2
0	0	0	0	0	0	0	0	0	0	0	0	0	0	0	0	0	0	0	0	0	0	0	0	0	0	0	0	0	0	0	0	0	0	0	0	1	1	1	1	1	1	1	1	1	1	1	1	sp|Q8R3G9|TSN8_MOUSE Tetraspanin-8 OS=Mus musculus OX=10090 GN=Tspan8 PE=1 SV=1
0	0	1	0	1	0	0	0	0	0	0	0	0	0	0	0	0	0	1	0	0	1	0	1	0	0	0	0	0	0	0	0	0	0	0	0	0	0	0	0	0	0	0	0	0	0	0	0	sp|Q8R420|ABCA3_MOUSE ATP-binding cassette sub-family A member 3 OS=Mus musculus OX=10090 GN=Abca3 PE=1 SV=3
5	4	2	2	1	1	2	1	3	1	0	1	7	7	7	9	6	7	7	10	8	7	8	6	8	7	6	4	4	6	6	4	5	5	7	8	0	0	0	0	0	0	0	0	0	0	0	0	sp|Q8R4N0|CLYBL_MOUSE Citramalyl-CoA lyase, mitochondrial OS=Mus musculus OX=10090 GN=Clybl PE=1 SV=2
0	0	0	0	0	0	0	0	0	0	0	0	8	8	5	6	11	13	8	3	5	3	6	4	1	1	0	0	0	0	1	1	0	0	1	3	1	1	1	1	1	1	1	1	1	2	1	1	sp|Q8R574|KPRB_MOUSE Phosphoribosyl pyrophosphate synthase-associated protein 2 OS=Mus musculus OX=10090 GN=Prpsap2 PE=1 SV=1
3	1	2	2	2	2	2	1	1	2	4	4	7	9	7	6	6	6	9	8	8	6	7	8	7	5	7	4	6	8	2	1	2	1	4	7	2	1	0	0	1	0	0	0	0	0	1	1	sp|Q8R5C5|ACTY_MOUSE Beta-centractin OS=Mus musculus OX=10090 GN=Actr1b PE=1 SV=1
1	1	0	1	0	0	1	0	0	0	0	0	2	1	2	1	0	0	1	1	2	0	0	1	1	1	0	0	2	0	0	1	1	0	0	1	0	0	0	1	0	0	0	0	0	0	0	1	sp|Q8R5H1|UBP15_MOUSE Ubiquitin carboxyl-terminal hydrolase 15 OS=Mus musculus OX=10090 GN=Usp15 PE=1 SV=1
2	2	0	1	1	1	0	0	0	1	1	1	1	0	1	1	1	1	4	3	2	0	2	1	1	0	0	0	0	0	0	1	1	0	1	1	0	1	0	0	0	0	0	0	0	0	0	0	sp|Q8VBT2|SDHL_MOUSE L-serine dehydratase/L-threonine deaminase OS=Mus musculus OX=10090 GN=Sds PE=1 SV=3
0	0	0	0	1	1	0	0	0	0	0	1	1	1	2	1	3	1	2	2	5	3	2	1	3	2	2	1	0	1	2	2	1	1	0	0	0	0	0	0	0	0	0	0	0	0	0	0	sp|Q8VBT9|ASPC1_MOUSE Tether containing UBX domain for GLUT4 OS=Mus musculus OX=10090 GN=Aspscr1 PE=1 SV=1
1	1	0	0	0	0	0	0	0	0	0	0	0	2	1	1	0	1	1	2	1	1	2	2	2	2	1	1	2	2	1	1	0	1	2	2	0	0	0	0	0	0	0	0	0	0	0	0	sp|Q8VBV7|CSN8_MOUSE COP9 signalosome complex subunit 8 OS=Mus musculus OX=10090 GN=Cops8 PE=1 SV=1
1	1	0	0	0	0	0	0	0	0	0	0	0	1	1	1	1	0	1	1	1	1	1	1	0	0	0	0	0	1	1	0	0	0	0	0	0	0	0	0	0	0	0	0	0	0	0	0	sp|Q8VBW6|ULA1_MOUSE NEDD8-activating enzyme E1 regulatory subunit OS=Mus musculus OX=10090 GN=Nae1 PE=1 SV=1
3	4	2	1	0	1	0	0	1	0	1	0	6	6	7	7	5	4	5	5	6	7	6	6	5	5	1	2	5	3	2	1	2	2	7	6	0	0	0	0	0	0	0	0	0	0	0	0	sp|Q8VBW8|TTC36_MOUSE Tetratricopeptide repeat protein 36 OS=Mus musculus OX=10090 GN=Ttc36 PE=1 SV=1
20	24	13	11	15	14	5	5	14	14	10	12	24	25	25	26	24	25	25	26	25	26	23	22	26	26	21	20	27	28	19	19	16	17	21	22	3	3	1	3	4	1	2	2	5	4	2	2	sp|Q8VC12|HUTU_MOUSE Urocanate hydratase OS=Mus musculus OX=10090 GN=Uroc1 PE=1 SV=2
7	9	6	5	5	5	1	1	4	5	5	5	17	18	17	16	9	11	17	16	16	15	16	12	15	16	11	11	12	12	11	9	10	8	15	12	1	0	0	1	0	1	1	1	0	0	1	0	sp|Q8VC28|AK1CD_MOUSE Aldo-keto reductase family 1 member C13 OS=Mus musculus OX=10090 GN=Akr1c13 PE=1 SV=2
19	22	11	8	10	10	5	7	5	4	7	9	20	20	19	23	17	15	17	20	22	20	18	21	19	19	14	16	16	18	14	13	13	10	18	19	0	1	1	0	1	1	0	0	0	0	1	0	sp|Q8VC30|TKFC_MOUSE Triokinase/FMN cyclase OS=Mus musculus OX=10090 GN=Tkfc PE=1 SV=1
4	4	1	1	1	1	1	1	0	2	1	1	5	6	7	3	5	5	4	6	6	6	7	8	6	4	2	3	9	9	2	2	1	2	8	7	1	0	1	1	0	0	0	1	0	0	0	0	sp|Q8VC97|BUP1_MOUSE Beta-ureidopropionase OS=Mus musculus OX=10090 GN=Upb1 PE=1 SV=1
1	1	0	0	0	1	0	0	1	0	0	0	1	3	6	5	1	2	3	1	5	6	5	5	1	2	0	0	1	1	1	1	1	1	2	0	0	0	0	0	0	0	0	0	0	0	0	0	sp|Q8VCA8|SCRN2_MOUSE Secernin-2 OS=Mus musculus OX=10090 GN=Scrn2 PE=1 SV=1
3	1	0	0	0	0	0	0	1	1	0	0	0	0	0	0	1	0	0	0	0	0	0	0	0	1	0	0	1	0	1	1	0	0	1	2	0	0	0	0	0	0	1	0	0	0	0	0	sp|Q8VCB3|GYS2_MOUSE Glycogen [starch] synthase, liver OS=Mus musculus OX=10090 GN=Gys2 PE=1 SV=2
3	3	4	3	3	3	1	0	2	2	3	3	2	2	2	3	8	6	3	2	2	3	2	2	9	8	9	7	10	9	2	2	2	2	2	3	0	0	0	0	0	0	0	0	0	0	0	1	sp|Q8VCC2|EST1_MOUSE Liver carboxylesterase 1 OS=Mus musculus OX=10090 GN=Ces1 PE=1 SV=1
0	0	0	0	0	0	0	0	0	0	0	0	2	1	1	1	0	0	2	1	1	1	4	3	0	0	0	0	2	1	0	0	0	0	3	1	0	0	0	0	0	0	0	0	0	0	0	0	sp|Q8VCF0|MAVS_MOUSE Mitochondrial antiviral-signaling protein OS=Mus musculus OX=10090 GN=Mavs PE=1 SV=1
3	2	0	0	0	0	0	0	0	0	0	0	5	6	4	5	6	5	6	6	5	5	5	6	6	2	2	1	2	3	1	1	1	0	1	2	0	0	0	0	0	0	0	0	0	0	0	0	sp|Q8VCH0|THIKB_MOUSE 3-ketoacyl-CoA thiolase B, peroxisomal OS=Mus musculus OX=10090 GN=Acaa1b PE=1 SV=1
5	5	4	4	4	4	2	2	4	5	5	5	8	7	10	7	5	7	4	4	5	5	8	8	11	8	8	6	9	7	2	5	2	3	4	5	8	7	7	7	8	7	6	7	6	5	7	7	sp|Q8VCM7|FIBG_MOUSE Fibrinogen gamma chain OS=Mus musculus OX=10090 GN=Fgg PE=1 SV=1
9	10	8	6	9	7	2	3	7	7	6	4	6	5	4	9	9	9	10	4	6	6	9	9	10	12	9	12	10	10	8	10	6	4	10	12	0	0	0	0	1	0	0	0	0	0	0	0	sp|Q8VCN5|CGL_MOUSE Cystathionine gamma-lyase OS=Mus musculus OX=10090 GN=Cth PE=1 SV=1
5	3	2	2	2	2	1	1	1	0	2	1	7	7	8	9	2	2	7	8	7	6	8	7	3	4	4	6	7	4	3	3	2	2	6	6	3	2	1	2	0	1	0	1	0	1	0	0	sp|Q8VCR7|ABHEB_MOUSE Protein ABHD14B OS=Mus musculus OX=10090 GN=Abhd14b PE=1 SV=1
2	3	0	1	1	1	0	0	1	1	1	1	1	2	2	2	1	0	2	1	5	4	4	4	1	2	0	2	1	3	2	0	0	0	2	3	1	1	1	1	1	1	0	0	0	0	0	0	sp|Q8VCT3|AMPB_MOUSE Aminopeptidase B OS=Mus musculus OX=10090 GN=Rnpep PE=1 SV=2
9	12	6	5	9	9	3	2	5	9	8	6	10	9	9	7	14	13	8	10	10	10	10	9	15	15	15	15	14	16	11	10	5	4	8	11	0	0	0	0	0	0	0	0	0	1	1	2	sp|Q8VCT4|CES1D_MOUSE Carboxylesterase 1D OS=Mus musculus OX=10090 GN=Ces1d PE=1 SV=1
1	1	0	0	0	0	0	0	0	0	0	0	5	5	4	5	4	4	5	4	5	4	5	5	4	4	4	3	4	4	1	1	0	0	4	3	0	0	0	0	0	0	0	0	0	0	0	0	sp|Q8VCU1|EST3B_MOUSE Carboxylesterase 3B OS=Mus musculus OX=10090 GN=Ces3b PE=1 SV=2
9	9	5	5	4	5	1	1	3	4	4	3	12	13	14	13	10	13	12	13	9	12	13	14	9	8	4	5	10	9	5	4	4	4	13	13	0	0	0	0	0	0	0	0	1	1	0	0	sp|Q8VCX1|AK1D1_MOUSE Aldo-keto reductase family 1 member D1 OS=Mus musculus OX=10090 GN=Akr1d1 PE=1 SV=1
1	0	1	0	1	1	0	1	0	0	0	0	3	2	2	3	1	2	5	5	1	0	1	1	3	3	0	1	2	1	0	0	1	1	2	3	0	0	0	0	0	0	0	0	0	0	0	0	sp|Q8VCZ9|HYPDH_MOUSE Hydroxyproline dehydrogenase OS=Mus musculus OX=10090 GN=Prodh2 PE=1 SV=1
1	0	1	1	1	1	1	1	2	1	1	1	0	0	0	0	0	0	0	0	0	0	1	0	3	1	0	0	0	0	1	1	0	0	0	0	22	17	24	21	14	15	6	4	12	11	5	7	sp|Q8VDD5|MYH9_MOUSE Myosin-9 OS=Mus musculus OX=10090 GN=Myh9 PE=1 SV=4
1	1	1	0	1	1	0	1	0	0	0	0	2	3	4	2	4	2	3	2	5	3	4	5	0	2	1	0	2	0	1	1	0	0	1	2	1	0	0	0	0	0	0	0	0	0	1	0	sp|Q8VDG5|PPCS_MOUSE Phosphopantothenate--cysteine ligase OS=Mus musculus OX=10090 GN=Ppcs PE=1 SV=1
4	3	1	0	0	0	0	0	0	0	1	1	1	1	2	1	1	0	1	2	3	3	1	2	1	0	0	1	1	2	1	0	0	0	3	2	0	1	0	0	1	1	0	0	0	0	0	0	sp|Q8VDJ3|VIGLN_MOUSE Vigilin OS=Mus musculus OX=10090 GN=Hdlbp PE=1 SV=1
2	1	1	1	2	2	0	0	1	1	0	1	2	2	3	2	2	2	2	3	1	1	1	4	3	2	3	1	2	2	1	2	2	2	2	2	0	0	0	0	0	0	0	0	0	0	0	0	sp|Q8VDK1|NIT1_MOUSE Deaminated glutathione amidase OS=Mus musculus OX=10090 GN=Nit1 PE=1 SV=2
4	4	1	1	0	1	2	1	0	1	1	2	2	2	2	4	1	2	3	3	4	4	4	5	4	3	2	0	5	2	2	2	0	0	4	3	2	3	2	4	2	2	0	0	2	1	2	2	sp|Q8VDM4|PSMD2_MOUSE 26S proteasome non-ATPase regulatory subunit 2 OS=Mus musculus OX=10090 GN=Psmd2 PE=1 SV=1
0	0	0	0	0	0	0	0	0	0	0	0	0	0	0	0	0	0	0	0	0	0	0	0	0	0	0	0	0	0	0	0	0	0	0	0	6	7	9	8	4	4	2	4	8	4	3	2	sp|Q8VDN2|AT1A1_MOUSE Sodium/potassium-transporting ATPase subunit alpha-1 OS=Mus musculus OX=10090 GN=Atp1a1 PE=1 SV=1;sp|Q6PIC6|AT1A3_MOUSE Sodium/potassium-transporting ATPase subunit alpha-3 OS=Mus musculus OX=10090 GN=Atp1a3 PE=1 SV=1;sp|Q6PIE5|AT1A2_
0	1	1	0	1	0	0	0	0	0	0	1	3	2	4	5	1	2	2	3	2	2	1	2	0	2	0	0	2	1	1	1	1	1	4	3	0	1	0	1	0	1	0	0	0	0	0	0	sp|Q8VDQ1|PTGR2_MOUSE Prostaglandin reductase 2 OS=Mus musculus OX=10090 GN=Ptgr2 PE=1 SV=2
1	2	0	0	0	0	0	0	0	0	0	0	1	2	1	1	1	1	1	1	1	1	1	1	1	1	0	1	0	0	0	0	0	0	1	2	0	0	0	0	0	0	0	1	1	1	0	1	sp|Q8VDQ8|SIR2_MOUSE NAD-dependent protein deacetylase sirtuin-2 OS=Mus musculus OX=10090 GN=Sirt2 PE=1 SV=2
1	2	1	1	1	0	1	0	1	1	0	1	0	1	0	0	0	0	0	0	0	0	0	0	1	0	0	0	0	0	0	0	1	1	0	0	0	0	0	0	0	0	0	0	0	0	0	0	sp|Q8VE37|RCC1_MOUSE Regulator of chromosome condensation OS=Mus musculus OX=10090 GN=Rcc1 PE=1 SV=1
1	1	0	0	0	0	0	0	0	0	0	0	2	2	1	1	0	2	1	1	5	2	3	3	0	0	0	0	1	1	0	0	0	0	0	1	0	0	0	0	0	0	0	0	0	0	0	0	sp|Q8VE47|UBA5_MOUSE Ubiquitin-like modifier-activating enzyme 5 OS=Mus musculus OX=10090 GN=Uba5 PE=1 SV=2
0	1	0	0	0	0	0	1	0	0	0	0	3	1	3	3	2	2	2	2	3	3	3	3	2	2	1	1	3	2	1	1	1	1	1	2	0	0	1	0	1	0	0	0	0	0	0	1	sp|Q8VE95|CH082_MOUSE UPF0598 protein C8orf82 homolog OS=Mus musculus OX=10090 PE=1 SV=1
1	2	0	0	0	0	0	0	0	0	1	0	1	1	1	1	1	1	1	1	0	0	1	1	1	1	1	0	1	1	2	1	1	1	1	1	1	0	1	2	1	2	0	1	1	1	0	0	sp|Q8VED9|LEGL_MOUSE Galectin-related protein OS=Mus musculus OX=10090 GN=Lgalsl PE=1 SV=1
1	1	1	1	0	1	0	0	0	0	1	0	0	0	1	0	1	0	0	0	0	0	0	1	2	2	0	0	1	0	0	1	0	0	1	1	0	0	0	0	0	0	0	0	0	0	0	0	sp|Q8VEK3|HNRPU_MOUSE Heterogeneous nuclear ribonucleoprotein U OS=Mus musculus OX=10090 GN=Hnrnpu PE=1 SV=1
3	3	2	1	2	2	1	1	1	1	0	2	4	5	8	8	2	4	1	1	4	3	4	2	10	4	5	5	2	2	3	5	2	1	1	1	7	6	6	8	7	5	5	6	7	7	6	4	sp|Q8VHX6|FLNC_MOUSE Filamin-C OS=Mus musculus OX=10090 GN=Flnc PE=1 SV=3
0	0	0	0	0	0	0	0	0	0	1	1	0	0	0	0	0	0	0	0	0	0	0	0	0	0	0	0	0	0	0	0	0	0	0	0	0	0	1	1	0	0	0	2	2	1	1	1	sp|Q8VHY0|CSPG4_MOUSE Chondroitin sulfate proteoglycan 4 OS=Mus musculus OX=10090 GN=Cspg4 PE=1 SV=3
1	1	1	1	1	1	1	1	1	1	1	1	1	1	1	1	1	1	1	1	1	1	1	1	1	1	1	1	1	1	1	1	1	1	1	0	0	0	1	1	0	1	1	1	1	0	1	1	sp|Q8VI75|IPO4_MOUSE Importin-4 OS=Mus musculus OX=10090 GN=Ipo4 PE=1 SV=1
0	0	0	0	0	0	0	0	0	0	0	0	1	0	1	1	1	1	0	0	0	0	0	1	1	1	0	0	0	0	0	0	0	0	1	1	0	0	0	0	0	0	0	0	0	0	0	0	sp|Q8VIJ6|SFPQ_MOUSE Splicing factor, proline- and glutamine-rich OS=Mus musculus OX=10090 GN=Sfpq PE=1 SV=1
1	1	0	0	0	0	0	0	0	0	0	0	4	3	4	2	2	3	5	4	1	3	2	4	4	3	2	1	0	3	1	1	0	0	5	3	1	1	1	2	1	0	0	0	0	0	0	0	sp|Q91V12|BACH_MOUSE Cytosolic acyl coenzyme A thioester hydrolase OS=Mus musculus OX=10090 GN=Acot7 PE=1 SV=2
7	6	1	1	1	1	1	1	0	1	1	1	6	8	10	7	4	5	9	7	7	6	6	7	5	4	2	3	6	3	2	2	0	1	6	3	5	3	4	4	4	4	0	0	1	2	1	0	sp|Q91V41|RAB14_MOUSE Ras-related protein Rab-14 OS=Mus musculus OX=10090 GN=Rab14 PE=1 SV=3
2	2	0	0	0	0	0	0	0	0	0	0	1	2	2	3	3	2	5	2	2	2	2	1	2	2	2	2	2	2	1	0	0	0	3	3	0	0	0	0	0	0	0	0	0	0	0	0	sp|Q91V64|ISOC1_MOUSE Isochorismatase domain-containing protein 1 OS=Mus musculus OX=10090 GN=Isoc1 PE=1 SV=1
5	5	3	2	3	2	1	1	2	4	1	2	8	8	9	9	4	4	10	11	6	8	8	6	9	7	4	3	8	6	4	6	3	3	10	8	0	0	0	0	0	0	0	0	0	0	0	0	sp|Q91V76|CK054_MOUSE Ester hydrolase C11orf54 homolog OS=Mus musculus OX=10090 PE=1 SV=1
57	57	41	44	44	46	18	20	39	37	30	29	60	59	60	60	58	59	59	59	59	63	54	60	55	61	57	58	58	61	51	52	41	40	51	52	16	16	14	13	15	10	8	13	11	11	8	9	sp|Q91V92|ACLY_MOUSE ATP-citrate synthase OS=Mus musculus OX=10090 GN=Acly PE=1 SV=1
11	9	4	5	3	4	1	2	2	3	4	3	20	21	20	21	21	17	21	20	21	21	24	24	19	21	10	10	17	20	7	6	6	7	19	20	0	1	0	0	0	0	0	0	0	0	0	0	sp|Q91VA0|ACSM1_MOUSE Acyl-coenzyme A synthetase ACSM1, mitochondrial OS=Mus musculus OX=10090 GN=Acsm1 PE=1 SV=1
19	19	6	5	5	4	1	0	3	2	2	1	22	20	29	27	22	18	21	26	24	25	26	27	25	19	9	14	20	16	15	17	10	13	16	20	1	3	2	1	2	1	1	1	0	1	0	1	sp|Q91VD9|NDUS1_MOUSE NADH-ubiquinone oxidoreductase 75 kDa subunit, mitochondrial OS=Mus musculus OX=10090 GN=Ndufs1 PE=1 SV=2
7	7	2	0	0	1	2	1	1	1	1	2	10	7	8	9	6	8	9	7	7	8	8	5	7	7	3	5	5	5	4	5	4	4	6	7	0	0	0	0	0	0	0	0	0	0	0	0	sp|Q91VF2|HNMT_MOUSE Histamine N-methyltransferase OS=Mus musculus OX=10090 GN=Hnmt PE=1 SV=1
2	1	0	1	1	1	0	0	0	1	1	0	2	2	1	2	1	0	2	3	2	3	1	0	0	1	1	1	1	2	1	2	1	1	2	2	1	0	1	1	0	0	0	0	0	0	0	0	sp|Q91VH6|MEMO1_MOUSE Protein MEMO1 OS=Mus musculus OX=10090 GN=Memo1 PE=1 SV=1
12	11	9	9	3	4	1	1	3	4	5	7	15	12	11	11	12	12	15	15	16	14	10	10	11	10	8	9	8	9	11	11	11	11	16	16	0	0	1	0	0	0	0	0	0	1	0	0	sp|Q91VI7|RINI_MOUSE Ribonuclease inhibitor OS=Mus musculus OX=10090 GN=Rnh1 PE=1 SV=1
3	1	0	0	0	0	0	0	0	0	0	0	6	6	7	8	6	5	6	7	4	6	4	6	8	4	2	3	4	4	3	2	0	0	6	7	0	0	0	1	0	0	0	1	0	0	0	0	sp|Q91VM9|IPYR2_MOUSE Inorganic pyrophosphatase 2, mitochondrial OS=Mus musculus OX=10090 GN=Ppa2 PE=1 SV=1
2	3	0	0	0	0	0	0	0	0	0	0	6	5	5	4	3	4	6	7	6	7	6	6	2	3	1	4	2	3	3	4	1	0	5	5	0	0	0	0	0	0	0	0	0	0	0	0	sp|Q91VT4|CBR4_MOUSE Carbonyl reductase family member 4 OS=Mus musculus OX=10090 GN=Cbr4 PE=1 SV=2
1	1	0	0	0	0	0	0	0	0	0	0	0	0	0	0	0	0	1	0	0	0	1	0	1	0	0	1	0	1	0	0	0	0	0	2	0	0	1	0	0	0	0	0	0	0	0	0	sp|Q91VU6|DCA11_MOUSE DDB1- and CUL4-associated factor 11 OS=Mus musculus OX=10090 GN=Dcaf11 PE=1 SV=1
17	16	8	7	8	9	1	1	8	6	4	7	19	16	16	17	17	19	21	19	18	16	15	20	20	20	22	23	21	24	11	12	8	8	22	19	0	0	0	0	0	0	0	0	0	0	1	0	sp|Q91W43|GCSP_MOUSE Glycine dehydrogenase (decarboxylating), mitochondrial OS=Mus musculus OX=10090 GN=Gldc PE=1 SV=1
8	7	6	10	11	9	3	2	7	8	8	6	8	8	10	6	14	13	10	13	9	9	11	11	19	22	17	18	20	16	7	5	8	7	17	16	1	0	0	0	1	0	0	0	0	0	0	1	sp|Q91W89|MA2C1_MOUSE Alpha-mannosidase 2C1 OS=Mus musculus OX=10090 GN=Man2c1 PE=1 SV=1
0	0	0	0	0	0	0	0	0	0	0	0	0	0	0	0	0	0	0	0	0	0	0	0	0	0	0	0	0	0	0	0	0	0	0	0	0	0	1	2	1	0	0	0	2	0	0	0	sp|Q91WG8|GLCNE_MOUSE Bifunctional UDP-N-acetylglucosamine 2-epimerase/N-acetylmannosamine kinase OS=Mus musculus OX=10090 GN=Gne PE=1 SV=1
0	0	0	0	0	0	0	0	0	0	0	0	1	1	0	0	1	1	2	1	0	0	1	1	0	0	0	0	1	1	0	0	0	0	1	1	0	0	0	0	0	0	0	0	0	0	0	0	sp|Q91WI7|ITFG2_MOUSE KICSTOR complex protein ITFG2 OS=Mus musculus OX=10090 GN=Itfg2 PE=2 SV=1
4	3	2	2	1	2	0	0	0	1	1	1	4	6	3	2	3	2	2	3	3	5	5	4	6	3	2	2	5	6	3	2	1	2	6	5	0	0	0	0	0	0	0	0	0	0	0	0	sp|Q91WK2|EIF3H_MOUSE Eukaryotic translation initiation factor 3 subunit H OS=Mus musculus OX=10090 GN=Eif3h PE=1 SV=1
0	0	0	0	0	0	0	0	0	0	0	0	0	0	0	0	0	0	0	0	0	0	0	0	0	0	0	0	0	0	0	0	0	0	0	0	1	0	1	1	1	1	1	1	1	1	0	0	sp|Q91WP0|MASP2_MOUSE Mannan-binding lectin serine protease 2 OS=Mus musculus OX=10090 GN=Masp2 PE=1 SV=1
17	12	9	7	5	7	2	2	3	5	7	7	25	25	20	19	17	16	17	21	20	21	22	21	15	14	11	9	17	15	13	12	12	10	17	16	0	1	0	0	0	0	0	0	0	0	0	0	sp|Q91WQ3|SYYC_MOUSE Tyrosine--tRNA ligase, cytoplasmic OS=Mus musculus OX=10090 GN=Yars PE=1 SV=3
19	18	10	9	12	9	3	4	10	9	6	7	20	21	21	19	15	17	19	19	22	18	19	18	18	18	17	16	19	20	15	13	11	12	18	18	2	2	2	1	1	1	2	2	0	2	3	2	sp|Q91WT9|CBS_MOUSE Cystathionine beta-synthase OS=Mus musculus OX=10090 GN=Cbs PE=1 SV=3
0	1	2	2	1	2	0	0	1	0	2	2	0	0	0	0	4	2	0	1	0	1	1	0	4	4	6	6	4	5	2	1	0	0	0	0	0	0	0	0	0	0	0	0	0	0	0	1	sp|Q91WU0|CES1F_MOUSE Carboxylesterase 1F OS=Mus musculus OX=10090 GN=Ces1f PE=1 SV=1
6	8	0	1	1	2	0	0	1	1	2	1	2	3	3	5	2	2	3	3	6	6	3	3	2	3	3	1	1	1	3	3	1	1	4	3	0	0	1	0	0	0	0	0	0	0	1	0	sp|Q91WU5|AS3MT_MOUSE Arsenite methyltransferase OS=Mus musculus OX=10090 GN=As3mt PE=1 SV=2
2	4	1	1	1	1	1	1	1	1	1	1	5	5	5	5	5	4	5	5	5	5	7	7	5	4	2	4	5	5	4	3	2	2	5	6	0	0	2	0	0	0	1	0	0	1	1	1	sp|Q91X34|BAAT_MOUSE Bile acid-CoA:amino acid N-acyltransferase OS=Mus musculus OX=10090 GN=Baat PE=1 SV=1
11	11	3	5	5	4	0	0	1	0	3	4	11	11	10	12	11	10	10	10	12	13	11	12	9	12	9	8	11	10	10	9	6	6	11	10	0	0	0	0	0	0	0	0	0	0	1	0	sp|Q91X52|DCXR_MOUSE L-xylulose reductase OS=Mus musculus OX=10090 GN=Dcxr PE=1 SV=2
0	0	0	0	0	0	0	0	0	0	0	0	0	0	0	0	0	0	0	0	0	0	0	0	0	0	1	1	0	0	0	0	0	0	0	0	0	0	0	0	0	0	0	0	0	0	0	0	sp|Q91X79|CELA1_MOUSE Chymotrypsin-like elastase family member 1 OS=Mus musculus OX=10090 GN=Cela1 PE=1 SV=1
14	14	8	7	8	7	6	5	8	8	7	6	14	14	17	15	14	13	15	14	17	17	17	19	14	13	12	12	13	15	11	11	8	8	13	15	2	4	4	4	4	4	3	2	3	2	1	1	sp|Q91X83|METK1_MOUSE S-adenosylmethionine synthase isoform type-1 OS=Mus musculus OX=10090 GN=Mat1a PE=1 SV=1
7	6	3	3	3	3	1	1	3	3	3	3	4	6	2	4	7	7	6	2	6	7	5	6	7	8	10	10	10	10	7	6	3	2	6	8	0	0	0	0	0	0	0	0	0	0	0	0	sp|Q91X91|NADC_MOUSE Nicotinate-nucleotide pyrophosphorylase [carboxylating] OS=Mus musculus OX=10090 GN=Qprt PE=1 SV=1
1	1	0	0	0	0	1	1	2	1	0	0	0	0	0	0	1	0	2	1	0	0	0	0	2	1	2	0	0	1	0	1	0	0	0	0	0	0	1	0	0	1	0	1	0	1	0	0	sp|Q91XB0|TREX1_MOUSE Three-prime repair exonuclease 1 OS=Mus musculus OX=10090 GN=Trex1 PE=1 SV=2
15	15	6	6	6	4	0	0	2	4	5	4	22	23	22	22	18	16	19	19	17	18	19	22	17	16	10	9	11	13	12	12	5	7	16	17	0	0	0	0	0	0	1	1	0	0	1	1	sp|Q91XD4|FTCD_MOUSE Formimidoyltransferase-cyclodeaminase OS=Mus musculus OX=10090 GN=Ftcd PE=1 SV=1
8	9	3	3	2	2	1	1	1	0	2	3	13	12	13	13	10	12	12	11	12	12	12	12	10	9	6	6	8	4	5	4	3	3	8	9	1	1	0	1	0	0	0	0	0	0	0	0	sp|Q91XE0|GLYAT_MOUSE Glycine N-acyltransferase OS=Mus musculus OX=10090 GN=Glyat PE=1 SV=1
5	5	1	1	1	1	0	0	0	0	1	0	10	6	10	10	5	4	5	6	8	9	6	6	5	5	3	2	3	3	4	3	1	2	9	8	0	0	1	1	1	2	0	0	0	1	0	0	sp|Q91XE4|ACY3_MOUSE N-acyl-aromatic-L-amino acid amidohydrolase (carboxylate-forming) OS=Mus musculus OX=10090 GN=Acy3 PE=1 SV=1
0	0	0	0	0	0	0	0	0	0	0	0	0	0	0	0	0	0	0	0	0	0	0	0	0	0	0	0	0	0	0	0	0	0	0	0	1	1	1	1	0	0	1	1	1	1	1	1	sp|Q91XV3|BASP1_MOUSE Brain acid soluble protein 1 OS=Mus musculus OX=10090 GN=Basp1 PE=1 SV=3
28	28	19	21	22	19	14	16	20	20	17	18	24	24	24	25	22	23	25	28	26	29	23	25	27	28	25	26	29	30	23	23	23	22	26	23	2	5	5	5	2	5	3	5	4	4	3	6	sp|Q91Y97|ALDOB_MOUSE Fructose-bisphosphate aldolase B OS=Mus musculus OX=10090 GN=Aldob PE=1 SV=3
23	22	18	19	20	18	9	10	17	21	13	14	19	19	18	21	20	23	20	20	18	19	19	20	26	24	25	26	25	27	19	18	19	17	22	23	6	4	6	8	6	6	3	4	6	4	6	7	sp|Q91YI0|ARLY_MOUSE Argininosuccinate lyase OS=Mus musculus OX=10090 GN=Asl PE=1 SV=1
3	3	1	1	1	1	0	0	1	1	0	1	3	3	2	1	2	2	3	5	3	4	4	3	1	1	2	2	2	2	2	1	1	1	1	2	0	0	1	2	0	1	0	1	1	0	1	0	sp|Q91YN5|UAP1_MOUSE UDP-N-acetylhexosamine pyrophosphorylase OS=Mus musculus OX=10090 GN=Uap1 PE=1 SV=1
20	22	14	14	15	15	10	9	15	17	13	13	17	19	19	20	18	17	18	16	19	18	17	15	20	19	19	20	17	17	18	17	18	21	18	18	2	2	0	0	0	0	1	1	0	1	2	2	sp|Q91YP3|DEOC_MOUSE Deoxyribose-phosphate aldolase OS=Mus musculus OX=10090 GN=Dera PE=1 SV=1
5	5	0	0	1	0	0	0	0	0	0	1	5	4	3	3	1	3	4	4	4	3	4	4	2	2	1	3	2	3	5	4	1	2	4	3	0	0	0	0	0	0	0	0	0	0	0	0	sp|Q91YR1|TWF1_MOUSE Twinfilin-1 OS=Mus musculus OX=10090 GN=Twf1 PE=1 SV=2
1	0	1	1	0	0	0	0	0	1	0	0	0	0	0	0	0	1	2	1	0	0	0	0	0	1	0	0	0	0	1	1	1	1	0	0	1	1	0	0	0	0	1	1	0	0	1	0	sp|Q91YR9|PTGR1_MOUSE Prostaglandin reductase 1 OS=Mus musculus OX=10090 GN=Ptgr1 PE=1 SV=2
5	6	3	2	0	2	0	0	0	0	0	0	14	16	15	16	7	9	15	18	14	14	16	15	8	11	4	3	8	9	7	6	3	5	8	9	0	0	0	0	0	0	1	0	0	0	0	0	sp|Q91YT0|NDUV1_MOUSE NADH dehydrogenase [ubiquinone] flavoprotein 1, mitochondrial OS=Mus musculus OX=10090 GN=Ndufv1 PE=1 SV=1
12	13	7	7	6	5	2	3	4	5	4	4	11	12	16	15	14	13	16	15	14	14	16	14	12	12	10	12	12	12	10	9	8	8	13	11	0	0	0	0	0	1	0	0	0	0	1	0	sp|Q91Z53|GRHPR_MOUSE Glyoxylate reductase/hydroxypyruvate reductase OS=Mus musculus OX=10090 GN=Grhpr PE=1 SV=1
0	0	0	0	0	0	0	0	0	0	0	0	1	1	0	0	0	0	1	0	0	0	1	1	0	0	0	0	0	0	0	0	0	0	0	0	1	1	0	0	0	1	1	1	0	1	0	0	sp|Q91Z61|DIRA1_MOUSE GTP-binding protein Di-Ras1 OS=Mus musculus OX=10090 GN=Diras1 PE=1 SV=1
42	41	30	33	36	36	21	22	33	34	29	32	40	39	36	38	42	43	38	36	42	37	36	39	45	46	49	46	47	45	37	34	31	30	40	44	0	2	2	1	0	0	1	1	0	1	1	1	sp|Q91ZA3|PCCA_MOUSE Propionyl-CoA carboxylase alpha chain, mitochondrial OS=Mus musculus OX=10090 GN=Pcca PE=1 SV=2
25	26	18	21	23	24	12	8	22	23	16	18	21	21	17	19	20	19	24	21	20	22	21	21	23	25	24	26	28	29	24	22	19	18	20	21	8	8	9	9	7	6	5	7	8	7	9	8	sp|Q91ZJ5|UGPA_MOUSE UTP--glucose-1-phosphate uridylyltransferase OS=Mus musculus OX=10090 GN=Ugp2 PE=1 SV=3
8	9	4	4	10	7	1	2	3	2	3	5	4	5	2	7	3	8	12	9	5	4	6	5	19	18	10	10	11	12	6	5	1	4	8	7	30	30	34	35	40	32	22	30	41	42	31	28	sp|Q91ZX7|LRP1_MOUSE Prolow-density lipoprotein receptor-related protein 1 OS=Mus musculus OX=10090 GN=Lrp1 PE=1 SV=1
1	2	0	0	0	0	0	0	1	0	0	0	1	2	2	2	4	2	5	5	1	1	2	2	4	2	2	1	1	1	1	1	0	0	1	1	0	1	0	1	0	0	0	0	1	0	0	0	sp|Q920A5|RISC_MOUSE Retinoid-inducible serine carboxypeptidase OS=Mus musculus OX=10090 GN=Scpep1 PE=1 SV=2
8	7	2	2	3	3	3	2	2	3	3	3	2	4	6	6	2	4	6	4	9	7	3	5	4	6	4	5	4	6	5	5	6	6	5	6	1	1	0	0	0	0	0	0	0	0	0	0	sp|Q920E5|FPPS_MOUSE Farnesyl pyrophosphate synthase OS=Mus musculus OX=10090 GN=Fdps PE=1 SV=1
0	0	0	0	2	0	0	0	0	0	1	1	7	10	6	6	13	12	8	6	3	5	7	5	0	0	0	0	0	1	0	0	0	0	1	1	0	1	0	0	0	0	1	0	0	0	0	0	sp|Q920Q8|NS1BP_MOUSE Influenza virus NS1A-binding protein homolog OS=Mus musculus OX=10090 GN=Ivns1abp PE=1 SV=2
3	3	0	0	0	0	0	0	0	0	0	0	5	7	8	9	6	5	8	7	6	6	7	10	6	2	2	2	2	4	2	2	1	0	1	3	0	0	0	0	0	0	0	0	0	0	0	0	sp|Q921H8|THIKA_MOUSE 3-ketoacyl-CoA thiolase A, peroxisomal OS=Mus musculus OX=10090 GN=Acaa1a PE=1 SV=1
0	0	0	1	0	0	0	0	0	0	0	0	0	1	1	1	0	1	1	1	0	0	1	0	0	0	0	0	0	1	0	0	0	0	0	1	0	0	0	0	0	0	0	0	0	0	0	0	sp|Q921I9|EXOS4_MOUSE Exosome complex component RRP41 OS=Mus musculus OX=10090 GN=Exosc4 PE=1 SV=3
0	0	0	0	0	0	0	0	0	0	0	0	0	0	0	0	0	0	1	1	0	0	1	1	1	1	0	0	1	0	0	0	0	0	1	0	0	0	0	0	0	0	0	0	0	0	0	0	sp|Q921M3|SF3B3_MOUSE Splicing factor 3B subunit 3 OS=Mus musculus OX=10090 GN=Sf3b3 PE=1 SV=1
0	0	0	0	0	0	0	0	0	0	0	0	1	1	0	1	1	0	1	1	0	0	1	1	0	0	0	0	0	0	0	0	0	0	1	0	0	0	0	0	0	0	0	0	0	0	0	0	sp|Q921W4|QORL1_MOUSE Quinone oxidoreductase-like protein 1 OS=Mus musculus OX=10090 GN=Cryzl1 PE=1 SV=1
3	3	1	1	1	1	0	0	1	1	2	1	4	4	4	4	4	5	4	4	3	3	4	4	4	4	1	3	3	3	2	3	3	1	3	3	0	0	0	0	0	0	0	0	0	0	0	0	sp|Q922B1|MACD1_MOUSE ADP-ribose glycohydrolase MACROD1 OS=Mus musculus OX=10090 GN=Macrod1 PE=1 SV=2
8	6	2	0	2	0	0	0	0	0	2	0	4	2	3	3	1	1	3	3	4	5	2	1	0	1	0	0	2	1	2	1	1	0	0	1	0	0	1	2	0	0	0	1	0	0	0	0	sp|Q922B2|SYDC_MOUSE Aspartate--tRNA ligase, cytoplasmic OS=Mus musculus OX=10090 GN=Dars PE=1 SV=2
12	11	3	2	0	2	1	1	0	0	2	1	6	6	7	8	5	6	7	6	12	14	7	4	5	6	6	3	6	2	7	6	4	3	4	5	3	5	4	3	3	3	1	0	3	4	2	2	sp|Q922D8|C1TC_MOUSE C-1-tetrahydrofolate synthase, cytoplasmic OS=Mus musculus OX=10090 GN=Mthfd1 PE=1 SV=4
8	9	4	5	5	4	1	1	2	6	4	4	13	14	13	15	13	10	13	14	12	15	10	10	10	8	7	8	8	10	8	8	6	6	9	8	2	3	1	0	1	1	1	1	0	1	1	0	sp|Q922E4|PCY2_MOUSE Ethanolamine-phosphate cytidylyltransferase OS=Mus musculus OX=10090 GN=Pcyt2 PE=1 SV=1
4	4	5	5	7	6	1	1	6	5	6	5	7	7	7	7	8	7	5	8	5	8	6	4	4	4	8	9	6	6	5	5	4	3	4	6	0	0	0	0	0	0	0	0	0	0	0	0	sp|Q922H4|GMPPA_MOUSE Mannose-1-phosphate guanyltransferase alpha OS=Mus musculus OX=10090 GN=Gmppa PE=1 SV=1
1	2	0	1	1	0	0	0	0	0	0	0	2	2	1	3	1	2	3	3	1	0	0	3	5	4	0	0	2	2	1	2	1	0	5	3	1	0	1	1	0	1	0	0	0	0	0	0	sp|Q922Q8|LRC59_MOUSE Leucine-rich repeat-containing protein 59 OS=Mus musculus OX=10090 GN=Lrrc59 PE=1 SV=1
4	3	1	0	0	0	0	0	0	0	0	0	3	5	4	5	5	3	5	3	5	5	5	6	5	2	3	3	6	3	1	0	0	0	4	2	0	1	1	0	0	0	0	0	0	0	0	0	sp|Q922R8|PDIA6_MOUSE Protein disulfide-isomerase A6 OS=Mus musculus OX=10090 GN=Pdia6 PE=1 SV=3
0	0	0	0	0	0	0	0	0	0	0	0	1	1	0	0	0	0	0	2	1	1	1	1	0	0	0	0	1	0	0	0	0	0	1	0	0	0	0	0	0	0	0	0	0	0	0	0	sp|Q922Y1|UBXN1_MOUSE UBX domain-containing protein 1 OS=Mus musculus OX=10090 GN=Ubxn1 PE=1 SV=1
0	0	0	0	0	0	0	0	0	0	0	0	1	2	2	2	0	0	1	2	0	0	1	0	1	1	0	0	0	0	0	0	0	0	1	2	0	0	0	0	0	0	0	0	0	0	0	0	sp|Q923B0|GGACT_MOUSE Gamma-glutamylaminecyclotransferase OS=Mus musculus OX=10090 GN=Ggact PE=1 SV=1
7	6	4	4	4	3	1	1	1	3	3	3	8	8	8	8	7	8	7	8	9	9	8	7	6	5	4	6	7	8	7	4	3	3	7	6	2	2	2	2	2	2	2	2	2	2	2	2	sp|Q923D2|BLVRB_MOUSE Flavin reductase (NADPH) OS=Mus musculus OX=10090 GN=Blvrb PE=1 SV=3
0	1	0	0	0	0	0	0	0	0	0	0	0	0	0	0	0	0	0	0	0	0	0	0	1	0	0	0	0	0	0	1	0	0	0	1	0	0	0	0	0	0	0	0	0	0	0	0	sp|Q924M7|MPI_MOUSE Mannose-6-phosphate isomerase OS=Mus musculus OX=10090 GN=Mpi PE=1 SV=1
9	9	3	2	4	3	1	2	2	0	4	3	7	7	6	3	2	4	3	5	8	8	7	7	5	4	2	4	5	8	5	5	6	8	7	9	1	1	1	1	1	1	1	0	0	0	2	1	sp|Q924Y0|BODG_MOUSE Gamma-butyrobetaine dioxygenase OS=Mus musculus OX=10090 GN=Bbox1 PE=1 SV=1
2	2	2	2	2	2	1	1	2	2	1	1	1	2	0	3	0	1	1	0	1	1	1	1	1	2	1	0	0	1	0	3	2	1	3	1	2	3	2	3	1	2	1	2	2	2	2	2	sp|Q93092|TALDO_MOUSE Transaldolase OS=Mus musculus OX=10090 GN=Taldo1 PE=1 SV=2
1	1	0	0	0	0	0	0	0	0	0	0	1	1	1	1	1	0	1	1	1	1	1	1	1	1	1	1	1	1	1	1	0	0	1	1	0	0	0	0	0	0	0	0	0	0	0	0	sp|Q99020|ROAA_MOUSE Heterogeneous nuclear ribonucleoprotein A/B OS=Mus musculus OX=10090 GN=Hnrnpab PE=1 SV=1
9	5	3	3	4	2	0	0	2	2	3	1	8	9	7	12	5	4	12	9	10	8	9	9	5	4	5	3	8	9	6	7	5	4	9	6	1	0	1	0	0	1	1	1	0	0	0	1	sp|Q99J08|S14L2_MOUSE SEC14-like protein 2 OS=Mus musculus OX=10090 GN=Sec14l2 PE=1 SV=1
0	0	0	0	0	0	0	0	0	0	0	0	1	0	2	1	1	1	1	2	0	2	2	1	2	2	2	1	4	4	0	0	1	1	3	2	0	0	0	0	0	0	0	0	0	0	0	0	sp|Q99J09|MEP50_MOUSE Methylosome protein 50 OS=Mus musculus OX=10090 GN=Wdr77 PE=1 SV=1
5	6	2	2	2	2	1	0	1	2	1	1	11	12	15	12	12	10	11	13	9	14	12	12	11	11	12	13	11	11	4	4	4	4	13	15	0	0	0	0	0	0	0	0	0	0	0	0	sp|Q99J39|DCMC_MOUSE Malonyl-CoA decarboxylase, mitochondrial OS=Mus musculus OX=10090 GN=Mlycd PE=1 SV=1
0	0	0	0	0	0	0	0	0	0	0	0	1	0	2	3	0	0	1	1	1	2	0	2	3	2	1	1	1	3	1	1	0	0	1	3	1	1	2	2	2	1	0	0	1	1	0	0	sp|Q99J77|SIAS_MOUSE Sialic acid synthase OS=Mus musculus OX=10090 GN=Nans PE=1 SV=1
0	0	0	0	0	0	0	0	0	0	0	0	0	0	1	0	0	0	0	2	0	0	0	0	0	0	0	0	0	0	0	0	0	0	0	0	1	1	1	1	0	0	0	0	0	0	0	0	sp|Q99J83|ATG5_MOUSE Autophagy protein 5 OS=Mus musculus OX=10090 GN=Atg5 PE=1 SV=1
0	0	0	0	0	0	0	0	0	0	0	0	0	0	0	0	0	0	0	0	0	0	0	0	0	0	0	0	0	0	0	0	0	0	0	0	2	2	2	2	2	2	2	2	2	2	1	1	sp|Q99J93|IFM2_MOUSE Interferon-induced transmembrane protein 2 OS=Mus musculus OX=10090 GN=Ifitm2 PE=1 SV=1
11	12	8	8	7	7	1	1	5	7	7	8	13	14	13	14	9	12	13	12	10	11	13	11	14	12	6	10	10	11	9	10	9	9	12	13	0	0	0	0	0	0	1	0	0	0	0	0	sp|Q99J99|THTM_MOUSE 3-mercaptopyruvate sulfurtransferase OS=Mus musculus OX=10090 GN=Mpst PE=1 SV=4
0	0	0	0	0	0	0	0	0	0	0	0	0	0	2	0	2	0	0	0	0	0	0	0	0	1	0	0	0	0	0	0	0	0	0	0	0	0	0	0	0	0	0	0	0	0	0	0	sp|Q99JB8|PACN3_MOUSE Protein kinase C and casein kinase II substrate protein 3 OS=Mus musculus OX=10090 GN=Pacsin3 PE=1 SV=1
2	3	1	2	1	1	0	1	1	0	1	0	3	4	1	4	1	3	2	4	5	4	4	4	3	3	0	3	3	4	2	2	0	0	2	4	0	0	0	0	0	0	0	0	0	0	0	0	sp|Q99JF5|MVD1_MOUSE Diphosphomevalonate decarboxylase OS=Mus musculus OX=10090 GN=Mvd PE=1 SV=2
1	1	1	1	1	1	0	0	1	1	1	1	1	1	1	1	1	1	1	1	1	1	1	1	1	1	1	1	1	1	1	1	1	1	1	1	0	0	0	0	0	0	0	0	0	0	0	0	sp|Q99JF8|PSIP1_MOUSE PC4 and SFRS1-interacting protein OS=Mus musculus OX=10090 GN=Psip1 PE=1 SV=1
2	3	0	0	0	0	0	0	0	0	0	0	0	2	2	3	1	1	2	1	1	1	1	3	1	1	0	0	1	1	0	0	0	0	3	3	0	1	0	0	0	1	0	0	0	0	0	0	sp|Q99JI4|PSMD6_MOUSE 26S proteasome non-ATPase regulatory subunit 6 OS=Mus musculus OX=10090 GN=Psmd6 PE=1 SV=1
0	0	0	0	0	0	0	0	0	0	0	0	0	0	1	1	0	0	0	0	0	0	0	0	1	0	0	0	0	0	0	0	0	0	0	0	5	7	8	8	6	8	6	5	7	7	5	4	sp|Q99JI6|RAP1B_MOUSE Ras-related protein Rap-1b OS=Mus musculus OX=10090 GN=Rap1b PE=1 SV=2
0	0	0	0	0	0	0	0	0	0	2	1	0	0	0	0	0	0	0	0	0	0	0	0	0	0	0	0	0	1	0	0	0	0	0	0	2	3	0	1	1	1	1	2	2	2	1	1	sp|Q99JR5|TINAL_MOUSE Tubulointerstitial nephritis antigen-like OS=Mus musculus OX=10090 GN=Tinagl1 PE=1 SV=1
1	2	0	0	0	0	0	0	0	0	0	0	4	4	4	5	3	1	3	4	4	3	5	4	2	2	2	3	3	3	3	2	0	1	2	4	0	0	0	0	0	0	0	0	0	0	0	0	sp|Q99JT9|MTND_MOUSE 1,2-dihydroxy-3-keto-5-methylthiopentene dioxygenase OS=Mus musculus OX=10090 GN=Adi1 PE=1 SV=1
0	0	0	0	0	0	0	1	0	0	0	1	0	0	0	0	0	0	0	0	0	0	0	0	0	0	0	0	0	0	0	0	0	0	0	0	8	5	8	9	8	7	4	3	4	5	2	1	sp|Q99JW4|LIMS1_MOUSE LIM and senescent cell antigen-like-containing domain protein 1 OS=Mus musculus OX=10090 GN=Lims1 PE=1 SV=3
2	2	1	1	0	1	1	1	0	0	1	1	3	2	2	2	0	1	3	3	3	3	1	2	1	2	2	1	2	2	1	2	1	1	0	1	0	0	1	0	0	0	0	0	0	0	0	0	sp|Q99JX4|EIF3M_MOUSE Eukaryotic translation initiation factor 3 subunit M OS=Mus musculus OX=10090 GN=Eif3m PE=1 SV=1
0	0	0	0	0	0	0	0	0	0	0	0	0	0	0	0	0	0	0	1	0	0	1	0	0	0	0	0	0	0	0	0	0	0	0	0	0	0	0	0	0	0	0	0	0	0	0	0	sp|Q99JY0|ECHB_MOUSE Trifunctional enzyme subunit beta, mitochondrial OS=Mus musculus OX=10090 GN=Hadhb PE=1 SV=1
11	13	2	3	4	3	1	1	3	2	2	1	14	14	15	13	11	12	16	15	14	13	12	15	12	13	13	14	14	17	10	8	4	3	12	14	3	6	6	5	3	5	2	1	3	2	1	2	sp|Q99JY9|ARP3_MOUSE Actin-related protein 3 OS=Mus musculus OX=10090 GN=Actr3 PE=1 SV=3
13	13	5	4	3	4	2	2	1	2	3	3	9	7	7	10	1	3	7	8	18	17	8	9	13	9	9	10	12	14	5	6	5	6	15	10	3	1	1	2	1	2	0	0	2	3	1	1	sp|Q99K51|PLST_MOUSE Plastin-3 OS=Mus musculus OX=10090 GN=Pls3 PE=1 SV=3
15	12	3	3	4	3	1	0	2	1	0	1	17	20	14	17	16	13	19	20	16	18	21	17	8	10	1	0	10	11	6	6	1	3	10	9	1	1	1	1	2	1	1	1	0	0	2	0	sp|Q99K67|AASS_MOUSE Alpha-aminoadipic semialdehyde synthase, mitochondrial OS=Mus musculus OX=10090 GN=Aass PE=1 SV=1
1	1	1	0	0	1	1	1	1	1	1	1	0	0	0	0	0	0	0	0	0	0	0	0	0	0	0	1	0	0	1	1	0	0	0	0	6	6	6	7	3	5	2	1	3	4	1	1	sp|Q99K85|SERC_MOUSE Phosphoserine aminotransferase OS=Mus musculus OX=10090 GN=Psat1 PE=1 SV=1
4	4	1	1	1	0	0	0	2	2	1	1	4	3	3	4	2	3	3	2	4	5	5	4	4	3	3	3	5	5	5	4	3	2	3	4	0	0	0	0	0	0	0	0	0	0	0	0	sp|Q99KB8|GLO2_MOUSE Hydroxyacylglutathione hydrolase, mitochondrial OS=Mus musculus OX=10090 GN=Hagh PE=1 SV=2
5	3	1	0	0	1	0	0	1	0	0	1	5	6	7	6	3	1	7	10	7	3	6	5	6	3	3	2	6	3	1	2	1	2	6	3	0	0	0	0	0	0	0	0	0	0	0	0	sp|Q99KC8|VMA5A_MOUSE von Willebrand factor A domain-containing protein 5A OS=Mus musculus OX=10090 GN=Vwa5a PE=1 SV=2
13	12	5	6	7	4	1	0	4	5	6	7	18	14	26	24	11	12	14	10	17	15	14	15	20	18	17	15	14	15	13	13	10	8	16	16	0	0	1	0	1	1	0	0	0	0	0	1	sp|Q99KI0|ACON_MOUSE Aconitate hydratase, mitochondrial OS=Mus musculus OX=10090 GN=Aco2 PE=1 SV=1
0	0	0	1	1	2	0	0	2	0	2	1	3	4	4	2	3	5	3	3	7	3	5	4	3	4	4	4	6	7	0	2	1	2	6	5	0	0	1	0	0	0	0	0	0	0	0	0	sp|Q99KJ8|DCTN2_MOUSE Dynactin subunit 2 OS=Mus musculus OX=10090 GN=Dctn2 PE=1 SV=3
3	1	0	0	0	0	0	0	0	0	0	0	0	1	2	0	1	0	1	1	2	1	0	0	0	1	1	0	0	0	0	0	0	1	0	1	2	3	4	4	3	2	1	1	1	3	0	0	sp|Q99KK7|DPP3_MOUSE Dipeptidyl peptidase 3 OS=Mus musculus OX=10090 GN=Dpp3 PE=1 SV=2
4	5	1	1	0	0	0	0	1	0	0	0	4	3	2	6	2	3	8	9	3	4	3	3	1	2	1	3	2	2	4	3	3	2	4	4	3	1	1	0	0	2	0	1	0	1	0	1	sp|Q99KK9|SYHM_MOUSE Probable histidine--tRNA ligase, mitochondrial OS=Mus musculus OX=10090 GN=Hars2 PE=1 SV=1
1	1	0	0	0	0	0	0	0	0	0	0	2	3	2	2	0	2	1	2	2	2	1	1	1	0	0	0	1	1	1	0	0	0	1	1	0	0	1	1	1	0	2	0	1	0	0	0	sp|Q99KP6|PRP19_MOUSE Pre-mRNA-processing factor 19 OS=Mus musculus OX=10090 GN=Prpf19 PE=1 SV=1
2	3	0	0	0	0	0	1	0	0	0	0	4	5	6	6	1	2	3	4	5	6	5	4	2	1	5	4	3	5	4	4	1	1	6	5	1	1	1	1	1	1	1	0	1	1	0	0	sp|Q99KQ4|NAMPT_MOUSE Nicotinamide phosphoribosyltransferase OS=Mus musculus OX=10090 GN=Nampt PE=1 SV=1
6	3	2	2	2	2	2	2	1	0	1	2	9	7	10	12	8	9	9	8	11	9	9	8	7	7	5	2	7	7	5	6	4	4	8	6	0	0	0	0	1	0	1	0	1	0	0	0	sp|Q99KR3|LACB2_MOUSE Endoribonuclease LACTB2 OS=Mus musculus OX=10090 GN=Lactb2 PE=1 SV=1
0	0	0	0	0	0	0	0	0	0	0	0	0	0	1	0	0	0	1	1	0	0	1	1	0	0	0	0	0	0	0	0	0	0	0	0	0	0	0	0	0	0	0	0	0	0	0	0	sp|Q99KR7|PPIF_MOUSE Peptidyl-prolyl cis-trans isomerase F, mitochondrial OS=Mus musculus OX=10090 GN=Ppif PE=1 SV=1
5	5	1	0	1	1	1	1	2	1	2	2	6	5	7	6	7	5	7	4	6	6	8	6	6	6	6	6	7	9	4	4	5	4	8	8	0	0	0	0	0	0	0	0	0	0	0	0	sp|Q99L13|3HIDH_MOUSE 3-hydroxyisobutyrate dehydrogenase, mitochondrial OS=Mus musculus OX=10090 GN=Hibadh PE=1 SV=1
9	10	1	0	0	0	0	0	1	1	0	1	17	15	14	15	9	9	13	16	17	15	12	11	9	11	9	6	11	10	6	7	2	1	14	13	0	0	0	0	0	0	0	0	1	0	0	0	sp|Q99L20|GSTT3_MOUSE Glutathione S-transferase theta-3 OS=Mus musculus OX=10090 GN=Gstt3 PE=1 SV=1
0	0	0	0	0	0	0	0	0	0	0	0	0	0	0	0	0	0	0	0	0	0	1	1	0	0	0	0	0	0	0	0	0	0	0	1	0	0	0	0	0	0	0	0	0	0	0	0	sp|Q99L27|GMPR2_MOUSE GMP reductase 2 OS=Mus musculus OX=10090 GN=Gmpr2 PE=1 SV=2
2	2	1	1	1	0	0	1	0	0	1	1	5	4	4	5	1	2	2	4	4	4	6	3	2	1	1	1	4	2	0	0	1	1	1	2	1	1	1	1	1	1	0	1	1	1	0	0	sp|Q99L45|IF2B_MOUSE Eukaryotic translation initiation factor 2 subunit 2 OS=Mus musculus OX=10090 GN=Eif2s2 PE=1 SV=1
2	1	1	0	1	1	0	0	0	0	0	0	2	4	4	1	0	0	3	3	4	4	5	4	1	2	2	1	2	2	1	1	1	2	4	3	2	3	1	0	0	0	0	1	1	1	0	0	sp|Q99L47|F10A1_MOUSE Hsc70-interacting protein OS=Mus musculus OX=10090 GN=St13 PE=1 SV=1
1	0	0	0	0	0	0	0	0	0	0	0	3	3	2	1	0	2	3	4	2	1	2	3	2	2	1	1	1	2	0	0	0	0	0	2	0	0	0	0	0	0	0	0	0	0	0	0	sp|Q99LB2|DHRS4_MOUSE Dehydrogenase/reductase SDR family member 4 OS=Mus musculus OX=10090 GN=Dhrs4 PE=1 SV=3
0	0	0	0	0	0	0	0	0	0	0	0	2	2	2	1	1	1	1	0	2	1	1	0	2	0	0	0	0	0	0	0	0	0	0	0	0	1	0	0	0	0	0	0	0	0	0	0	sp|Q99LB6|MAT2B_MOUSE Methionine adenosyltransferase 2 subunit beta OS=Mus musculus OX=10090 GN=Mat2b PE=1 SV=1
21	20	14	15	14	16	8	4	12	11	9	9	29	30	31	27	30	30	31	31	27	27	29	32	29	25	23	19	22	27	22	20	19	21	25	27	0	0	0	0	0	0	0	0	1	0	1	0	sp|Q99LB7|SARDH_MOUSE Sarcosine dehydrogenase, mitochondrial OS=Mus musculus OX=10090 GN=Sardh PE=1 SV=1
18	18	14	14	15	14	11	11	11	13	12	12	19	20	17	20	18	17	19	17	21	19	20	19	20	18	17	17	18	19	16	15	15	16	18	19	0	1	0	0	3	1	1	0	3	1	1	2	sp|Q99LC5|ETFA_MOUSE Electron transfer flavoprotein subunit alpha, mitochondrial OS=Mus musculus OX=10090 GN=Etfa PE=1 SV=2
5	6	3	2	2	2	0	0	1	1	3	3	4	6	7	6	3	5	2	5	8	7	6	6	7	5	3	5	6	7	3	3	3	3	6	5	0	0	0	1	0	0	1	0	0	0	1	1	sp|Q99LD4|CSN1_MOUSE COP9 signalosome complex subunit 1 OS=Mus musculus OX=10090 GN=Gps1 PE=1 SV=1
1	1	0	0	0	0	0	0	1	1	0	0	4	3	3	3	3	2	3	2	4	5	4	4	1	2	2	1	1	2	2	2	1	2	2	3	2	2	2	2	1	2	0	0	2	1	1	1	sp|Q99LD8|DDAH2_MOUSE N(G),N(G)-dimethylarginine dimethylaminohydrolase 2 OS=Mus musculus OX=10090 GN=Ddah2 PE=1 SV=1
1	1	1	0	0	0	0	0	0	0	0	1	3	2	3	2	3	2	4	5	2	2	0	1	0	1	0	2	0	1	1	1	0	0	1	1	1	1	0	0	1	1	0	0	0	0	0	0	sp|Q99LF4|RTCB_MOUSE tRNA-splicing ligase RtcB homolog OS=Mus musculus OX=10090 GN=Rtcb PE=1 SV=1
0	0	0	0	0	0	0	0	0	0	0	0	0	0	0	1	0	1	1	1	0	0	0	1	0	0	0	0	1	0	1	0	0	0	1	0	0	0	0	0	0	0	0	0	0	0	0	0	sp|Q99LP6|GRPE1_MOUSE GrpE protein homolog 1, mitochondrial OS=Mus musculus OX=10090 GN=Grpel1 PE=1 SV=1
3	3	0	1	2	2	1	0	1	1	1	1	3	5	6	6	4	2	3	3	5	6	4	3	4	5	2	2	3	5	2	4	3	2	5	4	0	1	0	1	0	0	0	0	0	0	1	2	sp|Q99LX0|PARK7_MOUSE Protein/nucleic acid deglycase DJ-1 OS=Mus musculus OX=10090 GN=Park7 PE=1 SV=1
11	10	2	3	2	1	0	0	0	1	2	2	13	15	17	14	13	11	13	11	13	13	13	14	8	11	7	6	11	9	8	10	4	4	11	12	0	0	0	1	0	1	0	1	0	0	1	1	sp|Q99MN1|SYK_MOUSE Lysine--tRNA ligase OS=Mus musculus OX=10090 GN=Kars PE=1 SV=1
27	27	22	21	26	25	14	15	23	24	16	19	24	26	24	26	28	27	20	23	23	24	25	25	26	28	30	30	28	28	25	24	16	18	25	26	1	1	1	1	0	2	1	0	0	0	0	0	sp|Q99MN9|PCCB_MOUSE Propionyl-CoA carboxylase beta chain, mitochondrial OS=Mus musculus OX=10090 GN=Pccb PE=1 SV=2
16	16	2	1	3	2	0	1	2	1	0	0	27	28	22	20	24	24	22	26	24	22	22	26	20	22	17	14	17	19	11	9	4	4	22	22	1	1	0	0	0	0	0	0	0	0	0	0	sp|Q99MR8|MCCA_MOUSE Methylcrotonoyl-CoA carboxylase subunit alpha, mitochondrial OS=Mus musculus OX=10090 GN=Mccc1 PE=1 SV=2
4	4	0	1	1	0	0	0	0	0	1	1	3	6	2	5	3	4	6	6	5	5	4	5	3	3	1	2	3	2	2	3	3	3	4	3	0	0	0	0	0	0	0	0	0	0	0	0	sp|Q99MZ7|PECR_MOUSE Peroxisomal trans-2-enoyl-CoA reductase OS=Mus musculus OX=10090 GN=Pecr PE=1 SV=1
0	1	1	0	0	0	0	0	0	0	1	1	1	0	1	2	3	4	2	2	0	1	3	4	1	1	0	1	0	1	1	1	0	1	0	1	0	0	0	0	0	0	0	0	0	0	0	0	sp|Q99N42|TYPH_MOUSE Thymidine phosphorylase OS=Mus musculus OX=10090 GN=Tymp PE=2 SV=1
1	1	0	0	1	0	0	0	0	0	0	0	0	0	0	0	0	0	0	0	0	0	0	1	0	0	0	1	2	0	1	1	1	1	1	0	0	0	0	0	0	0	0	0	0	0	0	0	sp|Q99P30|NUDT7_MOUSE Peroxisomal coenzyme A diphosphatase NUDT7 OS=Mus musculus OX=10090 GN=Nudt7 PE=1 SV=2
1	1	1	0	0	1	0	0	0	0	3	0	5	8	5	5	5	2	2	6	5	4	5	5	0	1	0	1	2	4	2	1	0	1	10	5	0	0	0	0	0	0	0	0	0	0	0	0	sp|Q99PL5|RRBP1_MOUSE Ribosome-binding protein 1 OS=Mus musculus OX=10090 GN=Rrbp1 PE=1 SV=2
4	4	0	0	0	0	1	0	0	0	0	0	2	2	4	2	3	2	4	3	3	2	3	2	1	2	1	1	1	1	0	0	0	0	1	1	4	4	2	4	1	3	0	1	2	3	0	0	sp|Q99PT1|GDIR1_MOUSE Rho GDP-dissociation inhibitor 1 OS=Mus musculus OX=10090 GN=Arhgdia PE=1 SV=3
0	0	0	0	0	0	0	0	0	0	0	0	1	0	1	0	0	0	0	0	0	0	0	0	0	0	0	0	0	0	0	0	0	0	0	0	0	0	0	0	0	0	0	0	0	0	0	0	sp|Q99PW4|PRPK_MOUSE EKC/KEOPS complex subunit Tp53rk OS=Mus musculus OX=10090 GN=Tp53rk PE=2 SV=1
0	0	0	0	0	0	0	0	0	0	0	0	0	0	1	0	0	0	0	1	0	0	0	0	0	1	0	0	0	0	0	0	0	0	0	0	0	0	0	0	0	0	0	0	0	0	0	0	sp|Q9CPR4|RL17_MOUSE 60S ribosomal protein L17 OS=Mus musculus OX=10090 GN=Rpl17 PE=1 SV=3
8	7	5	4	4	3	0	0	5	3	5	4	9	9	8	8	7	7	9	9	8	8	9	8	7	7	7	7	9	9	7	7	6	6	9	8	0	0	1	0	0	2	1	2	1	0	2	1	sp|Q9CPU0|LGUL_MOUSE Lactoylglutathione lyase OS=Mus musculus OX=10090 GN=Glo1 PE=1 SV=3
2	3	0	0	0	0	0	0	0	1	0	0	7	4	5	8	7	6	6	7	5	4	4	6	5	5	2	1	3	3	2	2	1	2	6	7	1	1	0	1	0	1	1	0	1	1	3	2	sp|Q9CPV4|GLOD4_MOUSE Glyoxalase domain-containing protein 4 OS=Mus musculus OX=10090 GN=Glod4 PE=1 SV=1
2	2	1	1	0	1	0	0	0	0	0	0	3	3	1	2	1	1	3	3	3	3	3	3	3	1	2	3	3	3	1	0	0	0	2	3	0	0	0	0	0	0	0	0	0	0	0	0	sp|Q9CPW4|ARPC5_MOUSE Actin-related protein 2/3 complex subunit 5 OS=Mus musculus OX=10090 GN=Arpc5 PE=1 SV=3
2	1	1	1	1	0	0	0	0	0	0	0	1	3	2	2	1	0	0	2	2	3	0	0	2	3	0	1	1	0	1	1	1	1	0	2	0	0	0	0	0	0	0	0	0	0	0	0	sp|Q9CPX6|ATG3_MOUSE Ubiquitin-like-conjugating enzyme ATG3 OS=Mus musculus OX=10090 GN=Atg3 PE=1 SV=1
16	16	17	17	19	19	11	10	17	15	15	15	14	14	21	18	18	19	15	13	16	16	18	16	22	23	26	23	20	21	17	16	16	17	15	19	0	0	0	0	0	1	0	0	1	1	0	0	sp|Q9CPY7|AMPL_MOUSE Cytosol aminopeptidase OS=Mus musculus OX=10090 GN=Lap3 PE=1 SV=3
2	3	0	0	0	0	0	0	1	1	0	0	5	5	6	7	5	5	5	5	6	5	4	5	3	3	3	3	4	5	4	2	2	0	5	5	0	0	0	0	0	0	0	0	0	0	0	0	sp|Q9CQ60|6PGL_MOUSE 6-phosphogluconolactonase OS=Mus musculus OX=10090 GN=Pgls PE=1 SV=1
4	6	3	2	3	2	2	1	2	2	2	2	4	4	6	7	6	5	7	4	5	6	8	7	6	6	5	5	7	6	6	6	6	4	6	6	0	0	0	0	0	0	0	0	0	0	0	0	sp|Q9CQ62|DECR_MOUSE 2,4-dienoyl-CoA reductase, mitochondrial OS=Mus musculus OX=10090 GN=Decr1 PE=1 SV=1
1	1	0	0	1	0	0	0	0	1	1	0	5	4	5	5	2	0	3	4	2	3	3	3	3	2	3	1	3	2	2	2	1	3	2	3	0	0	1	0	1	0	0	0	0	0	0	0	sp|Q9CQ65|MTAP_MOUSE S-methyl-5-thioadenosine phosphorylase OS=Mus musculus OX=10090 GN=Mtap PE=1 SV=1
1	1	0	0	0	0	0	0	0	0	0	0	2	2	2	2	1	1	2	1	2	1	2	2	1	1	1	0	1	1	1	1	0	0	2	1	0	0	0	0	0	0	0	0	0	0	0	1	sp|Q9CQ75|NDUA2_MOUSE NADH dehydrogenase [ubiquinone] 1 alpha subcomplex subunit 2 OS=Mus musculus OX=10090 GN=Ndufa2 PE=1 SV=3
1	2	1	1	1	1	1	0	0	0	1	0	3	4	2	4	5	4	8	6	4	3	3	1	6	5	2	3	5	5	2	2	2	2	6	3	0	0	0	0	0	0	0	0	0	0	0	0	sp|Q9CQA3|SDHB_MOUSE Succinate dehydrogenase [ubiquinone] iron-sulfur subunit, mitochondrial OS=Mus musculus OX=10090 GN=Sdhb PE=1 SV=1
2	3	3	4	4	4	1	1	2	1	2	2	0	0	0	2	1	2	0	1	1	1	0	0	6	5	4	7	3	4	2	1	0	0	2	2	1	0	0	0	0	0	0	0	0	1	0	0	sp|Q9CQE1|NPS3B_MOUSE Protein NipSnap homolog 3B OS=Mus musculus OX=10090 GN=Nipsnap3b PE=1 SV=1
0	0	0	0	0	0	0	0	0	0	0	0	0	0	0	0	0	0	0	0	0	0	0	0	0	0	0	0	0	0	0	0	0	0	0	0	0	1	1	1	1	1	1	1	1	1	1	1	sp|Q9CQF9|PCYOX_MOUSE Prenylcysteine oxidase OS=Mus musculus OX=10090 GN=Pcyox1 PE=1 SV=1
1	1	1	0	1	1	0	0	0	0	0	1	1	0	2	2	1	0	1	0	1	1	1	2	0	0	1	1	1	2	0	0	0	0	3	1	1	1	0	1	0	1	0	0	1	2	0	0	sp|Q9CQI3|GMFB_MOUSE Glia maturation factor beta OS=Mus musculus OX=10090 GN=Gmfb PE=1 SV=3
2	2	2	3	1	3	0	0	1	0	2	2	4	6	4	3	2	2	4	5	4	2	5	5	3	2	3	3	3	5	3	2	4	4	4	6	2	2	1	2	1	1	0	1	1	0	1	3	sp|Q9CQI6|COTL1_MOUSE Coactosin-like protein OS=Mus musculus OX=10090 GN=Cotl1 PE=1 SV=3
0	0	0	0	0	0	0	0	0	0	0	0	1	1	1	1	1	1	1	1	1	1	0	1	1	1	0	0	0	1	0	0	0	0	1	1	0	0	0	0	0	0	0	0	0	0	0	0	sp|Q9CQM5|TXD17_MOUSE Thioredoxin domain-containing protein 17 OS=Mus musculus OX=10090 GN=Txndc17 PE=1 SV=1
2	2	0	0	1	0	0	0	1	1	0	0	1	1	2	1	0	0	0	2	2	4	1	2	1	1	1	0	3	2	2	2	2	1	3	1	0	0	0	0	0	0	0	0	0	0	0	0	sp|Q9CQM9|GLRX3_MOUSE Glutaredoxin-3 OS=Mus musculus OX=10090 GN=Glrx3 PE=1 SV=1
8	8	0	0	1	0	0	0	0	1	0	1	6	4	8	7	2	2	5	5	10	10	10	8	6	4	2	0	6	8	4	6	0	0	5	3	0	0	0	0	0	0	0	0	0	0	0	0	sp|Q9CQN1|TRAP1_MOUSE Heat shock protein 75 kDa, mitochondrial OS=Mus musculus OX=10090 GN=Trap1 PE=1 SV=1
2	2	1	1	1	0	0	0	0	0	0	1	4	4	3	5	5	4	3	4	2	3	4	4	3	3	2	1	2	4	1	0	1	2	3	2	0	0	0	0	0	0	0	0	0	0	0	0	sp|Q9CQR4|ACO13_MOUSE Acyl-coenzyme A thioesterase 13 OS=Mus musculus OX=10090 GN=Acot13 PE=1 SV=1
0	0	0	0	0	0	0	0	0	0	0	0	1	2	3	1	2	1	4	4	4	1	3	3	2	1	1	0	0	1	0	0	0	0	1	1	1	0	0	0	0	0	0	0	0	0	0	0	sp|Q9CQR6|PPP6_MOUSE Serine/threonine-protein phosphatase 6 catalytic subunit OS=Mus musculus OX=10090 GN=Ppp6c PE=1 SV=1
3	4	2	1	1	2	0	0	0	0	1	1	1	5	2	1	1	1	2	1	5	3	2	3	0	1	1	1	2	1	1	1	1	2	3	2	0	0	0	0	0	0	0	0	0	0	0	0	sp|Q9CQT1|MTNA_MOUSE Methylthioribose-1-phosphate isomerase OS=Mus musculus OX=10090 GN=Mri1 PE=1 SV=1
10	9	6	5	5	6	1	0	4	3	5	5	6	7	8	7	4	5	5	9	8	8	5	7	7	7	6	8	7	7	7	6	7	6	10	9	5	6	7	8	5	4	3	3	6	4	4	3	sp|Q9CQV8|1433B_MOUSE 14-3-3 protein beta/alpha OS=Mus musculus OX=10090 GN=Ywhab PE=1 SV=3
0	0	0	0	0	0	0	0	0	0	0	0	0	0	0	1	0	0	0	0	0	0	0	0	0	0	0	0	0	0	0	0	0	0	0	0	3	4	3	4	4	4	2	2	3	3	1	2	sp|Q9CQW9|IFM3_MOUSE Interferon-induced transmembrane protein 3 OS=Mus musculus OX=10090 GN=Ifitm3 PE=1 SV=1
0	0	0	0	0	0	0	0	0	0	0	0	1	2	2	2	3	0	0	0	1	1	0	0	0	0	0	0	2	2	0	0	0	0	2	0	0	0	0	0	0	0	0	0	0	0	0	0	sp|Q9CQX8|RT36_MOUSE 28S ribosomal protein S36, mitochondrial OS=Mus musculus OX=10090 GN=Mrps36 PE=1 SV=1
6	7	1	3	2	0	1	1	0	0	1	2	9	10	11	11	9	9	11	9	12	11	12	10	12	9	5	4	7	6	9	9	7	8	10	10	0	0	0	0	0	1	0	0	1	0	0	0	sp|Q9CR16|PPID_MOUSE Peptidyl-prolyl cis-trans isomerase D OS=Mus musculus OX=10090 GN=Ppid PE=1 SV=3
0	0	0	0	0	0	0	0	0	0	0	0	0	0	1	0	2	0	0	0	0	0	0	0	2	1	0	1	0	0	1	1	0	0	1	0	0	0	0	0	0	0	0	0	0	0	0	0	sp|Q9CR21|ACPM_MOUSE Acyl carrier protein, mitochondrial OS=Mus musculus OX=10090 GN=Ndufab1 PE=1 SV=1
0	0	0	0	0	0	0	0	0	0	0	0	0	0	0	0	1	2	1	0	1	0	0	0	0	0	0	1	0	0	0	0	0	0	0	0	0	0	0	0	0	0	0	0	0	0	0	0	sp|Q9CR51|VATG1_MOUSE V-type proton ATPase subunit G 1 OS=Mus musculus OX=10090 GN=Atp6v1g1 PE=1 SV=3
2	2	0	0	0	0	0	0	0	0	0	0	1	1	2	2	1	1	1	0	2	0	2	2	0	0	0	0	0	0	0	1	0	0	0	1	0	0	0	0	0	0	0	0	0	0	0	0	sp|Q9CR68|UCRI_MOUSE Cytochrome b-c1 complex subunit Rieske, mitochondrial OS=Mus musculus OX=10090 GN=Uqcrfs1 PE=1 SV=1
0	0	0	0	0	0	0	0	0	0	0	0	0	0	0	0	0	0	0	1	1	0	0	1	0	0	0	0	0	0	0	0	0	0	0	0	0	0	0	0	0	0	0	0	0	0	0	0	sp|Q9CRA8|EXOS5_MOUSE Exosome complex component RRP46 OS=Mus musculus OX=10090 GN=Exosc5 PE=1 SV=1
4	4	1	1	2	1	1	0	1	2	1	2	5	5	5	5	5	5	5	5	5	5	5	5	5	4	5	3	5	5	3	2	1	2	5	5	0	0	0	0	0	0	0	0	0	0	0	0	sp|Q9CRB3|HIUH_MOUSE 5-hydroxyisourate hydrolase OS=Mus musculus OX=10090 GN=Urah PE=1 SV=1
2	2	1	0	0	0	0	0	1	0	0	0	10	10	9	8	11	13	9	10	9	6	11	11	4	3	4	1	3	3	3	3	3	2	4	5	0	1	1	1	0	0	1	0	0	0	0	0	sp|Q9CS42|PRPS2_MOUSE Ribose-phosphate pyrophosphokinase 2 OS=Mus musculus OX=10090 GN=Prps2 PE=1 SV=4
8	9	4	4	6	5	0	0	5	5	2	1	9	8	10	9	11	10	11	9	9	11	10	10	13	12	9	9	11	10	9	7	6	5	10	11	3	1	3	1	1	2	0	0	2	1	1	1	sp|Q9CVB6|ARPC2_MOUSE Actin-related protein 2/3 complex subunit 2 OS=Mus musculus OX=10090 GN=Arpc2 PE=1 SV=3
0	0	0	0	0	0	0	0	0	0	0	0	0	1	1	1	1	0	1	0	0	1	0	0	0	0	0	0	0	0	0	0	0	0	0	0	0	0	0	0	0	0	0	0	0	0	0	0	sp|Q9CWG8|NDUF7_MOUSE Protein arginine methyltransferase NDUFAF7, mitochondrial OS=Mus musculus OX=10090 GN=Ndufaf7 PE=1 SV=4
14	14	3	4	3	3	1	1	3	2	3	3	15	15	15	15	14	15	15	14	14	17	15	15	11	12	9	8	10	8	8	6	4	3	12	11	9	7	8	7	4	5	4	3	2	3	2	3	sp|Q9CWJ9|PUR9_MOUSE Bifunctional purine biosynthesis protein PURH OS=Mus musculus OX=10090 GN=Atic PE=1 SV=2
6	5	1	1	0	0	0	0	0	0	0	0	3	4	5	5	4	4	3	2	6	6	7	7	3	3	2	1	2	3	1	1	1	0	4	4	2	2	2	4	0	2	0	0	1	2	1	1	sp|Q9CWK8|SNX2_MOUSE Sorting nexin-2 OS=Mus musculus OX=10090 GN=Snx2 PE=1 SV=2
0	0	0	0	0	0	0	0	0	0	0	0	1	1	0	0	0	0	0	0	0	0	0	0	0	0	0	0	0	0	0	0	0	0	0	0	0	0	0	0	0	0	0	0	0	0	0	0	sp|Q9CWQ0|DPH5_MOUSE Diphthine methyl ester synthase OS=Mus musculus OX=10090 GN=Dph5 PE=1 SV=2
4	3	0	0	0	1	0	0	2	1	0	0	5	8	9	10	4	4	11	8	10	9	9	8	3	2	3	1	6	6	2	2	3	1	7	7	0	0	0	0	0	0	0	0	1	0	0	0	sp|Q9CWS0|DDAH1_MOUSE N(G),N(G)-dimethylarginine dimethylaminohydrolase 1 OS=Mus musculus OX=10090 GN=Ddah1 PE=1 SV=3
0	0	0	0	0	0	0	0	0	0	0	0	0	0	0	0	0	0	0	0	0	0	0	0	0	0	0	0	0	0	0	0	0	0	0	0	2	1	1	0	1	1	1	1	2	0	1	1	sp|Q9CX00|IST1_MOUSE IST1 homolog OS=Mus musculus OX=10090 GN=Ist1 PE=1 SV=1
1	1	0	0	1	0	1	1	0	0	0	0	1	2	1	1	1	1	1	2	2	2	2	1	1	1	1	0	2	2	0	1	0	0	2	2	0	0	0	0	0	0	0	0	0	0	0	0	sp|Q9CX34|SGT1_MOUSE Protein SGT1 homolog OS=Mus musculus OX=10090 GN=Sugt1 PE=1 SV=3
1	1	1	0	0	0	0	0	0	0	0	0	0	0	0	0	0	0	0	0	1	0	0	0	0	0	0	0	0	0	0	0	0	0	0	0	0	0	0	0	0	0	0	0	0	0	0	0	sp|Q9CX56|PSMD8_MOUSE 26S proteasome non-ATPase regulatory subunit 8 OS=Mus musculus OX=10090 GN=Psmd8 PE=1 SV=2
1	1	1	1	1	0	0	0	0	1	0	0	1	1	0	0	0	0	0	1	1	1	1	1	1	1	0	1	1	1	1	1	1	1	0	1	0	0	0	0	0	0	0	0	0	0	0	0	sp|Q9CX84|RGS19_MOUSE Regulator of G-protein signaling 19 OS=Mus musculus OX=10090 GN=Rgs19 PE=1 SV=1
3	3	0	2	0	1	0	0	2	1	1	0	4	6	10	8	4	5	7	8	4	3	7	7	6	6	3	2	4	3	2	0	3	1	5	4	1	1	0	0	0	0	1	0	0	0	1	0	sp|Q9CXA2|T3HPD_MOUSE Trans-L-3-hydroxyproline dehydratase OS=Mus musculus OX=10090 GN=L3hypdh PE=1 SV=1
3	3	0	0	0	0	0	0	0	0	0	0	7	6	7	9	7	6	9	7	6	5	4	6	7	8	4	3	4	5	4	5	2	3	8	7	1	0	0	1	1	0	0	0	0	0	0	0	sp|Q9CXF0|KYNU_MOUSE Kynureninase OS=Mus musculus OX=10090 GN=Kynu PE=1 SV=3
8	8	3	1	3	2	0	0	4	5	1	1	10	9	12	11	9	8	9	8	11	10	9	12	10	8	8	8	11	7	6	8	6	5	10	11	0	0	0	0	0	0	0	0	0	0	0	0	sp|Q9CXN7|PBLD2_MOUSE Phenazine biosynthesis-like domain-containing protein 2 OS=Mus musculus OX=10090 GN=Pbld2 PE=1 SV=1
11	11	5	3	2	3	2	1	1	3	1	4	15	13	13	15	12	13	14	12	11	10	14	12	11	9	4	1	10	8	7	6	3	6	8	11	1	0	0	0	0	0	0	0	0	0	0	1	sp|Q9CXT8|MPPB_MOUSE Mitochondrial-processing peptidase subunit beta OS=Mus musculus OX=10090 GN=Pmpcb PE=1 SV=1
4	3	0	1	0	0	1	0	1	1	0	1	2	3	2	2	3	4	6	5	3	2	3	3	0	3	3	1	3	3	2	2	2	2	3	3	1	0	0	2	1	0	1	1	2	0	0	1	sp|Q9CXW4|RL11_MOUSE 60S ribosomal protein L11 OS=Mus musculus OX=10090 GN=Rpl11 PE=1 SV=4
0	0	0	0	0	0	0	0	0	0	0	0	1	1	0	1	1	1	0	1	1	1	0	1	1	0	0	0	1	1	0	0	0	0	0	1	0	0	0	0	0	0	0	0	0	0	0	0	sp|Q9CY58|PAIRB_MOUSE Plasminogen activator inhibitor 1 RNA-binding protein OS=Mus musculus OX=10090 GN=Serbp1 PE=1 SV=2
6	4	1	2	1	1	0	0	0	1	0	1	5	6	4	6	2	4	5	6	4	5	6	5	4	3	6	2	4	3	5	3	2	2	6	5	0	0	0	0	0	0	0	0	0	0	0	0	sp|Q9CY64|BIEA_MOUSE Biliverdin reductase A OS=Mus musculus OX=10090 GN=Blvra PE=1 SV=1
0	0	0	0	0	0	0	0	0	0	0	0	0	0	0	0	0	0	0	0	0	0	0	0	0	0	0	0	0	0	0	0	0	0	0	0	0	0	1	0	0	1	0	0	0	0	0	0	sp|Q9CYL5|GAPR1_MOUSE Golgi-associated plant pathogenesis-related protein 1 OS=Mus musculus OX=10090 GN=Glipr2 PE=1 SV=3
3	2	3	3	3	3	2	1	2	3	3	3	2	2	2	1	2	2	2	2	3	3	1	2	0	0	2	3	2	2	4	3	3	3	0	1	1	0	0	0	0	0	0	0	0	0	1	1	sp|Q9CYR0|SSBP_MOUSE Single-stranded DNA-binding protein, mitochondrial OS=Mus musculus OX=10090 GN=Ssbp1 PE=1 SV=1
2	2	0	0	0	0	0	0	0	0	0	0	3	2	4	2	3	2	4	2	2	2	4	3	3	3	3	1	3	3	2	2	0	0	2	3	0	0	0	0	0	0	0	0	0	0	0	0	sp|Q9CZ04|CSN7A_MOUSE COP9 signalosome complex subunit 7a OS=Mus musculus OX=10090 GN=Cops7a PE=1 SV=2
2	2	0	0	1	1	1	0	0	0	1	0	1	2	1	1	1	1	2	0	1	1	2	1	1	0	0	0	1	0	2	1	0	1	0	0	0	0	0	0	0	0	0	0	0	0	0	0	sp|Q9CZ13|QCR1_MOUSE Cytochrome b-c1 complex subunit 1, mitochondrial OS=Mus musculus OX=10090 GN=Uqcrc1 PE=1 SV=2
2	3	2	2	2	1	0	0	1	0	2	2	6	7	5	9	4	4	5	6	7	5	5	5	1	4	1	2	5	4	2	2	1	1	3	1	1	1	1	2	2	2	1	1	1	1	0	1	sp|Q9CZ30|OLA1_MOUSE Obg-like ATPase 1 OS=Mus musculus OX=10090 GN=Ola1 PE=1 SV=1
6	6	0	1	1	0	0	0	1	1	0	0	7	5	7	7	7	7	7	6	6	5	8	7	8	7	3	2	5	4	6	5	1	2	8	8	0	0	0	0	0	0	0	0	0	0	0	0	sp|Q9CZ42|NNRD_MOUSE ATP-dependent (S)-NAD(P)H-hydrate dehydratase OS=Mus musculus OX=10090 GN=Naxd PE=1 SV=1
1	1	0	0	1	0	0	0	0	0	0	0	2	1	2	0	2	1	1	0	0	2	1	0	1	3	5	2	3	4	0	0	0	0	3	3	0	0	0	0	0	0	0	0	0	0	0	0	sp|Q9CZ44|NSF1C_MOUSE NSFL1 cofactor p47 OS=Mus musculus OX=10090 GN=Nsfl1c PE=1 SV=1
11	8	3	3	2	2	1	0	0	2	0	3	11	12	13	15	9	9	12	11	10	8	14	14	9	8	8	5	11	11	6	8	2	5	12	9	0	0	0	0	0	0	0	0	1	0	1	0	sp|Q9CZD3|GARS_MOUSE Glycine--tRNA ligase OS=Mus musculus OX=10090 GN=Gars PE=1 SV=1
0	0	0	0	0	0	0	0	0	0	0	0	1	1	0	0	0	0	1	0	0	0	0	0	0	0	0	0	0	0	0	0	0	0	0	0	0	0	0	0	0	0	0	0	0	0	0	0	sp|Q9CZH3|PSMG3_MOUSE Proteasome assembly chaperone 3 OS=Mus musculus OX=10090 GN=Psmg3 PE=1 SV=1
7	6	2	2	4	5	0	0	2	2	2	3	9	6	9	11	7	5	8	8	8	8	3	7	8	8	8	8	11	12	7	5	3	3	10	7	0	0	0	0	0	0	0	1	1	0	0	0	sp|Q9CZN7|GLYM_MOUSE Serine hydroxymethyltransferase, mitochondrial OS=Mus musculus OX=10090 GN=Shmt2 PE=1 SV=1
26	24	15	13	12	13	6	4	10	14	12	11	32	31	36	34	29	26	34	32	29	28	31	30	27	27	24	24	24	28	21	20	18	18	27	27	2	1	0	0	1	0	2	2	1	2	1	1	sp|Q9CZS1|AL1B1_MOUSE Aldehyde dehydrogenase X, mitochondrial OS=Mus musculus OX=10090 GN=Aldh1b1 PE=1 SV=1
0	0	0	0	1	0	1	1	0	0	1	0	0	0	0	1	0	0	0	0	0	0	0	0	1	0	0	1	1	0	0	0	0	0	0	0	0	0	0	0	0	0	0	0	0	0	0	0	sp|Q9CZU3|MTREX_MOUSE Exosome RNA helicase MTR4 OS=Mus musculus OX=10090 GN=Mtrex PE=1 SV=1
12	14	7	6	7	7	2	3	7	5	4	3	17	19	16	19	14	16	19	18	18	18	18	19	16	13	13	13	14	14	11	10	8	9	13	14	1	1	1	0	0	0	0	0	0	0	0	0	sp|Q9CZU6|CISY_MOUSE Citrate synthase, mitochondrial OS=Mus musculus OX=10090 GN=Cs PE=1 SV=1
2	2	0	0	0	0	0	0	0	0	1	1	2	1	0	1	0	1	2	1	1	2	0	1	2	1	0	0	0	1	1	2	1	2	0	0	0	0	0	0	0	0	0	0	1	0	0	0	sp|Q9CZX8|RS19_MOUSE 40S ribosomal protein S19 OS=Mus musculus OX=10090 GN=Rps19 PE=1 SV=3
3	2	0	0	0	1	0	0	0	0	1	0	4	1	2	2	2	2	2	2	1	2	4	3	0	2	0	1	0	0	0	1	1	1	3	3	0	0	0	0	0	0	0	0	0	0	0	0	sp|Q9CZY3|UB2V1_MOUSE Ubiquitin-conjugating enzyme E2 variant 1 OS=Mus musculus OX=10090 GN=Ube2v1 PE=1 SV=1;sp|Q9D2M8|UB2V2_MOUSE Ubiquitin-conjugating enzyme E2 variant 2 OS=Mus musculus OX=10090 GN=Ube2v2 PE=1 SV=4
1	1	0	0	0	0	0	0	0	1	0	0	3	6	6	4	1	1	7	6	4	0	6	4	0	0	0	0	2	1	2	0	0	0	1	4	0	0	0	0	0	0	0	0	0	0	0	0	sp|Q9D020|5NT3A_MOUSE Cytosolic 5-nucleotidase 3A OS=Mus musculus OX=10090 GN=Nt5c3a PE=1 SV=4
7	7	3	3	2	2	1	0	2	2	3	2	9	8	11	11	11	8	11	11	8	10	8	10	12	11	7	7	7	8	7	7	6	6	9	9	0	1	0	0	0	0	0	0	0	0	1	1	sp|Q9D051|ODPB_MOUSE Pyruvate dehydrogenase E1 component subunit beta, mitochondrial OS=Mus musculus OX=10090 GN=Pdhb PE=1 SV=1
0	0	0	0	0	0	0	0	0	0	0	0	1	0	0	1	0	0	1	1	0	0	1	1	0	0	0	0	0	0	0	0	1	0	1	0	0	0	0	0	0	0	0	0	0	0	0	0	sp|Q9D0B6|PBDC1_MOUSE Protein PBDC1 OS=Mus musculus OX=10090 GN=Pbdc1 PE=1 SV=1
25	22	8	7	7	6	2	2	8	10	6	4	23	24	29	27	22	20	26	27	24	24	24	24	25	23	20	22	25	23	19	20	15	14	25	21	7	5	6	4	5	7	3	5	6	6	4	3	sp|Q9D0F9|PGM1_MOUSE Phosphoglucomutase-1 OS=Mus musculus OX=10090 GN=Pgm1 PE=1 SV=4
6	6	1	1	2	0	0	1	0	0	2	1	8	8	8	8	8	7	7	7	8	7	9	9	5	5	3	4	4	7	7	4	0	1	5	4	1	1	2	1	0	1	0	1	0	1	0	0	sp|Q9D0I9|SYRC_MOUSE Arginine--tRNA ligase, cytoplasmic OS=Mus musculus OX=10090 GN=Rars PE=1 SV=2
0	0	0	0	0	0	0	0	0	0	0	0	1	2	3	3	0	0	1	0	0	0	0	1	0	0	0	0	0	0	0	0	0	0	0	0	0	0	0	0	0	0	0	0	0	0	0	0	sp|Q9D0K2|SCOT1_MOUSE Succinyl-CoA:3-ketoacid coenzyme A transferase 1, mitochondrial OS=Mus musculus OX=10090 GN=Oxct1 PE=1 SV=1
1	0	1	1	0	0	1	0	1	0	0	0	1	1	1	2	1	0	1	2	0	1	1	2	2	1	1	0	1	1	1	1	1	0	0	2	0	0	0	0	0	0	0	0	0	0	0	0	sp|Q9D0M0|EXOS7_MOUSE Exosome complex exonuclease RRP42 OS=Mus musculus OX=10090 GN=Exosc7 PE=1 SV=2
1	2	1	1	0	0	0	0	0	0	0	0	11	12	11	11	10	12	10	10	9	9	9	9	3	2	3	1	2	1	3	2	0	0	3	3	0	0	0	0	0	0	0	0	0	0	0	0	sp|Q9D0M1|KPRA_MOUSE Phosphoribosyl pyrophosphate synthase-associated protein 1 OS=Mus musculus OX=10090 GN=Prpsap1 PE=1 SV=1
0	1	0	0	0	0	0	0	0	0	0	0	1	1	1	2	1	0	2	0	2	2	1	2	0	1	0	0	1	1	0	0	0	0	1	2	0	0	0	0	0	0	0	0	0	0	0	0	sp|Q9D0M5|DYL2_MOUSE Dynein light chain 2, cytoplasmic OS=Mus musculus OX=10090 GN=Dynll2 PE=1 SV=1
32	31	16	15	12	11	6	6	11	12	14	13	29	27	28	30	26	23	28	31	31	31	28	29	28	31	26	28	29	24	25	22	19	19	28	29	2	1	1	2	1	3	2	1	0	2	5	2	sp|Q9D0R2|SYTC_MOUSE Threonine--tRNA ligase, cytoplasmic OS=Mus musculus OX=10090 GN=Tars PE=1 SV=2
3	3	0	1	0	1	0	0	0	0	1	0	5	6	6	6	4	4	5	6	5	6	5	6	6	5	2	3	4	4	3	4	4	1	3	4	0	0	1	1	1	0	0	0	0	0	0	0	sp|Q9D0S9|HINT2_MOUSE Histidine triad nucleotide-binding protein 2, mitochondrial OS=Mus musculus OX=10090 GN=Hint2 PE=1 SV=1
0	0	0	0	1	1	0	0	0	0	0	0	0	0	0	0	0	0	0	0	0	0	0	0	0	0	0	0	0	0	0	0	0	0	0	0	1	1	0	1	0	0	0	1	1	1	0	0	sp|Q9D103|IFM1_MOUSE Interferon-induced transmembrane protein 1 OS=Mus musculus OX=10090 GN=Ifitm1 PE=2 SV=1
2	2	1	1	1	1	1	1	0	0	0	1	5	6	4	5	3	3	5	5	4	5	6	5	2	3	2	2	2	3	1	1	1	1	1	4	1	0	0	0	0	0	0	1	0	0	0	0	sp|Q9D110|MTHFS_MOUSE 5-formyltetrahydrofolate cyclo-ligase OS=Mus musculus OX=10090 GN=Mthfs PE=2 SV=2
0	0	0	0	0	0	0	0	0	0	0	0	0	0	0	0	0	0	1	0	0	0	1	2	0	0	0	0	0	0	0	0	0	0	0	2	0	0	0	0	0	0	0	0	0	0	0	0	sp|Q9D142|NUD14_MOUSE Uridine diphosphate glucose pyrophosphatase NUDT14 OS=Mus musculus OX=10090 GN=Nudt14 PE=1 SV=1
0	0	0	0	0	0	0	0	0	0	0	0	0	0	1	3	0	0	0	0	0	0	0	0	0	0	0	0	0	0	1	1	1	0	0	0	0	0	0	0	0	0	0	0	0	0	0	0	sp|Q9D154|ILEUA_MOUSE Leukocyte elastase inhibitor A OS=Mus musculus OX=10090 GN=Serpinb1a PE=1 SV=1
1	1	2	2	0	0	1	1	1	0	0	0	3	3	6	4	0	3	3	5	1	4	5	5	3	1	0	0	1	1	1	0	2	2	2	2	0	0	0	0	0	0	0	0	0	0	1	0	sp|Q9D172|GAL3A_MOUSE Glutamine amidotransferase-like class 1 domain-containing protein 3A, mitochondrial OS=Mus musculus OX=10090 GN=Gatd3a PE=1 SV=1
10	9	3	5	4	4	0	0	1	2	2	1	12	13	13	12	13	11	11	12	10	14	15	16	10	11	9	8	12	15	9	8	5	8	10	13	3	3	3	3	3	3	1	1	3	2	0	0	sp|Q9D1A2|CNDP2_MOUSE Cytosolic non-specific dipeptidase OS=Mus musculus OX=10090 GN=Cndp2 PE=1 SV=1
0	0	0	0	0	0	0	0	0	0	0	0	1	0	0	0	0	0	0	0	1	0	0	0	0	0	0	0	0	0	0	0	1	0	0	0	1	1	3	3	2	1	2	4	4	3	2	2	sp|Q9D1C8|VPS28_MOUSE Vacuolar protein sorting-associated protein 28 homolog OS=Mus musculus OX=10090 GN=Vps28 PE=1 SV=1
1	1	0	0	0	0	0	0	0	0	0	0	1	0	1	1	1	0	1	0	0	0	0	0	0	1	1	1	0	0	0	0	0	0	1	1	3	3	3	3	3	2	2	2	2	3	1	1	sp|Q9D1G1|RAB1B_MOUSE Ras-related protein Rab-1B OS=Mus musculus OX=10090 GN=Rab1b PE=1 SV=1
1	2	1	1	1	0	0	0	1	1	1	1	1	1	1	1	1	1	1	0	2	1	0	1	0	1	0	1	0	0	1	1	1	1	1	1	0	0	0	0	0	0	0	0	0	0	0	0	sp|Q9D1G5|LRC57_MOUSE Leucine-rich repeat-containing protein 57 OS=Mus musculus OX=10090 GN=Lrrc57 PE=1 SV=1
6	5	2	1	2	1	2	1	1	1	2	2	6	5	5	5	1	3	4	5	4	6	3	3	5	7	4	4	5	4	5	4	3	3	4	4	0	0	0	0	0	0	0	0	1	0	0	0	sp|Q9D1M0|SEC13_MOUSE Protein SEC13 homolog OS=Mus musculus OX=10090 GN=Sec13 PE=1 SV=3
1	2	0	0	0	0	0	0	0	0	0	0	4	5	5	5	2	4	3	3	5	2	4	4	4	3	2	2	3	4	2	1	0	0	2	2	0	0	0	0	0	0	0	0	1	0	0	0	sp|Q9D1P4|CHRD1_MOUSE Cysteine and histidine-rich domain-containing protein 1 OS=Mus musculus OX=10090 GN=Chordc1 PE=1 SV=1
3	3	2	1	2	2	0	0	0	0	1	2	5	5	5	4	4	3	6	6	5	5	4	6	8	9	4	2	4	3	2	2	2	2	4	3	2	1	1	1	2	2	2	1	2	1	1	2	sp|Q9D1Q6|ERP44_MOUSE Endoplasmic reticulum resident protein 44 OS=Mus musculus OX=10090 GN=Erp44 PE=1 SV=1
16	15	16	17	15	16	7	5	9	11	14	14	15	13	14	14	16	15	14	12	16	16	13	15	16	15	17	14	15	16	15	15	16	16	14	13	1	0	0	1	0	0	1	0	2	0	0	0	sp|Q9D2G2|ODO2_MOUSE Dihydrolipoyllysine-residue succinyltransferase component of 2-oxoglutarate dehydrogenase complex, mitochondrial OS=Mus musculus OX=10090 GN=Dlst PE=1 SV=1
0	0	0	0	0	0	0	0	0	0	0	0	0	1	2	0	0	1	0	0	1	1	0	1	1	2	0	0	0	0	0	0	0	0	1	1	0	0	0	0	0	0	0	0	0	0	0	0	sp|Q9D2V7|CORO7_MOUSE Coronin-7 OS=Mus musculus OX=10090 GN=Coro7 PE=1 SV=2
4	4	2	2	2	1	1	1	1	1	2	2	5	5	5	5	5	4	5	5	4	6	5	5	5	5	4	5	3	5	4	4	3	3	4	5	2	1	1	1	0	1	2	2	1	2	2	1	sp|Q9D358|PPAC_MOUSE Low molecular weight phosphotyrosine protein phosphatase OS=Mus musculus OX=10090 GN=Acp1 PE=1 SV=3
2	2	2	2	2	2	0	0	1	0	1	1	2	2	2	1	2	1	2	2	1	1	1	2	2	2	2	1	2	2	2	2	2	2	2	2	0	0	0	0	0	0	0	0	0	0	0	0	sp|Q9D3D9|ATPD_MOUSE ATP synthase subunit delta, mitochondrial OS=Mus musculus OX=10090 GN=Atp5f1d PE=1 SV=1
1	0	0	0	0	0	0	0	0	0	0	0	0	0	0	0	0	0	0	0	0	0	0	0	0	0	0	0	0	0	0	0	0	0	0	0	0	0	0	0	0	0	0	0	0	0	0	0	sp|Q9D404|OXSM_MOUSE 3-oxoacyl-[acyl-carrier-protein] synthase, mitochondrial OS=Mus musculus OX=10090 GN=Oxsm PE=1 SV=1
1	1	0	0	0	0	0	0	0	0	0	0	0	0	0	0	0	0	0	0	0	0	0	0	0	0	0	0	1	0	0	0	0	0	0	0	0	0	0	0	0	0	0	0	0	0	0	0	sp|Q9D4C5|EAF1_MOUSE ELL-associated factor 1 OS=Mus musculus OX=10090 GN=Eaf1 PE=1 SV=2
7	8	2	1	2	2	1	0	2	1	1	2	8	8	9	8	7	10	6	8	8	10	5	9	6	7	4	5	5	6	4	3	3	2	6	4	2	2	1	2	1	1	2	2	2	1	1	0	sp|Q9D5J6|SHPK_MOUSE Sedoheptulokinase OS=Mus musculus OX=10090 GN=Shpk PE=1 SV=1
0	0	0	0	1	0	0	0	0	0	0	0	1	1	3	3	1	1	3	2	1	0	2	2	2	1	0	0	1	0	1	0	0	0	3	3	0	0	0	0	0	0	0	0	0	0	0	0	sp|Q9D5V5|CUL5_MOUSE Cullin-5 OS=Mus musculus OX=10090 GN=Cul5 PE=1 SV=3
5	6	2	3	2	1	2	1	1	1	2	1	8	8	9	9	8	10	12	11	8	8	8	8	7	7	3	4	8	6	4	4	1	2	8	7	17	15	17	17	15	16	9	8	8	9	5	4	sp|Q9D6F9|TBB4A_MOUSE Tubulin beta-4A chain OS=Mus musculus OX=10090 GN=Tubb4a PE=1 SV=3
0	0	0	0	0	0	0	0	0	0	0	0	1	0	1	1	0	0	1	1	0	0	1	0	0	0	0	0	1	0	0	0	0	0	0	0	0	0	0	0	0	0	0	0	0	0	0	0	sp|Q9D6J6|NDUV2_MOUSE NADH dehydrogenase [ubiquinone] flavoprotein 2, mitochondrial OS=Mus musculus OX=10090 GN=Ndufv2 PE=1 SV=2
2	1	1	0	0	0	0	0	0	0	0	0	4	4	7	7	5	4	3	5	3	4	3	3	6	5	3	3	3	1	3	4	0	0	0	0	0	0	0	0	0	0	0	0	0	0	0	0	sp|Q9D6R2|IDH3A_MOUSE Isocitrate dehydrogenase [NAD] subunit alpha, mitochondrial OS=Mus musculus OX=10090 GN=Idh3a PE=1 SV=1
7	6	2	2	2	2	0	0	2	0	2	2	8	8	7	6	5	6	6	7	9	7	7	7	5	6	4	3	5	6	4	3	3	2	6	4	0	0	1	1	1	0	0	0	0	0	0	0	sp|Q9D6Y7|MSRA_MOUSE Mitochondrial peptide methionine sulfoxide reductase OS=Mus musculus OX=10090 GN=Msra PE=1 SV=1
19	19	8	11	10	10	2	2	7	7	5	8	21	22	22	19	13	15	17	18	20	23	19	20	14	16	14	13	16	18	16	16	13	11	19	17	0	0	0	0	0	0	0	0	0	0	0	1	sp|Q9D6Y9|GLGB_MOUSE 1,4-alpha-glucan-branching enzyme OS=Mus musculus OX=10090 GN=Gbe1 PE=1 SV=1
18	17	11	7	4	7	3	2	2	5	4	5	20	20	19	19	16	17	21	17	21	18	19	20	16	16	15	15	16	18	15	15	9	10	19	16	1	0	0	0	0	0	0	0	0	1	0	0	sp|Q9D7B6|ACAD8_MOUSE Isobutyryl-CoA dehydrogenase, mitochondrial OS=Mus musculus OX=10090 GN=Acad8 PE=1 SV=2
2	4	2	1	1	1	0	0	3	3	0	0	12	12	15	14	14	16	12	11	13	9	13	12	8	7	4	1	4	6	3	4	3	3	7	6	0	1	1	1	0	0	1	0	0	0	0	0	sp|Q9D7G0|PRPS1_MOUSE Ribose-phosphate pyrophosphokinase 1 OS=Mus musculus OX=10090 GN=Prps1 PE=1 SV=4
7	5	2	0	0	1	1	0	0	0	0	0	6	6	8	8	7	7	6	6	6	6	6	7	6	8	5	5	7	7	6	6	4	3	5	5	1	1	1	1	2	2	1	1	1	0	0	0	sp|Q9D7J9|ECHD3_MOUSE Enoyl-CoA hydratase domain-containing protein 3, mitochondrial OS=Mus musculus OX=10090 GN=Echdc3 PE=1 SV=1
23	23	15	15	13	12	9	6	12	11	11	10	27	28	30	29	26	25	29	28	28	27	28	29	23	24	22	23	24	24	23	22	20	18	23	23	1	2	1	0	3	2	1	1	3	3	0	0	sp|Q9D819|IPYR_MOUSE Inorganic pyrophosphatase OS=Mus musculus OX=10090 GN=Ppa1 PE=1 SV=1
8	10	3	3	2	3	2	3	2	4	3	2	12	10	13	16	11	8	12	13	15	14	10	13	13	14	7	10	13	13	10	9	6	5	12	12	0	0	0	0	0	0	1	0	0	0	0	1	sp|Q9D826|SOX_MOUSE Peroxisomal sarcosine oxidase OS=Mus musculus OX=10090 GN=Pipox PE=1 SV=1
1	1	0	1	0	1	0	0	0	1	1	1	3	3	5	5	3	5	5	5	2	5	4	3	2	2	2	0	3	2	1	1	1	0	3	3	0	0	0	0	0	0	0	0	0	0	0	0	sp|Q9D892|ITPA_MOUSE Inosine triphosphate pyrophosphatase OS=Mus musculus OX=10090 GN=Itpa PE=1 SV=2
1	1	0	0	0	0	0	0	0	0	0	0	1	0	1	1	0	2	1	1	1	1	0	1	2	0	1	1	2	1	0	0	0	0	1	1	0	0	0	0	0	0	0	0	0	0	0	0	sp|Q9D898|ARP5L_MOUSE Actin-related protein 2/3 complex subunit 5-like protein OS=Mus musculus OX=10090 GN=Arpc5l PE=1 SV=1
0	0	1	1	1	0	0	0	0	0	1	2	0	0	0	0	0	0	0	0	0	0	0	0	0	0	0	0	0	0	0	0	1	1	0	0	3	3	0	1	0	0	2	2	1	3	2	3	sp|Q9D8B3|CHM4B_MOUSE Charged multivesicular body protein 4b OS=Mus musculus OX=10090 GN=Chmp4b PE=1 SV=2
1	1	1	0	0	0	0	0	0	0	1	0	3	1	2	1	1	3	3	2	2	3	2	1	0	0	0	1	0	0	0	2	2	3	1	2	2	2	1	2	2	1	2	2	2	2	2	2	sp|Q9D8C4|IN35_MOUSE Interferon-induced 35 kDa protein homolog OS=Mus musculus OX=10090 GN=Ifi35 PE=1 SV=3
20	19	13	10	13	11	4	3	6	8	9	7	23	23	22	22	20	21	22	21	24	24	19	21	23	20	19	19	20	20	17	19	15	17	18	19	10	8	8	6	6	6	5	5	6	7	4	2	sp|Q9D8N0|EF1G_MOUSE Elongation factor 1-gamma OS=Mus musculus OX=10090 GN=Eef1g PE=1 SV=3
1	1	1	1	0	0	0	0	0	0	0	0	1	2	0	0	0	1	2	0	0	1	1	2	0	1	0	0	0	1	0	2	1	1	0	0	0	0	0	0	0	0	0	0	0	0	0	0	sp|Q9D8T2|GSDMD_MOUSE Gasdermin-D OS=Mus musculus OX=10090 GN=Gsdmdc1 PE=1 SV=1
0	2	1	1	0	0	0	0	0	0	0	0	1	0	2	3	0	0	0	1	1	0	0	2	0	0	0	0	1	0	0	1	1	0	1	0	2	2	2	2	2	2	0	0	0	1	0	0	sp|Q9D8U8|SNX5_MOUSE Sorting nexin-5 OS=Mus musculus OX=10090 GN=Snx5 PE=1 SV=1
2	3	0	0	0	0	0	0	1	0	0	0	1	0	3	1	1	1	1	2	3	4	1	2	3	3	0	0	2	2	2	1	0	1	2	1	0	1	1	0	0	1	0	0	0	0	1	0	sp|Q9D8W5|PSD12_MOUSE 26S proteasome non-ATPase regulatory subunit 12 OS=Mus musculus OX=10090 GN=Psmd12 PE=1 SV=4
0	0	0	0	0	0	0	0	0	0	0	0	2	3	1	1	1	1	2	3	2	0	2	2	2	3	1	1	2	2	1	0	0	0	1	1	0	0	0	0	0	0	0	0	0	0	0	0	sp|Q9D8X1|CUTC_MOUSE Copper homeostasis protein cutC homolog OS=Mus musculus OX=10090 GN=Cutc PE=1 SV=1
7	6	1	2	2	1	0	0	0	1	2	1	9	8	13	11	6	8	7	8	5	10	8	7	4	5	3	1	4	3	3	4	2	2	5	5	0	0	0	1	0	0	1	2	0	0	0	1	sp|Q9D906|ATG7_MOUSE Ubiquitin-like modifier-activating enzyme ATG7 OS=Mus musculus OX=10090 GN=Atg7 PE=1 SV=1
1	1	0	0	0	0	0	0	1	0	1	1	2	1	1	1	1	0	0	0	1	1	1	1	0	1	0	0	1	0	0	0	1	0	0	0	0	0	0	0	0	0	0	0	0	0	0	0	sp|Q9D939|ST1C2_MOUSE Sulfotransferase 1C2 OS=Mus musculus OX=10090 GN=Sult1c2 PE=1 SV=1
2	2	1	0	0	2	0	0	0	0	1	0	2	1	2	2	3	1	3	3	2	3	3	4	5	3	3	4	3	4	2	2	2	1	4	4	0	0	0	0	0	0	0	0	1	0	1	0	sp|Q9D9V3|ECHD1_MOUSE Ethylmalonyl-CoA decarboxylase OS=Mus musculus OX=10090 GN=Echdc1 PE=1 SV=2
1	1	0	0	0	0	0	0	0	0	0	0	0	1	1	1	0	1	1	1	0	1	1	1	1	1	0	0	1	1	1	1	1	0	1	2	0	0	0	0	0	0	0	0	0	0	0	0	sp|Q9DAK9|PHP14_MOUSE 14 kDa phosphohistidine phosphatase OS=Mus musculus OX=10090 GN=Phpt1 PE=1 SV=1
0	0	0	0	0	0	0	0	0	0	0	0	0	0	1	0	1	0	0	0	0	0	0	0	0	1	0	0	0	0	0	0	0	0	1	0	0	0	0	0	0	0	0	0	0	0	0	0	sp|Q9DAR7|DCPS_MOUSE m7GpppX diphosphatase OS=Mus musculus OX=10090 GN=Dcps PE=1 SV=1
0	0	0	0	0	0	0	0	0	0	0	0	0	0	0	0	0	0	0	0	0	0	0	0	0	0	0	0	0	0	0	0	0	0	0	0	1	1	2	0	1	0	2	1	1	0	1	1	sp|Q9DAS9|GBG12_MOUSE Guanine nucleotide-binding protein G(I)/G(S)/G(O) subunit gamma-12 OS=Mus musculus OX=10090 GN=Gng12 PE=1 SV=3
0	0	0	0	0	0	0	0	0	0	0	0	0	0	0	1	0	0	1	0	0	0	1	0	0	0	0	0	0	0	0	0	0	0	0	0	0	0	1	1	1	0	0	0	1	0	0	0	sp|Q9DB05|SNAA_MOUSE Alpha-soluble NSF attachment protein OS=Mus musculus OX=10090 GN=Napa PE=1 SV=1
1	1	1	1	0	0	0	1	0	0	1	0	4	3	6	6	2	2	4	5	3	2	5	4	1	0	0	0	0	2	2	2	1	1	3	3	0	0	0	0	0	0	0	0	0	0	0	0	sp|Q9DB27|MCTS1_MOUSE Malignant T-cell-amplified sequence 1 OS=Mus musculus OX=10090 GN=Mcts1 PE=1 SV=1
6	6	2	2	2	3	0	1	1	1	1	1	10	11	11	12	11	11	12	11	10	12	10	11	10	11	6	8	9	9	3	2	1	1	9	9	0	0	0	0	0	0	1	0	0	0	0	0	sp|Q9DB29|IAH1_MOUSE Isoamyl acetate-hydrolyzing esterase 1 homolog OS=Mus musculus OX=10090 GN=Iah1 PE=1 SV=1
6	8	0	1	4	3	1	0	1	0	1	0	2	1	1	1	1	2	1	4	6	5	1	2	3	3	5	5	4	6	2	1	2	4	6	5	1	0	0	0	0	0	0	0	0	0	0	0	sp|Q9DBA8|HUTI_MOUSE Probable imidazolonepropionase OS=Mus musculus OX=10090 GN=Amdhd1 PE=1 SV=1
0	0	0	0	0	0	0	0	0	0	0	0	0	0	0	0	0	0	0	0	0	0	0	0	1	0	0	0	0	0	0	0	0	0	0	2	0	0	0	0	0	0	0	0	0	0	0	0	sp|Q9DBB8|DHDH_MOUSE Trans-1,2-dihydrobenzene-1,2-diol dehydrogenase OS=Mus musculus OX=10090 GN=Dhdh PE=1 SV=1
0	0	0	0	0	0	0	0	0	0	0	0	0	0	0	0	0	0	0	0	0	0	0	0	0	0	0	0	0	0	0	0	0	0	0	0	1	1	0	1	1	1	0	0	0	0	1	0	sp|Q9DBC7|KAP0_MOUSE cAMP-dependent protein kinase type I-alpha regulatory subunit OS=Mus musculus OX=10090 GN=Prkar1a PE=1 SV=3
20	19	9	8	8	10	3	3	7	6	8	4	18	19	18	20	18	14	18	21	19	21	17	18	16	16	9	12	14	15	14	14	12	13	16	14	3	1	0	1	1	0	1	1	1	1	1	2	sp|Q9DBE0|CSAD_MOUSE Cysteine sulfinic acid decarboxylase OS=Mus musculus OX=10090 GN=Csad PE=1 SV=1
19	19	8	10	11	11	6	6	12	10	7	6	15	14	13	13	15	20	15	16	17	19	17	15	20	20	18	20	22	20	14	13	9	9	16	16	2	0	0	0	0	1	0	1	0	0	0	0	sp|Q9DBF1|AL7A1_MOUSE Alpha-aminoadipic semialdehyde dehydrogenase OS=Mus musculus OX=10090 GN=Aldh7a1 PE=1 SV=4
0	0	0	0	0	0	0	0	0	0	1	0	1	1	0	0	0	1	0	1	1	1	1	0	0	0	0	0	0	0	1	0	0	0	0	0	0	0	0	0	0	0	0	0	0	0	0	0	sp|Q9DBG1|CP27A_MOUSE Sterol 26-hydroxylase, mitochondrial OS=Mus musculus OX=10090 GN=Cyp27a1 PE=1 SV=1
6	8	5	4	3	5	1	1	6	5	3	4	11	8	9	8	4	7	7	8	7	12	11	7	5	8	3	5	6	7	7	4	6	6	8	5	0	1	0	0	0	0	1	2	0	0	2	0	sp|Q9DBG3|AP2B1_MOUSE AP-2 complex subunit beta OS=Mus musculus OX=10090 GN=Ap2b1 PE=1 SV=1
1	1	0	0	0	0	0	0	0	0	0	0	1	1	1	1	0	0	2	1	0	0	2	2	3	1	0	0	0	0	0	0	0	0	0	1	0	0	0	0	0	0	0	0	0	0	0	0	sp|Q9DBG6|RPN2_MOUSE Dolichyl-diphosphooligosaccharide--protein glycosyltransferase subunit 2 OS=Mus musculus OX=10090 GN=Rpn2 PE=1 SV=1
4	6	2	3	1	2	1	1	0	1	0	0	11	9	10	11	9	8	11	10	10	10	10	10	9	8	5	4	8	7	4	3	4	2	7	9	8	9	9	8	7	8	2	3	5	5	3	4	sp|Q9DBJ1|PGAM1_MOUSE Phosphoglycerate mutase 1 OS=Mus musculus OX=10090 GN=Pgam1 PE=1 SV=3
4	4	0	0	0	0	0	0	1	0	0	0	7	7	5	4	1	2	6	8	7	5	5	5	1	3	2	0	1	2	3	3	1	2	3	4	0	0	0	0	0	0	0	0	0	0	0	1	sp|Q9DBK0|ACO12_MOUSE Acetyl-coenzyme A thioesterase OS=Mus musculus OX=10090 GN=Acot12 PE=1 SV=1
12	13	4	4	3	2	0	0	3	3	2	3	16	16	13	14	14	12	15	16	15	14	15	15	13	15	9	11	11	14	8	5	5	7	11	14	0	0	0	0	0	0	0	1	0	0	0	0	sp|Q9DBL1|ACDSB_MOUSE Short/branched chain specific acyl-CoA dehydrogenase, mitochondrial OS=Mus musculus OX=10090 GN=Acadsb PE=1 SV=1
8	7	3	3	1	1	0	0	3	2	6	5	21	19	22	19	12	18	20	23	16	12	22	17	12	11	7	12	9	11	5	6	4	6	12	17	1	1	1	0	1	1	0	1	1	1	1	0	sp|Q9DBM2|ECHP_MOUSE Peroxisomal bifunctional enzyme OS=Mus musculus OX=10090 GN=Ehhadh PE=1 SV=4
5	5	1	1	0	1	0	0	0	0	0	0	5	5	4	4	2	3	4	5	6	6	6	5	3	4	1	2	4	4	2	1	1	2	4	3	0	0	0	0	0	0	1	0	0	0	1	1	sp|Q9DBP5|KCY_MOUSE UMP-CMP kinase OS=Mus musculus OX=10090 GN=Cmpk1 PE=1 SV=1
0	1	1	0	1	1	0	1	1	0	0	1	0	0	0	0	0	0	0	0	0	0	0	0	2	0	4	1	3	1	0	0	0	0	2	0	0	0	0	1	0	0	0	0	1	2	0	0	sp|Q9DBT5|AMPD2_MOUSE AMP deaminase 2 OS=Mus musculus OX=10090 GN=Ampd2 PE=1 SV=1
13	13	4	3	7	6	0	0	2	2	1	2	26	21	22	22	19	21	25	23	22	18	20	21	16	19	16	15	22	22	12	14	7	10	21	22	1	0	0	0	0	0	1	0	0	0	0	0	sp|Q9DBT9|M2GD_MOUSE Dimethylglycine dehydrogenase, mitochondrial OS=Mus musculus OX=10090 GN=Dmgdh PE=1 SV=1
2	2	0	0	0	0	0	0	0	0	0	0	2	2	2	1	1	1	1	2	1	1	2	1	2	2	2	2	1	2	1	1	0	1	1	2	0	0	0	0	0	0	0	0	0	0	0	0	sp|Q9DBZ5|EIF3K_MOUSE Eukaryotic translation initiation factor 3 subunit K OS=Mus musculus OX=10090 GN=Eif3k PE=1 SV=1
2	2	0	0	0	0	0	0	0	0	0	0	1	0	2	1	1	1	3	2	2	2	3	2	2	1	1	1	2	1	2	1	0	0	2	1	0	0	0	0	0	0	0	0	0	0	0	0	sp|Q9DC50|OCTC_MOUSE Peroxisomal carnitine O-octanoyltransferase OS=Mus musculus OX=10090 GN=Crot PE=1 SV=1
1	1	0	0	0	0	0	0	0	0	0	0	0	0	0	0	0	0	0	0	0	0	0	0	0	0	0	0	0	0	0	0	0	0	0	0	4	4	4	3	3	5	1	1	3	3	2	1	sp|Q9DC51|GNAI3_MOUSE Guanine nucleotide-binding protein G(i) subunit alpha OS=Mus musculus OX=10090 GN=Gnai3 PE=1 SV=3
6	6	4	3	1	1	1	1	3	0	3	2	19	15	17	18	15	15	20	18	15	14	16	14	12	13	5	4	8	8	7	8	5	4	7	7	0	0	0	0	0	0	0	0	0	0	0	0	sp|Q9DC61|MPPA_MOUSE Mitochondrial-processing peptidase subunit alpha OS=Mus musculus OX=10090 GN=Pmpca PE=1 SV=1
1	1	0	0	0	0	0	0	0	0	0	0	1	1	1	1	1	1	2	2	3	2	1	0	0	1	1	0	1	0	1	1	0	0	1	0	0	0	0	0	0	0	0	0	0	0	0	0	sp|Q9DC63|FBX3_MOUSE F-box only protein 3 OS=Mus musculus OX=10090 GN=Fbxo3 PE=1 SV=1
4	1	0	0	0	1	0	1	1	2	0	0	2	2	3	3	4	2	2	3	3	4	4	2	0	4	2	2	3	2	1	2	2	2	4	3	0	0	0	0	0	0	1	0	1	0	1	0	sp|Q9DCC4|P5CR3_MOUSE Pyrroline-5-carboxylate reductase 3 OS=Mus musculus OX=10090 GN=Pycr3 PE=1 SV=2
9	8	4	5	5	6	2	2	3	5	2	3	7	6	9	11	3	5	5	7	7	7	3	6	6	5	5	6	7	6	5	6	5	4	8	9	5	4	2	4	4	4	1	2	3	4	3	3	sp|Q9DCD0|6PGD_MOUSE 6-phosphogluconate dehydrogenase, decarboxylating OS=Mus musculus OX=10090 GN=Pgd PE=1 SV=3
8	6	1	0	3	3	0	0	3	3	1	1	6	6	7	7	5	2	3	5	7	6	7	4	7	4	5	7	6	6	5	6	3	2	5	6	0	0	0	0	1	1	0	0	0	0	0	0	sp|Q9DCG6|PBLD1_MOUSE Phenazine biosynthesis-like domain-containing protein 1 OS=Mus musculus OX=10090 GN=Pbld1 PE=1 SV=2
5	5	1	2	0	0	0	0	1	0	1	1	4	6	7	6	3	4	3	5	8	7	6	6	4	3	6	5	6	7	3	3	1	1	4	4	1	0	0	0	0	0	1	0	0	0	0	1	sp|Q9DCH4|EIF3F_MOUSE Eukaryotic translation initiation factor 3 subunit F OS=Mus musculus OX=10090 GN=Eif3f PE=1 SV=2
0	0	0	0	1	0	0	0	1	0	0	0	0	0	0	0	0	0	0	0	0	0	0	0	0	0	0	0	0	0	0	0	0	0	0	0	2	2	3	3	1	1	3	3	3	3	2	2	sp|Q9DCK3|TSN4_MOUSE Tetraspanin-4 OS=Mus musculus OX=10090 GN=Tspan4 PE=1 SV=1
8	9	4	4	4	5	2	2	4	4	4	4	10	12	11	14	9	10	11	12	11	8	13	9	14	12	10	11	9	9	9	9	6	6	10	12	1	2	3	1	1	2	0	0	1	2	0	0	sp|Q9DCL9|PUR6_MOUSE Multifunctional protein ADE2 OS=Mus musculus OX=10090 GN=Paics PE=1 SV=4
6	6	2	2	2	2	1	1	1	2	2	2	7	9	8	8	6	8	9	9	7	8	10	8	5	9	7	5	7	9	6	7	4	6	8	9	0	0	0	0	0	0	0	0	0	0	0	0	sp|Q9DCM0|ETHE1_MOUSE Persulfide dioxygenase ETHE1, mitochondrial OS=Mus musculus OX=10090 GN=Ethe1 PE=1 SV=2
7	6	2	3	2	2	1	2	1	1	2	1	8	10	11	11	8	7	10	10	9	12	10	10	5	5	7	5	4	7	4	5	3	1	8	8	0	0	0	0	0	0	0	0	0	0	0	0	sp|Q9DCM2|GSTK1_MOUSE Glutathione S-transferase kappa 1 OS=Mus musculus OX=10090 GN=Gstk1 PE=1 SV=3
0	0	0	0	0	0	0	0	0	0	0	0	1	0	1	1	1	0	0	0	0	0	0	0	0	0	0	0	0	0	0	0	0	0	1	1	0	0	0	0	0	0	0	0	0	0	0	0	sp|Q9DCN1|NUD12_MOUSE Peroxisomal NADH pyrophosphatase NUDT12 OS=Mus musculus OX=10090 GN=Nudt12 PE=1 SV=1
1	1	1	1	0	0	0	0	0	0	0	0	0	1	0	0	1	1	0	1	1	1	1	1	0	0	0	1	0	0	1	1	1	1	0	1	1	0	1	1	1	1	0	1	0	0	0	0	sp|Q9DCN2|NB5R3_MOUSE NADH-cytochrome b5 reductase 3 OS=Mus musculus OX=10090 GN=Cyb5r3 PE=1 SV=3
12	11	6	5	3	6	2	1	1	2	7	4	11	11	14	13	11	10	11	12	11	11	11	11	11	11	9	8	10	10	8	8	8	8	11	11	0	0	1	1	0	0	1	1	0	1	0	2	sp|Q9DCS2|MTL26_MOUSE Methyltransferase-like 26 OS=Mus musculus OX=10090 GN=Mettl26 PE=1 SV=1
3	0	1	1	0	0	0	0	0	0	0	0	7	4	8	9	4	4	7	8	4	5	3	4	8	6	1	0	2	1	0	0	1	0	1	2	0	0	1	0	0	0	0	0	0	0	0	1	sp|Q9DCS3|MECR_MOUSE Enoyl-[acyl-carrier-protein] reductase, mitochondrial OS=Mus musculus OX=10090 GN=Mecr PE=1 SV=2
2	2	1	1	0	0	0	0	0	0	0	0	6	4	6	5	5	6	6	5	7	7	6	3	4	1	0	1	2	1	2	2	0	1	6	3	0	0	0	0	0	1	0	0	0	0	0	0	sp|Q9DCT1|AKCL2_MOUSE 1,5-anhydro-D-fructose reductase OS=Mus musculus OX=10090 GN=Akr1e2 PE=1 SV=1
0	0	0	0	0	0	0	0	0	0	0	0	0	1	1	1	1	1	1	0	1	1	1	0	0	0	0	0	1	0	0	0	0	0	0	0	0	0	0	0	0	0	0	0	0	0	0	0	sp|Q9DCT8|CRIP2_MOUSE Cysteine-rich protein 2 OS=Mus musculus OX=10090 GN=Crip2 PE=1 SV=1
2	2	2	1	2	2	0	0	2	1	1	1	0	0	1	0	4	4	1	1	1	1	1	1	5	4	4	4	5	4	2	3	1	1	2	2	0	0	0	0	0	0	0	0	0	0	0	0	sp|Q9DCU9|HOGA1_MOUSE 4-hydroxy-2-oxoglutarate aldolase, mitochondrial OS=Mus musculus OX=10090 GN=Hoga1 PE=1 SV=1
18	17	13	11	11	13	6	9	13	14	9	13	17	17	17	18	18	15	18	17	19	19	16	16	18	17	16	18	15	17	15	14	15	16	17	16	3	3	2	1	2	1	2	2	0	0	1	1	sp|Q9DCW4|ETFB_MOUSE Electron transfer flavoprotein subunit beta OS=Mus musculus OX=10090 GN=Etfb PE=1 SV=3
1	0	0	0	0	0	0	0	0	0	0	0	4	4	4	3	3	2	2	3	4	4	3	3	2	1	0	0	3	1	1	0	1	1	1	1	0	0	0	0	0	0	0	0	0	0	0	0	sp|Q9DCX2|ATP5H_MOUSE ATP synthase subunit d, mitochondrial OS=Mus musculus OX=10090 GN=Atp5pd PE=1 SV=3
0	0	0	0	0	0	0	0	0	0	0	0	0	0	0	0	0	0	1	0	0	0	1	0	0	0	0	0	0	0	0	0	0	0	0	0	0	0	0	0	0	0	0	0	0	0	0	0	sp|Q9EP82|WDR4_MOUSE tRNA (guanine-N(7)-)-methyltransferase non-catalytic subunit WDR4 OS=Mus musculus OX=10090 GN=Wdr4 PE=1 SV=2
0	0	0	0	0	0	0	0	0	0	0	0	1	0	0	0	0	0	0	1	0	1	1	0	0	0	0	0	0	0	0	0	0	0	0	0	1	0	0	1	0	0	0	0	0	0	0	0	sp|Q9EPK7|XPO7_MOUSE Exportin-7 OS=Mus musculus OX=10090 GN=Xpo7 PE=1 SV=3
1	2	0	0	0	0	0	0	0	0	0	0	4	4	6	5	2	1	2	1	3	2	4	3	0	3	2	0	2	2	0	1	1	2	2	2	0	0	1	1	0	0	0	0	0	0	0	0	sp|Q9EPL8|IPO7_MOUSE Importin-7 OS=Mus musculus OX=10090 GN=Ipo7 PE=1 SV=2
1	0	0	0	0	0	0	0	0	0	0	0	2	1	2	2	2	1	1	2	0	3	0	0	0	1	0	0	0	0	2	0	0	0	0	1	0	0	0	0	0	0	0	0	0	0	0	0	sp|Q9EPQ7|STAR5_MOUSE StAR-related lipid transfer protein 5 OS=Mus musculus OX=10090 GN=Stard5 PE=1 SV=2
22	24	12	12	11	13	6	6	7	10	6	7	22	23	21	19	21	20	26	24	25	27	26	26	20	18	16	18	20	20	15	15	15	11	19	20	1	0	0	1	0	1	1	1	1	1	1	0	sp|Q9EQ20|MMSA_MOUSE Methylmalonate-semialdehyde dehydrogenase [acylating], mitochondrial OS=Mus musculus OX=10090 GN=Aldh6a1 PE=1 SV=1
0	0	0	0	0	0	0	0	0	0	0	0	0	0	0	0	0	0	0	0	0	0	0	0	0	1	1	0	1	1	0	0	0	0	0	1	0	0	0	0	0	0	0	0	0	0	0	0	sp|Q9EQ80|NIF3L_MOUSE NIF3-like protein 1 OS=Mus musculus OX=10090 GN=Nif3l1 PE=1 SV=4
16	16	9	7	8	6	4	4	7	8	8	8	13	13	15	16	16	18	15	12	16	17	17	18	19	18	20	17	16	19	15	11	11	14	16	15	0	0	0	0	0	0	1	1	0	0	0	0	sp|Q9EQF5|DPYS_MOUSE Dihydropyrimidinase OS=Mus musculus OX=10090 GN=Dpys PE=1 SV=2
4	4	0	1	0	0	1	0	0	1	0	0	5	4	5	4	3	2	4	5	5	6	6	4	2	1	1	0	3	4	4	1	0	2	3	3	0	0	1	1	0	0	0	2	1	0	0	1	sp|Q9EQH3|VPS35_MOUSE Vacuolar protein sorting-associated protein 35 OS=Mus musculus OX=10090 GN=Vps35 PE=1 SV=1
29	32	19	19	14	12	14	16	28	24	19	19	35	38	44	47	43	42	42	43	32	34	30	31	28	31	16	12	14	13	31	32	32	32	33	40	1	0	0	1	0	1	2	2	3	3	1	1	sp|Q9EQK5|MVP_MOUSE Major vault protein OS=Mus musculus OX=10090 GN=Mvp PE=1 SV=4
0	0	0	0	0	0	0	0	0	0	0	0	0	0	0	0	0	0	0	0	0	0	0	0	0	0	0	0	0	0	0	0	0	0	0	0	3	2	5	6	5	6	0	0	3	2	0	0	sp|Q9EQP2|EHD4_MOUSE EH domain-containing protein 4 OS=Mus musculus OX=10090 GN=Ehd4 PE=1 SV=1
0	0	0	0	0	0	0	0	0	0	0	0	1	0	0	0	0	0	1	0	0	0	0	0	0	0	0	0	0	0	0	0	0	0	0	0	0	0	0	0	0	0	0	0	0	0	0	0	sp|Q9ER35|FN3K_MOUSE Fructosamine-3-kinase OS=Mus musculus OX=10090 GN=Fn3k PE=1 SV=1
2	3	1	1	1	1	0	0	0	0	0	0	3	4	3	3	3	1	3	3	4	4	4	4	2	2	0	0	3	5	2	0	0	1	2	2	0	0	0	0	0	0	0	0	0	0	0	0	sp|Q9ER72|SYCC_MOUSE Cysteine--tRNA ligase, cytoplasmic OS=Mus musculus OX=10090 GN=Cars PE=1 SV=2
1	1	0	0	0	0	0	0	0	0	0	0	1	0	1	1	1	0	1	1	1	0	0	0	0	0	0	0	0	0	0	0	0	0	0	0	0	0	0	0	0	0	0	0	0	0	0	0	sp|Q9ERF3|WDR61_MOUSE WD repeat-containing protein 61 OS=Mus musculus OX=10090 GN=Wdr61 PE=1 SV=1
1	1	1	1	0	0	1	1	0	0	1	1	1	1	1	1	0	2	2	1	0	0	3	2	2	1	1	0	0	1	1	1	1	1	0	1	3	2	2	1	1	1	0	0	0	1	0	0	sp|Q9ERK4|XPO2_MOUSE Exportin-2 OS=Mus musculus OX=10090 GN=Cse1l PE=1 SV=1
0	0	1	0	1	1	0	0	0	0	0	1	1	1	1	1	1	0	0	0	0	0	0	1	0	0	0	0	0	0	1	1	0	0	1	0	1	1	0	1	0	1	0	0	1	1	0	0	sp|Q9ERL7|GMFG_MOUSE Glia maturation factor gamma OS=Mus musculus OX=10090 GN=Gmfg PE=1 SV=1
0	0	0	0	0	0	0	0	0	0	0	0	0	0	0	0	0	0	0	0	0	0	0	0	0	0	0	0	0	0	0	0	0	0	0	0	1	1	1	1	1	2	2	2	2	1	2	2	sp|Q9ES30|C1QT3_MOUSE Complement C1q tumor necrosis factor-related protein 3 OS=Mus musculus OX=10090 GN=C1qtnf3 PE=2 SV=1
0	0	0	0	0	0	0	0	0	0	0	0	0	0	0	0	0	0	0	0	0	0	0	0	0	0	0	0	0	0	0	1	0	0	0	0	3	2	3	4	3	3	2	3	3	2	0	0	sp|Q9ES46|PARVB_MOUSE Beta-parvin OS=Mus musculus OX=10090 GN=Parvb PE=1 SV=1
[truncated: 179 more rows]
